# Supplementary material for: Evaluation of shotgun metagenomics sequence classification methods using in silico and in vitro simulated communities
Source: BMC Bioinformatics. 2015 Nov 4;16:363. doi: 10.1186/s12859-015-0788-5 (PMC4634789; doi:10.1186/s12859-015-0788-5)
Supplement: Additional file 3: — The proportion of reads assigned at each taxonomic rank on all in silico datasets. (TXT 213 kb) [file 12859_2015_788_MOESM3_ESM.txt]

Dataset	Read length	Method	Level of clade exclusion	Level of assignment	Proportion of reads assigned
MetaSimHC	100	CARMA3	Nothing	Species	0.620550215445807
MetaSimHC	100	CARMA3	Nothing	Genus	0.125078720583361
MetaSimHC	100	CARMA3	Nothing	Family	0.0562189260855154
MetaSimHC	100	CARMA3	Nothing	Order	0.0103227543917799
MetaSimHC	100	CARMA3	Nothing	Class	0.00660009943652635
MetaSimHC	100	CARMA3	Nothing	Phylum	0.0113958402386477
MetaSimHC	100	CARMA3	Nothing	Superkingdom	0.00232225720914816
MetaSimHC	100	CARMA3	Species	Species	0.0646710308253232
MetaSimHC	100	CARMA3	Species	Genus	0.29439426582698
MetaSimHC	100	CARMA3	Species	Family	0.102212462711303
MetaSimHC	100	CARMA3	Species	Order	0.065439592310242
MetaSimHC	100	CARMA3	Species	Class	0.0516365594961883
MetaSimHC	100	CARMA3	Species	Phylum	0.0703575571760027
MetaSimHC	100	CARMA3	Species	Superkingdom	0.0244862446138548
MetaSimHC	100	CARMA3	Genus	Species	0.0351943155452436
MetaSimHC	100	CARMA3	Genus	Genus	0.0880489724892277
MetaSimHC	100	CARMA3	Genus	Family	0.0973235001657276
MetaSimHC	100	CARMA3	Genus	Order	0.121617086509778
MetaSimHC	100	CARMA3	Genus	Class	0.0917384819356977
MetaSimHC	100	CARMA3	Genus	Phylum	0.0954487073251574
MetaSimHC	100	CARMA3	Genus	Superkingdom	0.0484297315213789
MetaSimHC	100	CARMA3	Family	Species	0.0058957573748757
MetaSimHC	100	CARMA3	Family	Genus	0.0365159927079881
MetaSimHC	100	CARMA3	Family	Family	0.0634632913490222
MetaSimHC	100	CARMA3	Family	Order	0.118476549552536
MetaSimHC	100	CARMA3	Family	Class	0.10173392442824
MetaSimHC	100	CARMA3	Family	Phylum	0.135167384819357
MetaSimHC	100	CARMA3	Family	Superkingdom	0.0616817202519059
MetaSimHC	100	CARMA3	Order	Species	0.00282979781239642
MetaSimHC	100	CARMA3	Order	Genus	0.0144700861783228
MetaSimHC	100	CARMA3	Order	Family	0.0346639874047067
MetaSimHC	100	CARMA3	Order	Order	0.063100762346702
MetaSimHC	100	CARMA3	Order	Class	0.0912060822008618
MetaSimHC	100	CARMA3	Order	Phylum	0.161433128936029
MetaSimHC	100	CARMA3	Order	Superkingdom	0.0785817865429234
MetaSimHC	100	CARMA3	Class	Species	0.000217517401392111
MetaSimHC	100	CARMA3	Class	Genus	0.00517898574743122
MetaSimHC	100	CARMA3	Class	Family	0.0164318859794498
MetaSimHC	100	CARMA3	Class	Order	0.01423392442824
MetaSimHC	100	CARMA3	Class	Class	0.0264874047066622
MetaSimHC	100	CARMA3	Class	Phylum	0.0724146503148823
MetaSimHC	100	CARMA3	Class	Superkingdom	0.103882167716274
MetaSimHC	100	CLARK	Nothing	Species	0.936700364600597
MetaSimHC	100	CLARK	Nothing	Genus	0.00623757043420617
MetaSimHC	100	CLARK	Nothing	Family	0.00270550215445807
MetaSimHC	100	CLARK	Nothing	Order	0.000735415976135234
MetaSimHC	100	CLARK	Nothing	Class	0.000596619158104077
MetaSimHC	100	CLARK	Nothing	Phylum	0.000422605236990388
MetaSimHC	100	CLARK	Nothing	Superkingdom	0
MetaSimHC	100	CLARK	Species	Species	0.127475555187272
MetaSimHC	100	CLARK	Species	Genus	0.0199618826648989
MetaSimHC	100	CLARK	Species	Family	0.00421983758700696
MetaSimHC	100	CLARK	Species	Order	0.00193072588664236
MetaSimHC	100	CLARK	Species	Class	0.00137139542591979
MetaSimHC	100	CLARK	Species	Phylum	0.000805850182300298
MetaSimHC	100	CLARK	Species	Superkingdom	0
MetaSimHC	100	CLARK	Genus	Species	0.0495794663573086
MetaSimHC	100	CLARK	Genus	Genus	0.0104139045409347
MetaSimHC	100	CLARK	Genus	Family	0.00299552535631422
MetaSimHC	100	CLARK	Genus	Order	0.00189550878355983
MetaSimHC	100	CLARK	Genus	Class	0.00160341398740471
MetaSimHC	100	CLARK	Genus	Phylum	0.000708485250248591
MetaSimHC	100	CLARK	Genus	Superkingdom	0
MetaSimHC	100	CLARK	Family	Species	0.0373674179648658
MetaSimHC	100	CLARK	Family	Genus	0.0065814550878356
MetaSimHC	100	CLARK	Family	Family	0.00251905866755055
MetaSimHC	100	CLARK	Family	Order	0.00134446470003315
MetaSimHC	100	CLARK	Family	Class	0.00153919456413656
MetaSimHC	100	CLARK	Family	Phylum	0.000673268147166059
MetaSimHC	100	CLARK	Family	Superkingdom	0
MetaSimHC	100	CLARK	Order	Species	0.0154085183957574
MetaSimHC	100	CLARK	Order	Genus	0.00372265495525356
MetaSimHC	100	CLARK	Order	Family	0.000731272787537289
MetaSimHC	100	CLARK	Order	Order	0.000287951607557176
MetaSimHC	100	CLARK	Order	Class	0.00045782234007292
MetaSimHC	100	CLARK	Order	Phylum	0.00048268147166059
MetaSimHC	100	CLARK	Order	Superkingdom	0
MetaSimHC	100	CLARK	Class	Species	0.00382623467020219
MetaSimHC	100	CLARK	Class	Genus	0.000830709313887968
MetaSimHC	100	CLARK	Class	Family	0.000468180311567783
MetaSimHC	100	CLARK	Class	Order	0.000176085515412662
MetaSimHC	100	CLARK	Class	Class	0.000159512761020882
MetaSimHC	100	CLARK	Class	Phylum	7.87205833609546e-05
MetaSimHC	100	CLARK	Class	Superkingdom	0
MetaSimHC	100	DiScRIBinATE BLASTX	Nothing	Species	0
MetaSimHC	100	DiScRIBinATE BLASTX	Nothing	Genus	0.607188432217435
MetaSimHC	100	DiScRIBinATE BLASTX	Nothing	Family	0.170819522704674
MetaSimHC	100	DiScRIBinATE BLASTX	Nothing	Order	0.0186961385482267
MetaSimHC	100	DiScRIBinATE BLASTX	Nothing	Class	0.00946718594630428
MetaSimHC	100	DiScRIBinATE BLASTX	Nothing	Phylum	0.0347240636393769
MetaSimHC	100	DiScRIBinATE BLASTX	Nothing	Superkingdom	0.00439177991382168
MetaSimHC	100	DiScRIBinATE BLASTX	Species	Species	0
MetaSimHC	100	DiScRIBinATE BLASTX	Species	Genus	0.0559993370898243
MetaSimHC	100	DiScRIBinATE BLASTX	Species	Family	0.302065379516076
MetaSimHC	100	DiScRIBinATE BLASTX	Species	Order	0.0366485747431223
MetaSimHC	100	DiScRIBinATE BLASTX	Species	Class	0.0483095790520384
MetaSimHC	100	DiScRIBinATE BLASTX	Species	Phylum	0.128751657275439
MetaSimHC	100	DiScRIBinATE BLASTX	Species	Superkingdom	0.0226508120649652
MetaSimHC	100	DiScRIBinATE BLASTX	Genus	Species	0
MetaSimHC	100	DiScRIBinATE BLASTX	Genus	Genus	0.0431305933046072
MetaSimHC	100	DiScRIBinATE BLASTX	Genus	Family	0.172493370898243
MetaSimHC	100	DiScRIBinATE BLASTX	Genus	Order	0.0574888133907855
MetaSimHC	100	DiScRIBinATE BLASTX	Genus	Class	0.0730651309247597
MetaSimHC	100	DiScRIBinATE BLASTX	Genus	Phylum	0.138670450778919
MetaSimHC	100	DiScRIBinATE BLASTX	Genus	Superkingdom	0.0339016407026848
MetaSimHC	100	DiScRIBinATE BLASTX	Family	Species	0
MetaSimHC	100	DiScRIBinATE BLASTX	Family	Genus	0.00536957242293669
MetaSimHC	100	DiScRIBinATE BLASTX	Family	Family	0.115481024196221
MetaSimHC	100	DiScRIBinATE BLASTX	Family	Order	0.0464285714285714
MetaSimHC	100	DiScRIBinATE BLASTX	Family	Class	0.0691518892940007
MetaSimHC	100	DiScRIBinATE BLASTX	Family	Phylum	0.182592393105734
MetaSimHC	100	DiScRIBinATE BLASTX	Family	Superkingdom	0.0423040271793172
MetaSimHC	100	DiScRIBinATE BLASTX	Order	Species	0
MetaSimHC	100	DiScRIBinATE BLASTX	Order	Genus	0.0016262015246934
MetaSimHC	100	DiScRIBinATE BLASTX	Order	Family	0.0614538448790189
MetaSimHC	100	DiScRIBinATE BLASTX	Order	Order	0.0263030328140537
MetaSimHC	100	DiScRIBinATE BLASTX	Order	Class	0.0384301458402386
MetaSimHC	100	DiScRIBinATE BLASTX	Order	Phylum	0.216765412661584
MetaSimHC	100	DiScRIBinATE BLASTX	Order	Superkingdom	0.0504598939343719
MetaSimHC	100	DiScRIBinATE BLASTX	Class	Species	0
MetaSimHC	100	DiScRIBinATE BLASTX	Class	Genus	0
MetaSimHC	100	DiScRIBinATE BLASTX	Class	Family	0.0303094961882665
MetaSimHC	100	DiScRIBinATE BLASTX	Class	Order	0.0058356811402055
MetaSimHC	100	DiScRIBinATE BLASTX	Class	Class	0.0132147000331455
MetaSimHC	100	DiScRIBinATE BLASTX	Class	Phylum	0.0866817202519059
MetaSimHC	100	DiScRIBinATE BLASTX	Class	Superkingdom	0.0597530659595625
MetaSimHC	100	DiScRIBinATE RAPSearch2	Nothing	Species	0
MetaSimHC	100	DiScRIBinATE RAPSearch2	Nothing	Genus	0
MetaSimHC	100	DiScRIBinATE RAPSearch2	Nothing	Family	0.83421445144183
MetaSimHC	100	DiScRIBinATE RAPSearch2	Nothing	Order	0.0125621478289692
MetaSimHC	100	DiScRIBinATE RAPSearch2	Nothing	Class	0.00673060987736162
MetaSimHC	100	DiScRIBinATE RAPSearch2	Nothing	Phylum	0.0117190089492874
MetaSimHC	100	DiScRIBinATE RAPSearch2	Nothing	Superkingdom	8.9078554855817e-05
MetaSimHC	100	DiScRIBinATE RAPSearch2	Species	Species	0
MetaSimHC	100	DiScRIBinATE RAPSearch2	Species	Genus	0
MetaSimHC	100	DiScRIBinATE RAPSearch2	Species	Family	0.475122224063639
MetaSimHC	100	DiScRIBinATE RAPSearch2	Species	Order	0.0366527179317203
MetaSimHC	100	DiScRIBinATE RAPSearch2	Species	Class	0.0373653463705668
MetaSimHC	100	DiScRIBinATE RAPSearch2	Species	Phylum	0.0878977461054027
MetaSimHC	100	DiScRIBinATE RAPSearch2	Species	Superkingdom	0.00102958236658933
MetaSimHC	100	DiScRIBinATE RAPSearch2	Genus	Species	0
MetaSimHC	100	DiScRIBinATE RAPSearch2	Genus	Genus	0
MetaSimHC	100	DiScRIBinATE RAPSearch2	Genus	Family	0.277705502154458
MetaSimHC	100	DiScRIBinATE RAPSearch2	Genus	Order	0.0674283228372556
MetaSimHC	100	DiScRIBinATE RAPSearch2	Genus	Class	0.0651930725886642
MetaSimHC	100	DiScRIBinATE RAPSearch2	Genus	Phylum	0.11792343387471
MetaSimHC	100	DiScRIBinATE RAPSearch2	Genus	Superkingdom	0.00178778588001326
MetaSimHC	100	DiScRIBinATE RAPSearch2	Family	Species	0
MetaSimHC	100	DiScRIBinATE RAPSearch2	Family	Genus	0
MetaSimHC	100	DiScRIBinATE RAPSearch2	Family	Family	0.162125041431886
MetaSimHC	100	DiScRIBinATE RAPSearch2	Family	Order	0.0632809910507126
MetaSimHC	100	DiScRIBinATE RAPSearch2	Family	Class	0.0693797646668876
MetaSimHC	100	DiScRIBinATE RAPSearch2	Family	Phylum	0.161443486907524
MetaSimHC	100	DiScRIBinATE RAPSearch2	Family	Superkingdom	0.00286294332117998
MetaSimHC	100	DiScRIBinATE RAPSearch2	Order	Species	0
MetaSimHC	100	DiScRIBinATE RAPSearch2	Order	Genus	0
MetaSimHC	100	DiScRIBinATE RAPSearch2	Order	Family	0.0965818694066954
MetaSimHC	100	DiScRIBinATE RAPSearch2	Order	Order	0.0332573748757043
MetaSimHC	100	DiScRIBinATE RAPSearch2	Order	Class	0.0551147663241631
MetaSimHC	100	DiScRIBinATE RAPSearch2	Order	Phylum	0.189853331123633
MetaSimHC	100	DiScRIBinATE RAPSearch2	Order	Superkingdom	0.00314260855154127
MetaSimHC	100	DiScRIBinATE RAPSearch2	Class	Species	0
MetaSimHC	100	DiScRIBinATE RAPSearch2	Class	Genus	0
MetaSimHC	100	DiScRIBinATE RAPSearch2	Class	Family	0.0531156778256546
MetaSimHC	100	DiScRIBinATE RAPSearch2	Class	Order	0.00773533311236327
MetaSimHC	100	DiScRIBinATE RAPSearch2	Class	Class	0.0128148823334438
MetaSimHC	100	DiScRIBinATE RAPSearch2	Class	Phylum	0.0823106562810739
MetaSimHC	100	DiScRIBinATE RAPSearch2	Class	Superkingdom	0.00431927411335764
MetaSimHC	100	Kraken	Nothing	Species	0
MetaSimHC	100	Kraken	Nothing	Genus	0
MetaSimHC	100	Kraken	Nothing	Family	0
MetaSimHC	100	Kraken	Nothing	Order	0
MetaSimHC	100	Kraken	Nothing	Class	0
MetaSimHC	100	Kraken	Nothing	Phylum	0
MetaSimHC	100	Kraken	Nothing	Superkingdom	0
MetaSimHC	100	Kraken	Species	Species	0.210556844547564
MetaSimHC	100	Kraken	Species	Genus	0.0131629101756712
MetaSimHC	100	Kraken	Species	Family	0.00190379516075572
MetaSimHC	100	Kraken	Species	Order	0.00275314882333444
MetaSimHC	100	Kraken	Species	Class	0.00092393105734173
MetaSimHC	100	Kraken	Species	Phylum	0.00108344381836261
MetaSimHC	100	Kraken	Species	Superkingdom	0.000617335101093802
MetaSimHC	100	Kraken	Genus	Species	0.12935449121644
MetaSimHC	100	Kraken	Genus	Genus	0.00535507126284388
MetaSimHC	100	Kraken	Genus	Family	0.00151847862114683
MetaSimHC	100	Kraken	Genus	Order	0.00345749088498508
MetaSimHC	100	Kraken	Genus	Class	0.00120981107059993
MetaSimHC	100	Kraken	Genus	Phylum	0.00105858468677494
MetaSimHC	100	Kraken	Genus	Superkingdom	0.000814136559496188
MetaSimHC	100	Kraken	Family	Species	0.0411315048060988
MetaSimHC	100	Kraken	Family	Genus	0.00396295989393437
MetaSimHC	100	Kraken	Family	Family	0.00133203513423931
MetaSimHC	100	Kraken	Family	Order	0.00231397083195227
MetaSimHC	100	Kraken	Family	Class	0.00129681803115678
MetaSimHC	100	Kraken	Family	Phylum	0.00121395425919788
MetaSimHC	100	Kraken	Family	Superkingdom	0.000836924096784886
MetaSimHC	100	Kraken	Order	Species	0.0232474312230693
MetaSimHC	100	Kraken	Order	Genus	0.00245898243288034
MetaSimHC	100	Kraken	Order	Family	0.00116423599602254
MetaSimHC	100	Kraken	Order	Order	0.000828637719588996
MetaSimHC	100	Kraken	Order	Class	0.00093221743453762
MetaSimHC	100	Kraken	Order	Phylum	0.00124709976798144
MetaSimHC	100	Kraken	Order	Superkingdom	0.000584189592310242
MetaSimHC	100	Kraken	Class	Species	0.00448085846867749
MetaSimHC	100	Kraken	Class	Genus	0.000468180311567783
MetaSimHC	100	Kraken	Class	Family	0.000287951607557176
MetaSimHC	100	Kraken	Class	Order	7.66489890619821e-05
MetaSimHC	100	Kraken	Class	Class	9.11501491547895e-05
MetaSimHC	100	Kraken	Class	Phylum	0.000105651309247597
MetaSimHC	100	Kraken	Class	Superkingdom	0.000604905535299967
MetaSimHC	100	Filtered Kraken	Nothing	Species	0.983033642691415
MetaSimHC	100	Filtered Kraken	Nothing	Genus	0.00609877361617501
MetaSimHC	100	Filtered Kraken	Nothing	Family	0.00789277427908518
MetaSimHC	100	Filtered Kraken	Nothing	Order	0.00153919456413656
MetaSimHC	100	Filtered Kraken	Nothing	Class	0.000569688432217435
MetaSimHC	100	Filtered Kraken	Nothing	Phylum	0.000513755386145177
MetaSimHC	100	Filtered Kraken	Nothing	Superkingdom	0.000352171030825323
MetaSimHC	100	Filtered Kraken	Species	Species	0.0793917799138217
MetaSimHC	100	Filtered Kraken	Species	Genus	0.0218801789857474
MetaSimHC	100	Filtered Kraken	Species	Family	0.00404996685449122
MetaSimHC	100	Filtered Kraken	Species	Order	0.0058128936029168
MetaSimHC	100	Filtered Kraken	Species	Class	0.00204466357308585
MetaSimHC	100	Filtered Kraken	Species	Phylum	0.00317989724892277
MetaSimHC	100	Filtered Kraken	Species	Superkingdom	0.00176499834272456
MetaSimHC	100	Filtered Kraken	Genus	Species	0.0550111866092145
MetaSimHC	100	Filtered Kraken	Genus	Genus	0.00332698044414982
MetaSimHC	100	Filtered Kraken	Genus	Family	0.00143975803778588
MetaSimHC	100	Filtered Kraken	Genus	Order	0.00579632084852503
MetaSimHC	100	Filtered Kraken	Genus	Class	0.0021005966191581
MetaSimHC	100	Filtered Kraken	Genus	Phylum	0.00272000331455088
MetaSimHC	100	Filtered Kraken	Genus	Superkingdom	0.00233261518064302
MetaSimHC	100	Filtered Kraken	Family	Species	0.00454922108054359
MetaSimHC	100	Filtered Kraken	Family	Genus	0.00107308584686775
MetaSimHC	100	Filtered Kraken	Family	Family	0.000642194232681472
MetaSimHC	100	Filtered Kraken	Family	Order	0.00369986741796487
MetaSimHC	100	Filtered Kraken	Family	Class	0.00176706993702353
MetaSimHC	100	Filtered Kraken	Family	Phylum	0.00259363606231356
MetaSimHC	100	Filtered Kraken	Family	Superkingdom	0.00249627113026185
MetaSimHC	100	Filtered Kraken	Order	Species	0.00190379516075572
MetaSimHC	100	Filtered Kraken	Order	Genus	0.000437106397083195
MetaSimHC	100	Filtered Kraken	Order	Family	0.000555187272124627
MetaSimHC	100	Filtered Kraken	Order	Order	0.000611120318196884
MetaSimHC	100	Filtered Kraken	Order	Class	0.00115594961882665
MetaSimHC	100	Filtered Kraken	Order	Phylum	0.00239683460391117
MetaSimHC	100	Filtered Kraken	Order	Superkingdom	0.00173392442823997
MetaSimHC	100	Filtered Kraken	Class	Species	0.000323168710639708
MetaSimHC	100	Filtered Kraken	Class	Genus	3.93602916804773e-05
MetaSimHC	100	Filtered Kraken	Class	Family	6.21478289691747e-05
MetaSimHC	100	Filtered Kraken	Class	Order	8.28637719588996e-06
MetaSimHC	100	Filtered Kraken	Class	Class	3.52171030825323e-05
MetaSimHC	100	Filtered Kraken	Class	Phylum	4.55750745773948e-05
MetaSimHC	100	Filtered Kraken	Class	Superkingdom	0.001054441498177
MetaSimHC	100	MetaBin	Nothing	Species	0.490611534637057
MetaSimHC	100	MetaBin	Nothing	Genus	0.0190151640702685
MetaSimHC	100	MetaBin	Nothing	Family	0.0319584852502486
MetaSimHC	100	MetaBin	Nothing	Order	0.00585018230029831
MetaSimHC	100	MetaBin	Nothing	Class	0.00165106065628107
MetaSimHC	100	MetaBin	Nothing	Phylum	0.0048641034139874
MetaSimHC	100	MetaBin	Nothing	Superkingdom	0.0018747928405701
MetaSimHC	100	MetaBin	Species	Species	0.304514003977461
MetaSimHC	100	MetaBin	Species	Genus	0.0962773450447464
MetaSimHC	100	MetaBin	Species	Family	0.0321801458402386
MetaSimHC	100	MetaBin	Species	Order	0.0306409512761021
MetaSimHC	100	MetaBin	Species	Class	0.0151910009943653
MetaSimHC	100	MetaBin	Species	Phylum	0.0446905038117335
MetaSimHC	100	MetaBin	Species	Superkingdom	0.0389749751408684
MetaSimHC	100	MetaBin	Genus	Species	0.228482350016573
MetaSimHC	100	MetaBin	Genus	Genus	0.0395591647331787
MetaSimHC	100	MetaBin	Genus	Family	0.0267670699370235
MetaSimHC	100	MetaBin	Genus	Order	0.0708340238647663
MetaSimHC	100	MetaBin	Genus	Class	0.0370401060656281
MetaSimHC	100	MetaBin	Genus	Phylum	0.0566746768312894
MetaSimHC	100	MetaBin	Genus	Superkingdom	0.0772994696718595
MetaSimHC	100	MetaBin	Family	Species	0.157474312230693
MetaSimHC	100	MetaBin	Family	Genus	0.0294477129598939
MetaSimHC	100	MetaBin	Family	Family	0.0236596784885648
MetaSimHC	100	MetaBin	Family	Order	0.069203679151475
MetaSimHC	100	MetaBin	Family	Class	0.045183543254889
MetaSimHC	100	MetaBin	Family	Phylum	0.0871934040437521
MetaSimHC	100	MetaBin	Family	Superkingdom	0.0974105071262844
MetaSimHC	100	MetaBin	Order	Species	0.129642442823997
MetaSimHC	100	MetaBin	Order	Genus	0.0221494862446139
MetaSimHC	100	MetaBin	Order	Family	0.019427411335764
MetaSimHC	100	MetaBin	Order	Order	0.0218905369572423
MetaSimHC	100	MetaBin	Order	Class	0.0363626947298641
MetaSimHC	100	MetaBin	Order	Phylum	0.103844879018893
MetaSimHC	100	MetaBin	Order	Superkingdom	0.11286252900232
MetaSimHC	100	MetaBin	Class	Species	0.0917654126615844
MetaSimHC	100	MetaBin	Class	Genus	0.011596784885648
MetaSimHC	100	MetaBin	Class	Family	0.0142049221080544
MetaSimHC	100	MetaBin	Class	Order	0.00554358634405038
MetaSimHC	100	MetaBin	Class	Class	0.00359421610871727
MetaSimHC	100	MetaBin	Class	Phylum	0.0140640536957242
MetaSimHC	100	MetaBin	Class	Superkingdom	0.12393105734173
MetaSimHC	100	metaCV	Nothing	Species	0.851332035134239
MetaSimHC	100	metaCV	Nothing	Genus	0.0605464865760689
MetaSimHC	100	metaCV	Nothing	Family	0.0495028173682466
MetaSimHC	100	metaCV	Nothing	Order	0.00825530328140537
MetaSimHC	100	metaCV	Nothing	Class	0.00355485581703679
MetaSimHC	100	metaCV	Nothing	Phylum	0.00848939343718926
MetaSimHC	100	metaCV	Nothing	Superkingdom	0.0124109214451442
MetaSimHC	100	metaCV	Species	Species	0.681239642028505
MetaSimHC	100	metaCV	Species	Genus	0.11509985084521
MetaSimHC	100	metaCV	Species	Family	0.0312665727543918
MetaSimHC	100	metaCV	Species	Order	0.0271586012595293
MetaSimHC	100	metaCV	Species	Class	0.0148699038780245
MetaSimHC	100	metaCV	Species	Phylum	0.03094754723235
MetaSimHC	100	metaCV	Species	Superkingdom	0.0774486244613855
MetaSimHC	100	metaCV	Genus	Species	0.672667384819357
MetaSimHC	100	metaCV	Genus	Genus	0.0749564965197216
MetaSimHC	100	metaCV	Genus	Family	0.0243598773616175
MetaSimHC	100	metaCV	Genus	Order	0.0382354159761352
MetaSimHC	100	metaCV	Genus	Class	0.0218553198541598
MetaSimHC	100	metaCV	Genus	Phylum	0.0388258203513424
MetaSimHC	100	metaCV	Genus	Superkingdom	0.102409264169705
MetaSimHC	100	metaCV	Family	Species	0.664105485581704
MetaSimHC	100	metaCV	Family	Genus	0.0608779416639045
MetaSimHC	100	metaCV	Family	Family	0.0225638051044084
MetaSimHC	100	metaCV	Family	Order	0.0326959728206828
MetaSimHC	100	metaCV	Family	Class	0.0237591150149155
MetaSimHC	100	metaCV	Family	Phylum	0.0506629101756712
MetaSimHC	100	metaCV	Family	Superkingdom	0.115953347696387
MetaSimHC	100	metaCV	Order	Species	0.687957822340073
MetaSimHC	100	metaCV	Order	Genus	0.0543109877361617
MetaSimHC	100	metaCV	Order	Family	0.0199908849850845
MetaSimHC	100	metaCV	Order	Order	0.0151164235996023
MetaSimHC	100	metaCV	Order	Class	0.0218076731852834
MetaSimHC	100	metaCV	Order	Phylum	0.0612674013921114
MetaSimHC	100	metaCV	Order	Superkingdom	0.101414898906198
MetaSimHC	100	metaCV	Class	Species	0.798021627444481
MetaSimHC	100	metaCV	Class	Genus	0.0223007126284388
MetaSimHC	100	metaCV	Class	Family	0.0146710308253232
MetaSimHC	100	metaCV	Class	Order	0.00400439177991382
MetaSimHC	100	metaCV	Class	Class	0.00226218097447796
MetaSimHC	100	metaCV	Class	Phylum	0.00959769638713954
MetaSimHC	100	metaCV	Class	Superkingdom	0.0656011766655618
MetaSimHC	100	MetaPhyler	Nothing	Species	0.00189136559496188
MetaSimHC	100	MetaPhyler	Nothing	Genus	0.00158062645011601
MetaSimHC	100	MetaPhyler	Nothing	Family	0.000519970169042095
MetaSimHC	100	MetaPhyler	Nothing	Order	0.000105651309247597
MetaSimHC	100	MetaPhyler	Nothing	Class	0.000140868412330129
MetaSimHC	100	MetaPhyler	Nothing	Phylum	0.000163655949618827
MetaSimHC	100	MetaPhyler	Nothing	Superkingdom	0
MetaSimHC	100	MetaPhyler	Species	Species	0.000287951607557176
MetaSimHC	100	MetaPhyler	Species	Genus	0.00158062645011601
MetaSimHC	100	MetaPhyler	Species	Family	0.000519970169042095
MetaSimHC	100	MetaPhyler	Species	Order	0.000105651309247597
MetaSimHC	100	MetaPhyler	Species	Class	0.000140868412330129
MetaSimHC	100	MetaPhyler	Species	Phylum	0.000163655949618827
MetaSimHC	100	MetaPhyler	Species	Superkingdom	0
MetaSimHC	100	MetaPhyler	Genus	Species	9.11501491547895e-05
MetaSimHC	100	MetaPhyler	Genus	Genus	0.0004743950944647
MetaSimHC	100	MetaPhyler	Genus	Family	0.0012574577394763
MetaSimHC	100	MetaPhyler	Genus	Order	0.00088249917136228
MetaSimHC	100	MetaPhyler	Genus	Class	0.000816208153795161
MetaSimHC	100	MetaPhyler	Genus	Phylum	0.000383244945309911
MetaSimHC	100	MetaPhyler	Genus	Superkingdom	0
MetaSimHC	100	MetaPhyler	Family	Species	5.80046403712297e-05
MetaSimHC	100	MetaPhyler	Family	Genus	0.000103579714948624
MetaSimHC	100	MetaPhyler	Family	Family	9.52933377527345e-05
MetaSimHC	100	MetaPhyler	Family	Order	0.00144182963208485
MetaSimHC	100	MetaPhyler	Family	Class	0.00114766324163076
MetaSimHC	100	MetaPhyler	Family	Phylum	0.000928074245939675
MetaSimHC	100	MetaPhyler	Family	Superkingdom	0
MetaSimHC	100	MetaPhyler	Order	Species	2.90023201856148e-05
MetaSimHC	100	MetaPhyler	Order	Genus	0.000105651309247597
MetaSimHC	100	MetaPhyler	Order	Family	0.000118080875041432
MetaSimHC	100	MetaPhyler	Order	Order	0.000140868412330129
MetaSimHC	100	MetaPhyler	Order	Class	0.00224975140868412
MetaSimHC	100	MetaPhyler	Order	Phylum	0.00108344381836261
MetaSimHC	100	MetaPhyler	Order	Superkingdom	0
MetaSimHC	100	MetaPhyler	Class	Species	0
MetaSimHC	100	MetaPhyler	Class	Genus	6.42194232681472e-05
MetaSimHC	100	MetaPhyler	Class	Family	2.69307258866424e-05
MetaSimHC	100	MetaPhyler	Class	Order	1.03579714948624e-05
MetaSimHC	100	MetaPhyler	Class	Class	6.21478289691747e-06
MetaSimHC	100	MetaPhyler	Class	Phylum	0.00180850182300298
MetaSimHC	100	MetaPhyler	Class	Superkingdom	0
MetaSimHC	100	phymmBL	Nothing	Species	0
MetaSimHC	100	phymmBL	Nothing	Genus	0.990938846536294
MetaSimHC	100	phymmBL	Nothing	Family	0
MetaSimHC	100	phymmBL	Nothing	Order	0
MetaSimHC	100	phymmBL	Nothing	Class	0
MetaSimHC	100	phymmBL	Nothing	Phylum	0
MetaSimHC	100	phymmBL	Nothing	Superkingdom	0
MetaSimHC	100	phymmBL	Species	Species	0
MetaSimHC	100	phymmBL	Species	Genus	0.985739144845873
MetaSimHC	100	phymmBL	Species	Family	0
MetaSimHC	100	phymmBL	Species	Order	0
MetaSimHC	100	phymmBL	Species	Class	0.000132582035134239
MetaSimHC	100	phymmBL	Species	Phylum	0
MetaSimHC	100	phymmBL	Species	Superkingdom	0
MetaSimHC	100	phymmBL	Genus	Species	0
MetaSimHC	100	phymmBL	Genus	Genus	0.988189840901558
MetaSimHC	100	phymmBL	Genus	Family	0
MetaSimHC	100	phymmBL	Genus	Order	0
MetaSimHC	100	phymmBL	Genus	Class	0.000145011600928074
MetaSimHC	100	phymmBL	Genus	Phylum	0
MetaSimHC	100	phymmBL	Genus	Superkingdom	0
MetaSimHC	100	phymmBL	Family	Species	0
MetaSimHC	100	phymmBL	Family	Genus	0.986530493868081
MetaSimHC	100	phymmBL	Family	Family	0
MetaSimHC	100	phymmBL	Family	Order	0
MetaSimHC	100	phymmBL	Family	Class	0.000165727543917799
MetaSimHC	100	phymmBL	Family	Phylum	0
MetaSimHC	100	phymmBL	Family	Superkingdom	0
MetaSimHC	100	phymmBL	Order	Species	0
MetaSimHC	100	phymmBL	Order	Genus	0.987564219423268
MetaSimHC	100	phymmBL	Order	Family	0
MetaSimHC	100	phymmBL	Order	Order	0
MetaSimHC	100	phymmBL	Order	Class	0.000244448127278754
MetaSimHC	100	phymmBL	Order	Phylum	0
MetaSimHC	100	phymmBL	Order	Superkingdom	0
MetaSimHC	100	phymmBL	Class	Species	0
MetaSimHC	100	phymmBL	Class	Genus	0.981401226383825
MetaSimHC	100	phymmBL	Class	Family	0
MetaSimHC	100	phymmBL	Class	Order	0
MetaSimHC	100	phymmBL	Class	Class	0.00242169373549884
MetaSimHC	100	phymmBL	Class	Phylum	0
MetaSimHC	100	phymmBL	Class	Superkingdom	0
MetaSimHC	100	RITA	Nothing	Species	0.540953347696387
MetaSimHC	100	RITA	Nothing	Genus	0
MetaSimHC	100	RITA	Nothing	Family	0
MetaSimHC	100	RITA	Nothing	Order	0
MetaSimHC	100	RITA	Nothing	Class	0
MetaSimHC	100	RITA	Nothing	Phylum	0
MetaSimHC	100	RITA	Nothing	Superkingdom	0
MetaSimHC	100	RITA	Species	Species	0.305073334438184
MetaSimHC	100	RITA	Species	Genus	0
MetaSimHC	100	RITA	Species	Family	0
MetaSimHC	100	RITA	Species	Order	0
MetaSimHC	100	RITA	Species	Class	0
MetaSimHC	100	RITA	Species	Phylum	0
MetaSimHC	100	RITA	Species	Superkingdom	0
MetaSimHC	100	RITA	Genus	Species	0.237193404043752
MetaSimHC	100	RITA	Genus	Genus	0
MetaSimHC	100	RITA	Genus	Family	0
MetaSimHC	100	RITA	Genus	Order	0
MetaSimHC	100	RITA	Genus	Class	0
MetaSimHC	100	RITA	Genus	Phylum	0
MetaSimHC	100	RITA	Genus	Superkingdom	0
MetaSimHC	100	RITA	Family	Species	0.123815048060988
MetaSimHC	100	RITA	Family	Genus	0
MetaSimHC	100	RITA	Family	Family	0
MetaSimHC	100	RITA	Family	Order	0
MetaSimHC	100	RITA	Family	Class	0
MetaSimHC	100	RITA	Family	Phylum	0
MetaSimHC	100	RITA	Family	Superkingdom	0
MetaSimHC	100	RITA	Order	Species	0.106407441166722
MetaSimHC	100	RITA	Order	Genus	0
MetaSimHC	100	RITA	Order	Family	0
MetaSimHC	100	RITA	Order	Order	0
MetaSimHC	100	RITA	Order	Class	0
MetaSimHC	100	RITA	Order	Phylum	0
MetaSimHC	100	RITA	Order	Superkingdom	0
MetaSimHC	100	RITA	Class	Species	0.0862093967517401
MetaSimHC	100	RITA	Class	Genus	0
MetaSimHC	100	RITA	Class	Family	0
MetaSimHC	100	RITA	Class	Order	0
MetaSimHC	100	RITA	Class	Class	0
MetaSimHC	100	RITA	Class	Phylum	0
MetaSimHC	100	RITA	Class	Superkingdom	0
MetaSimHC	100	TACOA	Nothing	Species	0
MetaSimHC	100	TACOA	Nothing	Genus	0.0605174842558833
MetaSimHC	100	TACOA	Nothing	Family	0
MetaSimHC	100	TACOA	Nothing	Order	0.0107329300629765
MetaSimHC	100	TACOA	Nothing	Class	0.0185490553529997
MetaSimHC	100	TACOA	Nothing	Phylum	0.0540872555518727
MetaSimHC	100	TACOA	Nothing	Superkingdom	0.540650894928737
MetaSimHC	100	TACOA	Species	Species	0
MetaSimHC	100	TACOA	Species	Genus	0.0636580212131256
MetaSimHC	100	TACOA	Species	Family	0
MetaSimHC	100	TACOA	Species	Order	0.0109690918130593
MetaSimHC	100	TACOA	Species	Class	0.0189447298641034
MetaSimHC	100	TACOA	Species	Phylum	0.0586136890951276
MetaSimHC	100	TACOA	Species	Superkingdom	0.570894100099437
MetaSimHC	100	TACOA	Genus	Species	0
MetaSimHC	100	TACOA	Genus	Genus	0.0628832449453099
MetaSimHC	100	TACOA	Genus	Family	0
MetaSimHC	100	TACOA	Genus	Order	0.0113026184951939
MetaSimHC	100	TACOA	Genus	Class	0.0178198541597614
MetaSimHC	100	TACOA	Genus	Phylum	0.0591502320185615
MetaSimHC	100	TACOA	Genus	Superkingdom	0.581080129267484
MetaSimHC	100	TACOA	Family	Species	0
MetaSimHC	100	TACOA	Family	Genus	0.0628625290023202
MetaSimHC	100	TACOA	Family	Family	0
MetaSimHC	100	TACOA	Family	Order	0.0118143022870401
MetaSimHC	100	TACOA	Family	Class	0.0163883824991714
MetaSimHC	100	TACOA	Family	Phylum	0.0605091978786874
MetaSimHC	100	TACOA	Family	Superkingdom	0.580804607225721
MetaSimHC	100	TACOA	Order	Species	0
MetaSimHC	100	TACOA	Order	Genus	0.0382022704673517
MetaSimHC	100	TACOA	Order	Family	0
MetaSimHC	100	TACOA	Order	Order	0.0109566622472655
MetaSimHC	100	TACOA	Order	Class	0.0124875704342062
MetaSimHC	100	TACOA	Order	Phylum	0.0803239973483593
MetaSimHC	100	TACOA	Order	Superkingdom	0.573514666887637
MetaSimHC	100	TACOA	Class	Species	0
MetaSimHC	100	TACOA	Class	Genus	0.0587069108385814
MetaSimHC	100	TACOA	Class	Family	0
MetaSimHC	100	TACOA	Class	Order	0.0139936194895592
MetaSimHC	100	TACOA	Class	Class	0.00639086841233013
MetaSimHC	100	TACOA	Class	Phylum	0.0888734670202188
MetaSimHC	100	TACOA	Class	Superkingdom	0.524912993039443
MetaSimHC	250	CARMA3	Nothing	Species	0.744893520053033
MetaSimHC	250	CARMA3	Nothing	Genus	0.115626035797149
MetaSimHC	250	CARMA3	Nothing	Family	0.0368950944647
MetaSimHC	250	CARMA3	Nothing	Order	0.00926520550215446
MetaSimHC	250	CARMA3	Nothing	Class	0.00625621478289692
MetaSimHC	250	CARMA3	Nothing	Phylum	0.00811547066622473
MetaSimHC	250	CARMA3	Nothing	Superkingdom	0.0040137139542592
MetaSimHC	250	CARMA3	Species	Species	0.0344713291349022
MetaSimHC	250	CARMA3	Species	Genus	0.440488274776268
MetaSimHC	250	CARMA3	Species	Family	0.108624047066622
MetaSimHC	250	CARMA3	Species	Order	0.0909429897248923
MetaSimHC	250	CARMA3	Species	Class	0.0587918462048392
MetaSimHC	250	CARMA3	Species	Phylum	0.0636704507789195
MetaSimHC	250	CARMA3	Species	Superkingdom	0.0386870235333112
MetaSimHC	250	CARMA3	Genus	Species	0.0206952270467352
MetaSimHC	250	CARMA3	Genus	Genus	0.115066705336427
MetaSimHC	250	CARMA3	Genus	Family	0.125388423931057
MetaSimHC	250	CARMA3	Genus	Order	0.205590197215777
MetaSimHC	250	CARMA3	Genus	Class	0.127516987073252
MetaSimHC	250	CARMA3	Genus	Phylum	0.102181388796818
MetaSimHC	250	CARMA3	Genus	Superkingdom	0.0820092393105734
MetaSimHC	250	CARMA3	Family	Species	0.0018074660258535
MetaSimHC	250	CARMA3	Family	Genus	0.0450002071594299
MetaSimHC	250	CARMA3	Family	Family	0.0746084686774942
MetaSimHC	250	CARMA3	Family	Order	0.202161708650978
MetaSimHC	250	CARMA3	Family	Class	0.155234918793503
MetaSimHC	250	CARMA3	Family	Phylum	0.158052287040106
MetaSimHC	250	CARMA3	Family	Superkingdom	0.10508162081538
MetaSimHC	250	CARMA3	Order	Species	0.000652552204176334
MetaSimHC	250	CARMA3	Order	Genus	0.0137709231024196
MetaSimHC	250	CARMA3	Order	Family	0.0378169539277428
MetaSimHC	250	CARMA3	Order	Order	0.0905545657938349
MetaSimHC	250	CARMA3	Order	Class	0.16191581040769
MetaSimHC	250	CARMA3	Order	Phylum	0.215337048392443
MetaSimHC	250	CARMA3	Order	Superkingdom	0.149584645343056
MetaSimHC	250	CARMA3	Class	Species	7.25058004640371e-05
MetaSimHC	250	CARMA3	Class	Genus	0.00659802784222738
MetaSimHC	250	CARMA3	Class	Family	0.0193279748094133
MetaSimHC	250	CARMA3	Class	Order	0.0203378770301624
MetaSimHC	250	CARMA3	Class	Class	0.0389304358634405
MetaSimHC	250	CARMA3	Class	Phylum	0.0841067285382831
MetaSimHC	250	CARMA3	Class	Superkingdom	0.258711054027179
MetaSimHC	250	CLARK	Nothing	Species	0.969734007292012
MetaSimHC	250	CLARK	Nothing	Genus	0.00242376532979781
MetaSimHC	250	CLARK	Nothing	Family	0.00120152469340404
MetaSimHC	250	CLARK	Nothing	Order	0.000321097116340736
MetaSimHC	250	CLARK	Nothing	Class	0.000207159429897249
MetaSimHC	250	CLARK	Nothing	Phylum	0.000124295657938349
MetaSimHC	250	CLARK	Nothing	Superkingdom	0
MetaSimHC	250	CLARK	Species	Species	0.236767691415313
MetaSimHC	250	CLARK	Species	Genus	0.018483800132582
MetaSimHC	250	CLARK	Species	Family	0.0040137139542592
MetaSimHC	250	CLARK	Species	Order	0.00162102253894597
MetaSimHC	250	CLARK	Species	Class	0.000958112363274776
MetaSimHC	250	CLARK	Species	Phylum	0.000590404375207159
MetaSimHC	250	CLARK	Species	Superkingdom	0
MetaSimHC	250	CLARK	Genus	Species	0.104511932383162
MetaSimHC	250	CLARK	Genus	Genus	0.0132582035134239
MetaSimHC	250	CLARK	Genus	Family	0.00353206827974809
MetaSimHC	250	CLARK	Genus	Order	0.0019731935697713
MetaSimHC	250	CLARK	Genus	Class	0.0015433377527345
MetaSimHC	250	CLARK	Genus	Phylum	0.000730236990387802
MetaSimHC	250	CLARK	Genus	Superkingdom	0
MetaSimHC	250	CLARK	Family	Species	0.0868774859131588
MetaSimHC	250	CLARK	Family	Genus	0.0113212628438847
MetaSimHC	250	CLARK	Family	Family	0.00341813059330461
MetaSimHC	250	CLARK	Family	Order	0.0017246022538946
MetaSimHC	250	CLARK	Family	Class	0.00154851673848194
MetaSimHC	250	CLARK	Family	Phylum	0.000688805104408353
MetaSimHC	250	CLARK	Family	Superkingdom	0
MetaSimHC	250	CLARK	Order	Species	0.0305560159098442
MetaSimHC	250	CLARK	Order	Genus	0.00413283062645012
MetaSimHC	250	CLARK	Order	Family	0.00101508120649652
MetaSimHC	250	CLARK	Order	Order	0.00042467683128936
MetaSimHC	250	CLARK	Order	Class	0.000435034802784223
MetaSimHC	250	CLARK	Order	Phylum	0.00033663407358303
MetaSimHC	250	CLARK	Order	Superkingdom	0
MetaSimHC	250	CLARK	Class	Species	0.00968988233344382
MetaSimHC	250	CLARK	Class	Genus	0.00161066456745111
MetaSimHC	250	CLARK	Class	Family	0.00080274279085184
MetaSimHC	250	CLARK	Class	Order	0.000227875372886974
MetaSimHC	250	CLARK	Class	Class	0.00025377030162413
MetaSimHC	250	CLARK	Class	Phylum	0.000124295657938349
MetaSimHC	250	CLARK	Class	Superkingdom	0
MetaSimHC	250	DiScRIBinATE BLASTX	Nothing	Species	0
MetaSimHC	250	DiScRIBinATE BLASTX	Nothing	Genus	0.678369448127279
MetaSimHC	250	DiScRIBinATE BLASTX	Nothing	Family	0.161465238647663
MetaSimHC	250	DiScRIBinATE BLASTX	Nothing	Order	0.0325033145508784
MetaSimHC	250	DiScRIBinATE BLASTX	Nothing	Class	0.0149724477958237
MetaSimHC	250	DiScRIBinATE BLASTX	Nothing	Phylum	0.0195558501823003
MetaSimHC	250	DiScRIBinATE BLASTX	Nothing	Superkingdom	0.00669642857142857
MetaSimHC	250	DiScRIBinATE BLASTX	Species	Species	0
MetaSimHC	250	DiScRIBinATE BLASTX	Species	Genus	0.111850555187272
MetaSimHC	250	DiScRIBinATE BLASTX	Species	Family	0.307693901226384
MetaSimHC	250	DiScRIBinATE BLASTX	Species	Order	0.087649154789526
MetaSimHC	250	DiScRIBinATE BLASTX	Species	Class	0.0645405203844879
MetaSimHC	250	DiScRIBinATE BLASTX	Species	Phylum	0.0742200447464369
MetaSimHC	250	DiScRIBinATE BLASTX	Species	Superkingdom	0.0436588498508452
MetaSimHC	250	DiScRIBinATE BLASTX	Genus	Species	0
MetaSimHC	250	DiScRIBinATE BLASTX	Genus	Genus	0.0831900480609877
MetaSimHC	250	DiScRIBinATE BLASTX	Genus	Family	0.159300422605237
MetaSimHC	250	DiScRIBinATE BLASTX	Genus	Order	0.135663531653961
MetaSimHC	250	DiScRIBinATE BLASTX	Genus	Class	0.101508120649652
MetaSimHC	250	DiScRIBinATE BLASTX	Genus	Phylum	0.091528215114352
MetaSimHC	250	DiScRIBinATE BLASTX	Genus	Superkingdom	0.0673319937023533
MetaSimHC	250	DiScRIBinATE BLASTX	Family	Species	0
MetaSimHC	250	DiScRIBinATE BLASTX	Family	Genus	0.0123363440503812
MetaSimHC	250	DiScRIBinATE BLASTX	Family	Family	0.11725741630759
MetaSimHC	250	DiScRIBinATE BLASTX	Family	Order	0.11574515246934
MetaSimHC	250	DiScRIBinATE BLASTX	Family	Class	0.112187189260855
MetaSimHC	250	DiScRIBinATE BLASTX	Family	Phylum	0.142608551541266
MetaSimHC	250	DiScRIBinATE BLASTX	Family	Superkingdom	0.0851114517732847
MetaSimHC	250	DiScRIBinATE BLASTX	Order	Species	0
MetaSimHC	250	DiScRIBinATE BLASTX	Order	Genus	0.00362011103745443
MetaSimHC	250	DiScRIBinATE BLASTX	Order	Family	0.0626553695724229
MetaSimHC	250	DiScRIBinATE BLASTX	Order	Order	0.0624223152137885
MetaSimHC	250	DiScRIBinATE BLASTX	Order	Class	0.0964482515744117
MetaSimHC	250	DiScRIBinATE BLASTX	Order	Phylum	0.178643934371893
MetaSimHC	250	DiScRIBinATE BLASTX	Order	Superkingdom	0.117832283725555
MetaSimHC	250	DiScRIBinATE BLASTX	Class	Species	0
MetaSimHC	250	DiScRIBinATE BLASTX	Class	Genus	0
MetaSimHC	250	DiScRIBinATE BLASTX	Class	Family	0.0320475638051044
MetaSimHC	250	DiScRIBinATE BLASTX	Class	Order	0.0201203596287703
MetaSimHC	250	DiScRIBinATE BLASTX	Class	Class	0.029328596287703
MetaSimHC	250	DiScRIBinATE BLASTX	Class	Phylum	0.0637740304938681
MetaSimHC	250	DiScRIBinATE BLASTX	Class	Superkingdom	0.136321262843885
MetaSimHC	250	DiScRIBinATE RAPSearch2	Nothing	Species	0
MetaSimHC	250	DiScRIBinATE RAPSearch2	Nothing	Genus	0
MetaSimHC	250	DiScRIBinATE RAPSearch2	Nothing	Family	0.921507292011932
MetaSimHC	250	DiScRIBinATE RAPSearch2	Nothing	Order	0.0154385565130925
MetaSimHC	250	DiScRIBinATE RAPSearch2	Nothing	Class	0.00808439675174014
MetaSimHC	250	DiScRIBinATE RAPSearch2	Nothing	Phylum	0.012346702021876
MetaSimHC	250	DiScRIBinATE RAPSearch2	Nothing	Superkingdom	8.28637719588996e-05
MetaSimHC	250	DiScRIBinATE RAPSearch2	Species	Species	0
MetaSimHC	250	DiScRIBinATE RAPSearch2	Species	Genus	0
MetaSimHC	250	DiScRIBinATE RAPSearch2	Species	Family	0.520519141531323
MetaSimHC	250	DiScRIBinATE RAPSearch2	Species	Order	0.0488948044414982
MetaSimHC	250	DiScRIBinATE RAPSearch2	Species	Class	0.0574815628107391
MetaSimHC	250	DiScRIBinATE RAPSearch2	Species	Phylum	0.133514252568777
MetaSimHC	250	DiScRIBinATE RAPSearch2	Species	Superkingdom	0.00115491382167716
MetaSimHC	250	DiScRIBinATE RAPSearch2	Genus	Species	0
MetaSimHC	250	DiScRIBinATE RAPSearch2	Genus	Genus	0
MetaSimHC	250	DiScRIBinATE RAPSearch2	Genus	Family	0.264350969506132
MetaSimHC	250	DiScRIBinATE RAPSearch2	Genus	Order	0.0967434537620152
MetaSimHC	250	DiScRIBinATE RAPSearch2	Genus	Class	0.104889998342725
MetaSimHC	250	DiScRIBinATE RAPSearch2	Genus	Phylum	0.185386973815048
MetaSimHC	250	DiScRIBinATE RAPSearch2	Genus	Superkingdom	0.00211302618495194
MetaSimHC	250	DiScRIBinATE RAPSearch2	Family	Species	0
MetaSimHC	250	DiScRIBinATE RAPSearch2	Family	Genus	0
MetaSimHC	250	DiScRIBinATE RAPSearch2	Family	Family	0.122146378853165
MetaSimHC	250	DiScRIBinATE RAPSearch2	Family	Order	0.087949535962877
MetaSimHC	250	DiScRIBinATE RAPSearch2	Family	Class	0.109706455087836
MetaSimHC	250	DiScRIBinATE RAPSearch2	Family	Phylum	0.252092310241962
MetaSimHC	250	DiScRIBinATE RAPSearch2	Family	Superkingdom	0.00401889294000663
MetaSimHC	250	DiScRIBinATE RAPSearch2	Order	Species	0
MetaSimHC	250	DiScRIBinATE RAPSearch2	Order	Genus	0
MetaSimHC	250	DiScRIBinATE RAPSearch2	Order	Family	0.0620701441829632
MetaSimHC	250	DiScRIBinATE RAPSearch2	Order	Order	0.0334510689426583
MetaSimHC	250	DiScRIBinATE RAPSearch2	Order	Class	0.0777417550546901
MetaSimHC	250	DiScRIBinATE RAPSearch2	Order	Phylum	0.29106935697713
MetaSimHC	250	DiScRIBinATE RAPSearch2	Order	Superkingdom	0.0042623052701359
MetaSimHC	250	DiScRIBinATE RAPSearch2	Class	Species	0
MetaSimHC	250	DiScRIBinATE RAPSearch2	Class	Genus	0
MetaSimHC	250	DiScRIBinATE RAPSearch2	Class	Family	0.0278940172356646
MetaSimHC	250	DiScRIBinATE RAPSearch2	Class	Order	0.00830191415313225
MetaSimHC	250	DiScRIBinATE RAPSearch2	Class	Class	0.0167436609214451
MetaSimHC	250	DiScRIBinATE RAPSearch2	Class	Phylum	0.106982308584687
MetaSimHC	250	DiScRIBinATE RAPSearch2	Class	Superkingdom	0.00472841398740471
MetaSimHC	250	Kraken	Nothing	Species	0.996685449121644
MetaSimHC	250	Kraken	Nothing	Genus	0.00134135730858469
MetaSimHC	250	Kraken	Nothing	Family	0.00105651309247597
MetaSimHC	250	Kraken	Nothing	Order	0.000429855817036792
MetaSimHC	250	Kraken	Nothing	Class	0.000191622472654955
MetaSimHC	250	Kraken	Nothing	Phylum	0.000103579714948624
MetaSimHC	250	Kraken	Nothing	Superkingdom	0.000191622472654955
MetaSimHC	250	Kraken	Species	Species	0.34014024693404
MetaSimHC	250	Kraken	Species	Genus	0.0148947630096122
MetaSimHC	250	Kraken	Species	Family	0.00200944647000331
MetaSimHC	250	Kraken	Species	Order	0.00256877693072589
MetaSimHC	250	Kraken	Species	Class	0.000906322505800464
MetaSimHC	250	Kraken	Species	Phylum	0.00134135730858469
MetaSimHC	250	Kraken	Species	Superkingdom	0.000756131919124959
MetaSimHC	250	Kraken	Genus	Species	0.205864683460391
MetaSimHC	250	Kraken	Genus	Genus	0.00891303447132914
MetaSimHC	250	Kraken	Genus	Family	0.00201980444149818
MetaSimHC	250	Kraken	Genus	Order	0.00461965528670865
MetaSimHC	250	Kraken	Genus	Class	0.00148636890951276
MetaSimHC	250	Kraken	Genus	Phylum	0.00194211965528671
MetaSimHC	250	Kraken	Genus	Superkingdom	0.00126885150812065
MetaSimHC	250	Kraken	Family	Species	0.0897103911170036
MetaSimHC	250	Kraken	Family	Genus	0.00754060324825986
MetaSimHC	250	Kraken	Family	Family	0.00208713125621478
MetaSimHC	250	Kraken	Family	Order	0.00369261683791846
MetaSimHC	250	Kraken	Family	Class	0.00176085515412662
MetaSimHC	250	Kraken	Family	Phylum	0.00222696387139543
MetaSimHC	250	Kraken	Family	Superkingdom	0.00132582035134239
MetaSimHC	250	Kraken	Order	Species	0.0518882582035134
MetaSimHC	250	Kraken	Order	Genus	0.00502879516075572
MetaSimHC	250	Kraken	Order	Family	0.00171424428239973
MetaSimHC	250	Kraken	Order	Order	0.00112901889294001
MetaSimHC	250	Kraken	Order	Class	0.00158994862446139
MetaSimHC	250	Kraken	Order	Phylum	0.00232018561484919
MetaSimHC	250	Kraken	Order	Superkingdom	0.00097364932051707
MetaSimHC	250	Kraken	Class	Species	0.0105651309247597
MetaSimHC	250	Kraken	Class	Genus	0.000921859463042758
MetaSimHC	250	Kraken	Class	Family	0.000590404375207159
MetaSimHC	250	Kraken	Class	Order	8.28637719588996e-05
MetaSimHC	250	Kraken	Class	Class	0.00021233841564468
MetaSimHC	250	Kraken	Class	Phylum	0.000269307258866424
MetaSimHC	250	Kraken	Class	Superkingdom	0.000657731189923765
MetaSimHC	250	Filtered Kraken	Nothing	Species	0.992293669207822
MetaSimHC	250	Filtered Kraken	Nothing	Genus	0.00283290520384488
MetaSimHC	250	Filtered Kraken	Nothing	Family	0.00281736824660259
MetaSimHC	250	Filtered Kraken	Nothing	Order	0.00118598773616175
MetaSimHC	250	Filtered Kraken	Nothing	Class	0.000414318859794498
MetaSimHC	250	Filtered Kraken	Nothing	Phylum	0.000248591315876699
MetaSimHC	250	Filtered Kraken	Nothing	Superkingdom	0.000207159429897249
MetaSimHC	250	Filtered Kraken	Species	Species	0.0686267401392111
MetaSimHC	250	Filtered Kraken	Species	Genus	0.0287174759695061
MetaSimHC	250	Filtered Kraken	Species	Family	0.00560884156446801
MetaSimHC	250	Filtered Kraken	Species	Order	0.00740594961882665
MetaSimHC	250	Filtered Kraken	Species	Class	0.00265164070268479
MetaSimHC	250	Filtered Kraken	Species	Phylum	0.00396710308253232
MetaSimHC	250	Filtered Kraken	Species	Superkingdom	0.00236161750082864
MetaSimHC	250	Filtered Kraken	Genus	Species	0.0558916141862778
MetaSimHC	250	Filtered Kraken	Genus	Genus	0.00371333278090819
MetaSimHC	250	Filtered Kraken	Genus	Family	0.000916680477295326
MetaSimHC	250	Filtered Kraken	Genus	Order	0.0058056430228704
MetaSimHC	250	Filtered Kraken	Genus	Class	0.00200944647000331
MetaSimHC	250	Filtered Kraken	Genus	Phylum	0.00273968346039112
MetaSimHC	250	Filtered Kraken	Genus	Superkingdom	0.00308149651972158
MetaSimHC	250	Filtered Kraken	Family	Species	0.00246519721577726
MetaSimHC	250	Filtered Kraken	Family	Genus	0.000668089161418628
MetaSimHC	250	Filtered Kraken	Family	Family	0.000186443486907524
MetaSimHC	250	Filtered Kraken	Family	Order	0.00264646171693736
MetaSimHC	250	Filtered Kraken	Family	Class	0.00152262180974478
MetaSimHC	250	Filtered Kraken	Family	Phylum	0.00224767981438515
MetaSimHC	250	Filtered Kraken	Family	Superkingdom	0.0031177494199536
MetaSimHC	250	Filtered Kraken	Order	Species	0.000947754391779914
MetaSimHC	250	Filtered Kraken	Order	Genus	0.000176085515412662
MetaSimHC	250	Filtered Kraken	Order	Family	0.000176085515412662
MetaSimHC	250	Filtered Kraken	Order	Order	0.00046610871726881
MetaSimHC	250	Filtered Kraken	Order	Class	0.000828637719588996
MetaSimHC	250	Filtered Kraken	Order	Phylum	0.00206123632747763
MetaSimHC	250	Filtered Kraken	Order	Superkingdom	0.00218035299966854
MetaSimHC	250	Filtered Kraken	Class	Species	0.000186443486907524
MetaSimHC	250	Filtered Kraken	Class	Genus	0
MetaSimHC	250	Filtered Kraken	Class	Family	0
MetaSimHC	250	Filtered Kraken	Class	Order	0
MetaSimHC	250	Filtered Kraken	Class	Class	0
MetaSimHC	250	Filtered Kraken	Class	Phylum	1.03579714948624e-05
MetaSimHC	250	Filtered Kraken	Class	Superkingdom	0.00102026019224395
MetaSimHC	250	MetaBin	Nothing	Species	0.466668047729533
MetaSimHC	250	MetaBin	Nothing	Genus	0.00975203016241299
MetaSimHC	250	MetaBin	Nothing	Family	0.0199183791846205
MetaSimHC	250	MetaBin	Nothing	Order	0.003915313225058
MetaSimHC	250	MetaBin	Nothing	Class	0.00123259860788863
MetaSimHC	250	MetaBin	Nothing	Phylum	0.00351135233675837
MetaSimHC	250	MetaBin	Nothing	Superkingdom	0.0026878936029168
MetaSimHC	250	MetaBin	Species	Species	0.286211468346039
MetaSimHC	250	MetaBin	Species	Genus	0.0967382747762678
MetaSimHC	250	MetaBin	Species	Family	0.0338705667882002
MetaSimHC	250	MetaBin	Species	Order	0.0298620318196884
MetaSimHC	250	MetaBin	Species	Class	0.0147031405369572
MetaSimHC	250	MetaBin	Species	Phylum	0.0483665478952602
MetaSimHC	250	MetaBin	Species	Superkingdom	0.0445392774279085
MetaSimHC	250	MetaBin	Genus	Species	0.220391738481936
MetaSimHC	250	MetaBin	Genus	Genus	0.0374078140536957
MetaSimHC	250	MetaBin	Genus	Family	0.0316643188597945
MetaSimHC	250	MetaBin	Genus	Order	0.0799117500828638
MetaSimHC	250	MetaBin	Genus	Class	0.0433584686774942
MetaSimHC	250	MetaBin	Genus	Phylum	0.0641987073251574
MetaSimHC	250	MetaBin	Genus	Superkingdom	0.0923361368909513
MetaSimHC	250	MetaBin	Family	Species	0.145824701690421
MetaSimHC	250	MetaBin	Family	Genus	0.0297791680477295
MetaSimHC	250	MetaBin	Family	Family	0.0285828223400729
MetaSimHC	250	MetaBin	Family	Order	0.0872969837587007
MetaSimHC	250	MetaBin	Family	Class	0.0593977875372887
MetaSimHC	250	MetaBin	Family	Phylum	0.102362653297978
MetaSimHC	250	MetaBin	Family	Superkingdom	0.117386890951276
MetaSimHC	250	MetaBin	Order	Species	0.142064758037786
MetaSimHC	250	MetaBin	Order	Genus	0.0265733758700696
MetaSimHC	250	MetaBin	Order	Family	0.0264905120981107
MetaSimHC	250	MetaBin	Order	Order	0.0326379681803116
MetaSimHC	250	MetaBin	Order	Class	0.0515257292011932
MetaSimHC	250	MetaBin	Order	Phylum	0.138102833941001
MetaSimHC	250	MetaBin	Order	Superkingdom	0.155234918793503
MetaSimHC	250	MetaBin	Class	Species	0.162148864766324
MetaSimHC	250	MetaBin	Class	Genus	0.0204932466025853
MetaSimHC	250	MetaBin	Class	Family	0.0282824411667219
MetaSimHC	250	MetaBin	Class	Order	0.0115750331455088
MetaSimHC	250	MetaBin	Class	Class	0.0076131090487239
MetaSimHC	250	MetaBin	Class	Phylum	0.0251595127610209
MetaSimHC	250	MetaBin	Class	Superkingdom	0.24715673682466
MetaSimHC	250	metaCV	Nothing	Species	0.906503770301624
MetaSimHC	250	metaCV	Nothing	Genus	0.0376201524693404
MetaSimHC	250	metaCV	Nothing	Family	0.0420481852833941
MetaSimHC	250	metaCV	Nothing	Order	0.00294166390454093
MetaSimHC	250	metaCV	Nothing	Class	0.00114973483592973
MetaSimHC	250	metaCV	Nothing	Phylum	0.00294166390454093
MetaSimHC	250	metaCV	Nothing	Superkingdom	0.00558812562147829
MetaSimHC	250	metaCV	Species	Species	0.710530949618827
MetaSimHC	250	metaCV	Species	Genus	0.133332988067617
MetaSimHC	250	metaCV	Species	Family	0.0340673682466026
MetaSimHC	250	metaCV	Species	Order	0.0217724560822009
MetaSimHC	250	metaCV	Species	Class	0.0114921693735499
MetaSimHC	250	metaCV	Species	Phylum	0.0242169373549884
MetaSimHC	250	metaCV	Species	Superkingdom	0.0525615263506795
MetaSimHC	250	metaCV	Genus	Species	0.694957739476301
MetaSimHC	250	metaCV	Genus	Genus	0.0806212711302619
MetaSimHC	250	metaCV	Genus	Family	0.0297895260192244
MetaSimHC	250	metaCV	Genus	Order	0.0439074411667219
MetaSimHC	250	metaCV	Genus	Class	0.02296362280411
MetaSimHC	250	metaCV	Genus	Phylum	0.0336271544580709
MetaSimHC	250	metaCV	Genus	Superkingdom	0.0778194398409016
MetaSimHC	250	metaCV	Family	Species	0.669938059330461
MetaSimHC	250	metaCV	Family	Genus	0.0685697712959894
MetaSimHC	250	metaCV	Family	Family	0.0279820599933709
MetaSimHC	250	metaCV	Family	Order	0.0419808584686775
MetaSimHC	250	metaCV	Family	Class	0.0283186940669539
MetaSimHC	250	metaCV	Family	Phylum	0.0511165893271462
MetaSimHC	250	metaCV	Family	Superkingdom	0.09262098110706
MetaSimHC	250	metaCV	Order	Species	0.683869530991051
MetaSimHC	250	metaCV	Order	Genus	0.0604335846867749
MetaSimHC	250	metaCV	Order	Family	0.0233106148491879
MetaSimHC	250	metaCV	Order	Order	0.0182559247596951
MetaSimHC	250	metaCV	Order	Class	0.0280234918793503
MetaSimHC	250	metaCV	Order	Phylum	0.0654261269472986
MetaSimHC	250	metaCV	Order	Superkingdom	0.0945009529333775
MetaSimHC	250	metaCV	Class	Species	0.787335308253232
MetaSimHC	250	metaCV	Class	Genus	0.0284378107391448
MetaSimHC	250	metaCV	Class	Family	0.0191933211799801
MetaSimHC	250	metaCV	Class	Order	0.0051427328471992
MetaSimHC	250	metaCV	Class	Class	0.00287433708982433
MetaSimHC	250	metaCV	Class	Phylum	0.0137657441166722
MetaSimHC	250	metaCV	Class	Superkingdom	0.094350762346702
MetaSimHC	250	MetaPhyler	Nothing	Species	0.00292612694729864
MetaSimHC	250	MetaPhyler	Nothing	Genus	0.00147083195227047
MetaSimHC	250	MetaPhyler	Nothing	Family	0.00046610871726881
MetaSimHC	250	MetaPhyler	Nothing	Order	8.80427577063308e-05
MetaSimHC	250	MetaPhyler	Nothing	Class	0.000124295657938349
MetaSimHC	250	MetaPhyler	Nothing	Phylum	0.000222696387139543
MetaSimHC	250	MetaPhyler	Nothing	Superkingdom	0
MetaSimHC	250	MetaPhyler	Species	Species	0.000429855817036792
MetaSimHC	250	MetaPhyler	Species	Genus	0.00147083195227047
MetaSimHC	250	MetaPhyler	Species	Family	0.00046610871726881
MetaSimHC	250	MetaPhyler	Species	Order	8.80427577063308e-05
MetaSimHC	250	MetaPhyler	Species	Class	0.000124295657938349
MetaSimHC	250	MetaPhyler	Species	Phylum	0.000222696387139543
MetaSimHC	250	MetaPhyler	Species	Superkingdom	0
MetaSimHC	250	MetaPhyler	Genus	Species	0.000150190586675505
MetaSimHC	250	MetaPhyler	Genus	Genus	0.000756131919124959
MetaSimHC	250	MetaPhyler	Genus	Family	0.00196283559827643
MetaSimHC	250	MetaPhyler	Genus	Order	0.000792384819356977
MetaSimHC	250	MetaPhyler	Genus	Class	0.000864890619821014
MetaSimHC	250	MetaPhyler	Genus	Phylum	0.000227875372886974
MetaSimHC	250	MetaPhyler	Genus	Superkingdom	0
MetaSimHC	250	MetaPhyler	Family	Species	0.000108758700696056
MetaSimHC	250	MetaPhyler	Family	Genus	0.000191622472654955
MetaSimHC	250	MetaPhyler	Family	Family	0.000196801458402386
MetaSimHC	250	MetaPhyler	Family	Order	0.00203534139874047
MetaSimHC	250	MetaPhyler	Family	Class	0.00134135730858469
MetaSimHC	250	MetaPhyler	Family	Phylum	0.000828637719588996
MetaSimHC	250	MetaPhyler	Family	Superkingdom	0
MetaSimHC	250	MetaPhyler	Order	Species	3.62529002320186e-05
MetaSimHC	250	MetaPhyler	Order	Genus	0.000238233344381836
MetaSimHC	250	MetaPhyler	Order	Family	0.000207159429897249
MetaSimHC	250	MetaPhyler	Order	Order	0.000486824660258535
MetaSimHC	250	MetaPhyler	Order	Class	0.00266717765992708
MetaSimHC	250	MetaPhyler	Order	Phylum	0.00108240802121313
MetaSimHC	250	MetaPhyler	Order	Superkingdom	0
MetaSimHC	250	MetaPhyler	Class	Species	0
MetaSimHC	250	MetaPhyler	Class	Genus	7.25058004640371e-05
MetaSimHC	250	MetaPhyler	Class	Family	0.000108758700696056
MetaSimHC	250	MetaPhyler	Class	Order	4.14318859794498e-05
MetaSimHC	250	MetaPhyler	Class	Class	6.21478289691747e-05
MetaSimHC	250	MetaPhyler	Class	Phylum	0.00258431388796818
MetaSimHC	250	MetaPhyler	Class	Superkingdom	0
MetaSimHC	250	phymmBL	Nothing	Species	0
MetaSimHC	250	phymmBL	Nothing	Genus	0.998637926748426
MetaSimHC	250	phymmBL	Nothing	Family	0
MetaSimHC	250	phymmBL	Nothing	Order	0
MetaSimHC	250	phymmBL	Nothing	Class	4.6610871726881e-05
MetaSimHC	250	phymmBL	Nothing	Phylum	0
MetaSimHC	250	phymmBL	Nothing	Superkingdom	0
MetaSimHC	250	phymmBL	Species	Species	0
MetaSimHC	250	phymmBL	Species	Genus	0.986539816042426
MetaSimHC	250	phymmBL	Species	Family	0
MetaSimHC	250	phymmBL	Species	Order	0
MetaSimHC	250	phymmBL	Species	Class	0.000233054358634405
MetaSimHC	250	phymmBL	Species	Phylum	0
MetaSimHC	250	phymmBL	Species	Superkingdom	0
MetaSimHC	250	phymmBL	Genus	Species	0
MetaSimHC	250	phymmBL	Genus	Genus	0.988466398740471
MetaSimHC	250	phymmBL	Genus	Family	0
MetaSimHC	250	phymmBL	Genus	Order	0
MetaSimHC	250	phymmBL	Genus	Class	0.000284844216108717
MetaSimHC	250	phymmBL	Genus	Phylum	0
MetaSimHC	250	phymmBL	Genus	Superkingdom	0
MetaSimHC	250	phymmBL	Family	Species	0
MetaSimHC	250	phymmBL	Family	Genus	0.933967931720252
MetaSimHC	250	phymmBL	Family	Family	0
MetaSimHC	250	phymmBL	Family	Order	0
MetaSimHC	250	phymmBL	Family	Class	0.000300381173351011
MetaSimHC	250	phymmBL	Family	Phylum	0
MetaSimHC	250	phymmBL	Family	Superkingdom	0
MetaSimHC	250	phymmBL	Order	Species	0
MetaSimHC	250	phymmBL	Order	Genus	0.986332656612529
MetaSimHC	250	phymmBL	Order	Family	0
MetaSimHC	250	phymmBL	Order	Order	0
MetaSimHC	250	phymmBL	Order	Class	0.000590404375207159
MetaSimHC	250	phymmBL	Order	Phylum	0
MetaSimHC	250	phymmBL	Order	Superkingdom	0
MetaSimHC	250	phymmBL	Class	Species	0
MetaSimHC	250	phymmBL	Class	Genus	0.978543462048392
MetaSimHC	250	phymmBL	Class	Family	0
MetaSimHC	250	phymmBL	Class	Order	0
MetaSimHC	250	phymmBL	Class	Class	0.00707449453099105
MetaSimHC	250	phymmBL	Class	Phylum	0
MetaSimHC	250	phymmBL	Class	Superkingdom	0
MetaSimHC	250	RITA	Nothing	Species	0.884607018561485
MetaSimHC	250	RITA	Nothing	Genus	0
MetaSimHC	250	RITA	Nothing	Family	0
MetaSimHC	250	RITA	Nothing	Order	0
MetaSimHC	250	RITA	Nothing	Class	0
MetaSimHC	250	RITA	Nothing	Phylum	0
MetaSimHC	250	RITA	Nothing	Superkingdom	0
MetaSimHC	250	RITA	Species	Species	0.999886062313556
MetaSimHC	250	RITA	Species	Genus	0
MetaSimHC	250	RITA	Species	Family	0
MetaSimHC	250	RITA	Species	Order	0
MetaSimHC	250	RITA	Species	Class	0
MetaSimHC	250	RITA	Species	Phylum	0
MetaSimHC	250	RITA	Species	Superkingdom	0
MetaSimHC	250	RITA	Genus	Species	0.922879723235002
MetaSimHC	250	RITA	Genus	Genus	0
MetaSimHC	250	RITA	Genus	Family	0
MetaSimHC	250	RITA	Genus	Order	0
MetaSimHC	250	RITA	Genus	Class	0
MetaSimHC	250	RITA	Genus	Phylum	0
MetaSimHC	250	RITA	Genus	Superkingdom	0
MetaSimHC	250	RITA	Family	Species	0.999761766655618
MetaSimHC	250	RITA	Family	Genus	0
MetaSimHC	250	RITA	Family	Family	0
MetaSimHC	250	RITA	Family	Order	0
MetaSimHC	250	RITA	Family	Class	0
MetaSimHC	250	RITA	Family	Phylum	0
MetaSimHC	250	RITA	Family	Superkingdom	0
MetaSimHC	250	RITA	Order	Species	0.543089161418628
MetaSimHC	250	RITA	Order	Genus	0
MetaSimHC	250	RITA	Order	Family	0
MetaSimHC	250	RITA	Order	Order	0
MetaSimHC	250	RITA	Order	Class	0
MetaSimHC	250	RITA	Order	Phylum	0
MetaSimHC	250	RITA	Order	Superkingdom	0
MetaSimHC	250	RITA	Class	Species	0.999891241299304
MetaSimHC	250	RITA	Class	Genus	0
MetaSimHC	250	RITA	Class	Family	0
MetaSimHC	250	RITA	Class	Order	0
MetaSimHC	250	RITA	Class	Class	0
MetaSimHC	250	RITA	Class	Phylum	0
MetaSimHC	250	RITA	Class	Superkingdom	0
MetaSimHC	250	TACOA	Nothing	Species	0
MetaSimHC	250	TACOA	Nothing	Genus	0.0426748425588333
MetaSimHC	250	TACOA	Nothing	Family	0
MetaSimHC	250	TACOA	Nothing	Order	0.00989186277759364
MetaSimHC	250	TACOA	Nothing	Class	0.0133099933708982
MetaSimHC	250	TACOA	Nothing	Phylum	0.0766541680477295
MetaSimHC	250	TACOA	Nothing	Superkingdom	0.603999212794166
MetaSimHC	250	TACOA	Species	Species	0
MetaSimHC	250	TACOA	Species	Genus	0.0429648657606894
MetaSimHC	250	TACOA	Species	Family	0
MetaSimHC	250	TACOA	Species	Order	0.00986596784885648
MetaSimHC	250	TACOA	Species	Class	0.0132064136559496
MetaSimHC	250	TACOA	Species	Phylum	0.0768457905203845
MetaSimHC	250	TACOA	Species	Superkingdom	0.60296341564468
MetaSimHC	250	TACOA	Genus	Species	0
MetaSimHC	250	TACOA	Genus	Genus	0.0429182548889625
MetaSimHC	250	TACOA	Genus	Family	0
MetaSimHC	250	TACOA	Genus	Order	0.0103217185946304
MetaSimHC	250	TACOA	Genus	Class	0.0131131919124959
MetaSimHC	250	TACOA	Genus	Phylum	0.0733603331123633
MetaSimHC	250	TACOA	Genus	Superkingdom	0.603968138879682
MetaSimHC	250	TACOA	Family	Species	0
MetaSimHC	250	TACOA	Family	Genus	0.0441301375538614
MetaSimHC	250	TACOA	Family	Family	0
MetaSimHC	250	TACOA	Family	Order	0.01054441498177
MetaSimHC	250	TACOA	Family	Class	0.0124192078223401
MetaSimHC	250	TACOA	Family	Phylum	0.0738523367583692
MetaSimHC	250	TACOA	Family	Superkingdom	0.603434703347696
MetaSimHC	250	TACOA	Order	Species	0
MetaSimHC	250	TACOA	Order	Genus	0.0409036294332118
MetaSimHC	250	TACOA	Order	Family	0
MetaSimHC	250	TACOA	Order	Order	0.0151692492542261
MetaSimHC	250	TACOA	Order	Class	0.00831745111037454
MetaSimHC	250	TACOA	Order	Phylum	0.0961012595293338
MetaSimHC	250	TACOA	Order	Superkingdom	0.580429648657607
MetaSimHC	250	TACOA	Class	Species	0
MetaSimHC	250	TACOA	Class	Genus	0.06306450944647
MetaSimHC	250	TACOA	Class	Family	1.03579714948624e-05
MetaSimHC	250	TACOA	Class	Order	0.0231759612197547
MetaSimHC	250	TACOA	Class	Class	0.0080118909512761
MetaSimHC	250	TACOA	Class	Phylum	0.0670264335432549
MetaSimHC	250	TACOA	Class	Superkingdom	0.492573334438184
MetaSimHC	500	CARMA3	Nothing	Species	0.759560407689758
MetaSimHC	500	CARMA3	Nothing	Genus	0.142277096453431
MetaSimHC	500	CARMA3	Nothing	Family	0.0253666721909181
MetaSimHC	500	CARMA3	Nothing	Order	0.00815172356645675
MetaSimHC	500	CARMA3	Nothing	Class	0.00571760026516407
MetaSimHC	500	CARMA3	Nothing	Phylum	0.00730236990387802
MetaSimHC	500	CARMA3	Nothing	Superkingdom	0.00276557838912827
MetaSimHC	500	CARMA3	Species	Species	0.0173496022538946
MetaSimHC	500	CARMA3	Species	Genus	0.505800464037123
MetaSimHC	500	CARMA3	Species	Family	0.111731438515081
MetaSimHC	500	CARMA3	Species	Order	0.0996333278090819
MetaSimHC	500	CARMA3	Species	Class	0.063256131919125
MetaSimHC	500	CARMA3	Species	Phylum	0.0675857640039775
MetaSimHC	500	CARMA3	Species	Superkingdom	0.0419290686112032
MetaSimHC	500	CARMA3	Genus	Species	0.0114973483592973
MetaSimHC	500	CARMA3	Genus	Genus	0.133099933708982
MetaSimHC	500	CARMA3	Genus	Family	0.14304358634405
MetaSimHC	500	CARMA3	Genus	Order	0.236772870401061
MetaSimHC	500	CARMA3	Genus	Class	0.141707408021213
MetaSimHC	500	CARMA3	Genus	Phylum	0.112031819688432
MetaSimHC	500	CARMA3	Genus	Superkingdom	0.0920720086178323
MetaSimHC	500	CARMA3	Family	Species	0.000859711634073583
MetaSimHC	500	CARMA3	Family	Genus	0.053540354656944
MetaSimHC	500	CARMA3	Family	Family	0.0768768644348691
MetaSimHC	500	CARMA3	Family	Order	0.236254971826318
MetaSimHC	500	CARMA3	Family	Class	0.18000082863772
MetaSimHC	500	CARMA3	Family	Phylum	0.177577063307922
MetaSimHC	500	CARMA3	Family	Superkingdom	0.120577146171694
MetaSimHC	500	CARMA3	Order	Species	0.000310739144845873
MetaSimHC	500	CARMA3	Order	Genus	0.0161377195889957
MetaSimHC	500	CARMA3	Order	Family	0.0403546569439841
MetaSimHC	500	CARMA3	Order	Order	0.101518478621147
MetaSimHC	500	CARMA3	Order	Class	0.197153629433212
MetaSimHC	500	CARMA3	Order	Phylum	0.257954922108054
MetaSimHC	500	CARMA3	Order	Superkingdom	0.179286128604574
MetaSimHC	500	CARMA3	Class	Species	2.07159429897249e-05
MetaSimHC	500	CARMA3	Class	Genus	0.00862819025522042
MetaSimHC	500	CARMA3	Class	Family	0.0223732184289029
MetaSimHC	500	CARMA3	Class	Order	0.021989973483593
MetaSimHC	500	CARMA3	Class	Class	0.0452850513755386
MetaSimHC	500	CARMA3	Class	Phylum	0.0975099436526351
MetaSimHC	500	CARMA3	Class	Superkingdom	0.358924428239974
MetaSimHC	500	CLARK	Nothing	Species	0.980464865760689
MetaSimHC	500	CLARK	Nothing	Genus	0.00109794497845542
MetaSimHC	500	CLARK	Nothing	Family	0.000600762346702022
MetaSimHC	500	CLARK	Nothing	Order	9.3221743453762e-05
MetaSimHC	500	CLARK	Nothing	Class	0.000165727543917799
MetaSimHC	500	CLARK	Nothing	Phylum	0.000196801458402386
MetaSimHC	500	CLARK	Nothing	Superkingdom	0
MetaSimHC	500	CLARK	Species	Species	0.327612280411004
MetaSimHC	500	CLARK	Species	Genus	0.0162412993039443
MetaSimHC	500	CLARK	Species	Family	0.00342848856479947
MetaSimHC	500	CLARK	Species	Order	0.0017090652966523
MetaSimHC	500	CLARK	Species	Class	0.000994365263506795
MetaSimHC	500	CLARK	Species	Phylum	0.000693984090155784
MetaSimHC	500	CLARK	Species	Superkingdom	0
MetaSimHC	500	CLARK	Genus	Species	0.164018478621147
MetaSimHC	500	CLARK	Genus	Genus	0.0165727543917799
MetaSimHC	500	CLARK	Genus	Family	0.00472323500165728
MetaSimHC	500	CLARK	Genus	Order	0.00206123632747763
MetaSimHC	500	CLARK	Genus	Class	0.00169870732515744
MetaSimHC	500	CLARK	Genus	Phylum	0.00101508120649652
MetaSimHC	500	CLARK	Genus	Superkingdom	0
MetaSimHC	500	CLARK	Family	Species	0.144400480609877
MetaSimHC	500	CLARK	Family	Genus	0.0166245442492542
MetaSimHC	500	CLARK	Family	Family	0.00517898574743122
MetaSimHC	500	CLARK	Family	Order	0.00207159429897249
MetaSimHC	500	CLARK	Family	Class	0.0017090652966523
MetaSimHC	500	CLARK	Family	Phylum	0.00119116672190918
MetaSimHC	500	CLARK	Family	Superkingdom	0
MetaSimHC	500	CLARK	Order	Species	0.0495007457739476
MetaSimHC	500	CLARK	Order	Genus	0.00502361617500829
MetaSimHC	500	CLARK	Order	Family	0.0015433377527345
MetaSimHC	500	CLARK	Order	Order	0.000631836261186609
MetaSimHC	500	CLARK	Order	Class	0.000528256546237985
MetaSimHC	500	CLARK	Order	Phylum	0.000455750745773948
MetaSimHC	500	CLARK	Order	Superkingdom	0
MetaSimHC	500	CLARK	Class	Species	0.017919290686112
MetaSimHC	500	CLARK	Class	Genus	0.00238233344381836
MetaSimHC	500	CLARK	Class	Family	0.00104615512098111
MetaSimHC	500	CLARK	Class	Order	0.000435034802784223
MetaSimHC	500	CLARK	Class	Class	0.000269307258866424
MetaSimHC	500	CLARK	Class	Phylum	0.000269307258866424
MetaSimHC	500	CLARK	Class	Superkingdom	0
MetaSimHC	500	DiScRIBinATE BLASTX	Nothing	Species	0
MetaSimHC	500	DiScRIBinATE BLASTX	Nothing	Genus	0.708050215445807
MetaSimHC	500	DiScRIBinATE BLASTX	Nothing	Family	0.176323748757043
MetaSimHC	500	DiScRIBinATE BLASTX	Nothing	Order	0.0247037620152469
MetaSimHC	500	DiScRIBinATE BLASTX	Nothing	Class	0.0139936194895592
MetaSimHC	500	DiScRIBinATE BLASTX	Nothing	Phylum	0.0237819025522042
MetaSimHC	500	DiScRIBinATE BLASTX	Nothing	Superkingdom	0.00543793503480278
MetaSimHC	500	DiScRIBinATE BLASTX	Species	Species	0
MetaSimHC	500	DiScRIBinATE BLASTX	Species	Genus	0.114030908186941
MetaSimHC	500	DiScRIBinATE BLASTX	Species	Family	0.37233800132582
MetaSimHC	500	DiScRIBinATE BLASTX	Species	Order	0.0573935200530328
MetaSimHC	500	DiScRIBinATE BLASTX	Species	Class	0.0768457905203845
MetaSimHC	500	DiScRIBinATE BLASTX	Species	Phylum	0.111690006629102
MetaSimHC	500	DiScRIBinATE BLASTX	Species	Superkingdom	0.0474084355319854
MetaSimHC	500	DiScRIBinATE BLASTX	Genus	Species	0
MetaSimHC	500	DiScRIBinATE BLASTX	Genus	Genus	0.0898761186609214
MetaSimHC	500	DiScRIBinATE BLASTX	Genus	Family	0.202146171693735
MetaSimHC	500	DiScRIBinATE BLASTX	Genus	Order	0.120608220086178
MetaSimHC	500	DiScRIBinATE BLASTX	Genus	Class	0.132084852502486
MetaSimHC	500	DiScRIBinATE BLASTX	Genus	Phylum	0.1471764169705
MetaSimHC	500	DiScRIBinATE BLASTX	Genus	Superkingdom	0.0704238481935698
MetaSimHC	500	DiScRIBinATE BLASTX	Family	Species	0
MetaSimHC	500	DiScRIBinATE BLASTX	Family	Genus	0.00884570765661253
MetaSimHC	500	DiScRIBinATE BLASTX	Family	Family	0.150646337421279
MetaSimHC	500	DiScRIBinATE BLASTX	Family	Order	0.111462131256215
MetaSimHC	500	DiScRIBinATE BLASTX	Family	Class	0.147652883659264
MetaSimHC	500	DiScRIBinATE BLASTX	Family	Phylum	0.217890288365926
MetaSimHC	500	DiScRIBinATE BLASTX	Family	Superkingdom	0.0910776433543255
MetaSimHC	500	DiScRIBinATE BLASTX	Order	Species	0
MetaSimHC	500	DiScRIBinATE BLASTX	Order	Genus	0.00157441166721909
MetaSimHC	500	DiScRIBinATE BLASTX	Order	Family	0.0804296486576069
MetaSimHC	500	DiScRIBinATE BLASTX	Order	Order	0.0497182631753397
MetaSimHC	500	DiScRIBinATE BLASTX	Order	Class	0.119520633079218
MetaSimHC	500	DiScRIBinATE BLASTX	Order	Phylum	0.300256877693073
MetaSimHC	500	DiScRIBinATE BLASTX	Order	Superkingdom	0.130500082863772
MetaSimHC	500	DiScRIBinATE BLASTX	Class	Species	0
MetaSimHC	500	DiScRIBinATE BLASTX	Class	Genus	0
MetaSimHC	500	DiScRIBinATE BLASTX	Class	Family	0.0423641034139874
MetaSimHC	500	DiScRIBinATE BLASTX	Class	Order	0.0104511932383162
MetaSimHC	500	DiScRIBinATE BLASTX	Class	Class	0.0378273118992377
MetaSimHC	500	DiScRIBinATE BLASTX	Class	Phylum	0.150294166390454
MetaSimHC	500	DiScRIBinATE BLASTX	Class	Superkingdom	0.201317533974147
MetaSimHC	500	DiScRIBinATE RAPSearch2	Nothing	Species	0
MetaSimHC	500	DiScRIBinATE RAPSearch2	Nothing	Genus	0
MetaSimHC	500	DiScRIBinATE RAPSearch2	Nothing	Family	0.961623715611535
MetaSimHC	500	DiScRIBinATE RAPSearch2	Nothing	Order	0.00778919456413656
MetaSimHC	500	DiScRIBinATE RAPSearch2	Nothing	Class	0.005572588664236
MetaSimHC	500	DiScRIBinATE RAPSearch2	Nothing	Phylum	0.0098193569771296
MetaSimHC	500	DiScRIBinATE RAPSearch2	Nothing	Superkingdom	3.10739144845873e-05
MetaSimHC	500	DiScRIBinATE RAPSearch2	Species	Species	0
MetaSimHC	500	DiScRIBinATE RAPSearch2	Species	Genus	0
MetaSimHC	500	DiScRIBinATE RAPSearch2	Species	Family	0.565441663904541
MetaSimHC	500	DiScRIBinATE RAPSearch2	Species	Order	0.0442906861120318
MetaSimHC	500	DiScRIBinATE RAPSearch2	Species	Class	0.0600348027842227
MetaSimHC	500	DiScRIBinATE RAPSearch2	Species	Phylum	0.14836758369241
MetaSimHC	500	DiScRIBinATE RAPSearch2	Species	Superkingdom	0.00124295657938349
MetaSimHC	500	DiScRIBinATE RAPSearch2	Genus	Species	0
MetaSimHC	500	DiScRIBinATE RAPSearch2	Genus	Genus	0
MetaSimHC	500	DiScRIBinATE RAPSearch2	Genus	Family	0.289598525024859
MetaSimHC	500	DiScRIBinATE RAPSearch2	Genus	Order	0.0993122306927411
MetaSimHC	500	DiScRIBinATE RAPSearch2	Genus	Class	0.119779582366589
MetaSimHC	500	DiScRIBinATE RAPSearch2	Genus	Phylum	0.212473069274113
MetaSimHC	500	DiScRIBinATE RAPSearch2	Genus	Superkingdom	0.00186443486907524
MetaSimHC	500	DiScRIBinATE RAPSearch2	Family	Species	0
MetaSimHC	500	DiScRIBinATE RAPSearch2	Family	Genus	0
MetaSimHC	500	DiScRIBinATE RAPSearch2	Family	Family	0.125062147828969
MetaSimHC	500	DiScRIBinATE RAPSearch2	Family	Order	0.0961116175008286
MetaSimHC	500	DiScRIBinATE RAPSearch2	Family	Class	0.127485913158767
MetaSimHC	500	DiScRIBinATE RAPSearch2	Family	Phylum	0.293866009280742
MetaSimHC	500	DiScRIBinATE RAPSearch2	Family	Superkingdom	0.00433999005634737
MetaSimHC	500	DiScRIBinATE RAPSearch2	Order	Species	0
MetaSimHC	500	DiScRIBinATE RAPSearch2	Order	Genus	0
MetaSimHC	500	DiScRIBinATE RAPSearch2	Order	Family	0.0580149983427246
MetaSimHC	500	DiScRIBinATE RAPSearch2	Order	Order	0.0348338581372224
MetaSimHC	500	DiScRIBinATE RAPSearch2	Order	Class	0.0893685780576732
MetaSimHC	500	DiScRIBinATE RAPSearch2	Order	Phylum	0.344174676831289
MetaSimHC	500	DiScRIBinATE RAPSearch2	Order	Superkingdom	0.00463001325820351
MetaSimHC	500	DiScRIBinATE RAPSearch2	Class	Species	0
MetaSimHC	500	DiScRIBinATE RAPSearch2	Class	Genus	0
MetaSimHC	500	DiScRIBinATE RAPSearch2	Class	Family	0.0225596619158104
MetaSimHC	500	DiScRIBinATE RAPSearch2	Class	Order	0.00789277427908518
MetaSimHC	500	DiScRIBinATE RAPSearch2	Class	Class	0.0191311733510109
MetaSimHC	500	DiScRIBinATE RAPSearch2	Class	Phylum	0.12276267815711
MetaSimHC	500	DiScRIBinATE RAPSearch2	Class	Superkingdom	0.00512719588995691
MetaSimHC	500	Kraken	Nothing	Species	0.99848773616175
MetaSimHC	500	Kraken	Nothing	Genus	0.000538614517732847
MetaSimHC	500	Kraken	Nothing	Family	0.000383244945309911
MetaSimHC	500	Kraken	Nothing	Order	9.3221743453762e-05
MetaSimHC	500	Kraken	Nothing	Class	0.000165727543917799
MetaSimHC	500	Kraken	Nothing	Phylum	0.000176085515412662
MetaSimHC	500	Kraken	Nothing	Superkingdom	0.000155369572422937
MetaSimHC	500	Kraken	Species	Species	0.436826731852834
MetaSimHC	500	Kraken	Species	Genus	0.0148429731521379
MetaSimHC	500	Kraken	Species	Family	0.0022891117003646
MetaSimHC	500	Kraken	Species	Order	0.00247555518727212
MetaSimHC	500	Kraken	Species	Class	0.00097364932051707
MetaSimHC	500	Kraken	Species	Phylum	0.00199908849850845
MetaSimHC	500	Kraken	Species	Superkingdom	0.000901143520053033
MetaSimHC	500	Kraken	Genus	Species	0.27185531985416
MetaSimHC	500	Kraken	Genus	Genus	0.0131960556844548
MetaSimHC	500	Kraken	Genus	Family	0.00256877693072589
MetaSimHC	500	Kraken	Genus	Order	0.00591440172356646
MetaSimHC	500	Kraken	Genus	Class	0.001957656612529
MetaSimHC	500	Kraken	Genus	Phylum	0.0030348856479947
MetaSimHC	500	Kraken	Genus	Superkingdom	0.00185407689758038
MetaSimHC	500	Kraken	Family	Species	0.145550215445807
MetaSimHC	500	Kraken	Family	Genus	0.0124295657938349
MetaSimHC	500	Kraken	Family	Family	0.00285880013258204
MetaSimHC	500	Kraken	Family	Order	0.00552079880676168
MetaSimHC	500	Kraken	Family	Class	0.00238233344381836
MetaSimHC	500	Kraken	Family	Phylum	0.00394638713954259
MetaSimHC	500	Kraken	Family	Superkingdom	0.00221660589990056
MetaSimHC	500	Kraken	Order	Species	0.0880323997348359
MetaSimHC	500	Kraken	Order	Genus	0.00851425256877693
MetaSimHC	500	Kraken	Order	Family	0.00263092475969506
MetaSimHC	500	Kraken	Order	Order	0.00181264501160093
MetaSimHC	500	Kraken	Order	Class	0.0021233841564468
MetaSimHC	500	Kraken	Order	Phylum	0.00382209148160424
MetaSimHC	500	Kraken	Order	Superkingdom	0.00153297978123964
MetaSimHC	500	Kraken	Class	Species	0.0191726052369904
MetaSimHC	500	Kraken	Class	Genus	0.00138796818031157
MetaSimHC	500	Kraken	Class	Family	0.000662910175671197
MetaSimHC	500	Kraken	Class	Order	0.000176085515412662
MetaSimHC	500	Kraken	Class	Class	0.000258949287371561
MetaSimHC	500	Kraken	Class	Phylum	0.000414318859794498
MetaSimHC	500	Kraken	Class	Superkingdom	0.00122224063639377
MetaSimHC	500	Filtered Kraken	Nothing	Species	0.994499917136228
MetaSimHC	500	Filtered Kraken	Nothing	Genus	0.0022891117003646
MetaSimHC	500	Filtered Kraken	Nothing	Family	0.00155369572422937
MetaSimHC	500	Filtered Kraken	Nothing	Order	0.00089078554855817
MetaSimHC	500	Filtered Kraken	Nothing	Class	0.000290023201856148
MetaSimHC	500	Filtered Kraken	Nothing	Phylum	0.000279665230361286
MetaSimHC	500	Filtered Kraken	Nothing	Superkingdom	0.000196801458402386
MetaSimHC	500	Filtered Kraken	Species	Species	0.0678654292343387
MetaSimHC	500	Filtered Kraken	Species	Genus	0.0261124461385482
MetaSimHC	500	Filtered Kraken	Species	Family	0.00624585681140206
MetaSimHC	500	Filtered Kraken	Species	Order	0.00740594961882665
MetaSimHC	500	Filtered Kraken	Species	Class	0.0026205667882002
MetaSimHC	500	Filtered Kraken	Species	Phylum	0.00448500165727544
MetaSimHC	500	Filtered Kraken	Species	Superkingdom	0.00247555518727212
MetaSimHC	500	Filtered Kraken	Genus	Species	0.0575903215114352
MetaSimHC	500	Filtered Kraken	Genus	Genus	0.00418462048392443
MetaSimHC	500	Filtered Kraken	Genus	Family	0.00102543917799138
MetaSimHC	500	Filtered Kraken	Genus	Order	0.0048268147166059
MetaSimHC	500	Filtered Kraken	Genus	Class	0.00176085515412662
MetaSimHC	500	Filtered Kraken	Genus	Phylum	0.00267235664567451
MetaSimHC	500	Filtered Kraken	Genus	Superkingdom	0.00282772621809745
MetaSimHC	500	Filtered Kraken	Family	Species	0.001957656612529
MetaSimHC	500	Filtered Kraken	Family	Genus	0.000818279748094133
MetaSimHC	500	Filtered Kraken	Family	Family	0.000165727543917799
MetaSimHC	500	Filtered Kraken	Family	Order	0.00192658269804442
MetaSimHC	500	Filtered Kraken	Family	Class	0.00126367252237322
MetaSimHC	500	Filtered Kraken	Family	Phylum	0.00176085515412662
MetaSimHC	500	Filtered Kraken	Family	Superkingdom	0.00300381173351011
MetaSimHC	500	Filtered Kraken	Order	Species	0.000859711634073583
MetaSimHC	500	Filtered Kraken	Order	Genus	0.000300381173351011
MetaSimHC	500	Filtered Kraken	Order	Family	0.000176085515412662
MetaSimHC	500	Filtered Kraken	Order	Order	0.000435034802784223
MetaSimHC	500	Filtered Kraken	Order	Class	0.000642194232681472
MetaSimHC	500	Filtered Kraken	Order	Phylum	0.00168834935366258
MetaSimHC	500	Filtered Kraken	Order	Superkingdom	0.00201980444149818
MetaSimHC	500	Filtered Kraken	Class	Species	0.000176085515412662
MetaSimHC	500	Filtered Kraken	Class	Genus	0
MetaSimHC	500	Filtered Kraken	Class	Family	0
MetaSimHC	500	Filtered Kraken	Class	Order	0
MetaSimHC	500	Filtered Kraken	Class	Class	0
MetaSimHC	500	Filtered Kraken	Class	Phylum	2.07159429897249e-05
MetaSimHC	500	Filtered Kraken	Class	Superkingdom	0.00116009280742459
MetaSimHC	500	MetaBin	Nothing	Species	0.454901392111369
MetaSimHC	500	MetaBin	Nothing	Genus	0.00804814385150812
MetaSimHC	500	MetaBin	Nothing	Family	0.0159098442161087
MetaSimHC	500	MetaBin	Nothing	Order	0.00393602916804773
MetaSimHC	500	MetaBin	Nothing	Class	0.00113937686443487
MetaSimHC	500	MetaBin	Nothing	Phylum	0.00279665230361286
MetaSimHC	500	MetaBin	Nothing	Superkingdom	0.0016262015246934
MetaSimHC	500	MetaBin	Species	Species	0.279696304275771
MetaSimHC	500	MetaBin	Species	Genus	0.0968263175339742
MetaSimHC	500	MetaBin	Species	Family	0.0343470334769639
MetaSimHC	500	MetaBin	Species	Order	0.0279250911501492
MetaSimHC	500	MetaBin	Species	Class	0.0126677991382168
MetaSimHC	500	MetaBin	Species	Phylum	0.0487860457408021
MetaSimHC	500	MetaBin	Species	Superkingdom	0.0362114683460391
MetaSimHC	500	MetaBin	Genus	Species	0.219361120318197
MetaSimHC	500	MetaBin	Genus	Genus	0.0362114683460391
MetaSimHC	500	MetaBin	Genus	Family	0.0346992045077892
MetaSimHC	500	MetaBin	Genus	Order	0.0797770964534306
MetaSimHC	500	MetaBin	Genus	Class	0.0426644845873384
MetaSimHC	500	MetaBin	Genus	Phylum	0.0618060159098442
MetaSimHC	500	MetaBin	Genus	Superkingdom	0.0787516572754392
MetaSimHC	500	MetaBin	Family	Species	0.139615097779251
MetaSimHC	500	MetaBin	Family	Genus	0.0289401723566457
MetaSimHC	500	MetaBin	Family	Family	0.0293544912164402
MetaSimHC	500	MetaBin	Family	Order	0.0935531985415976
MetaSimHC	500	MetaBin	Family	Class	0.061671362280411
MetaSimHC	500	MetaBin	Family	Phylum	0.101912081537952
MetaSimHC	500	MetaBin	Family	Superkingdom	0.101187023533311
MetaSimHC	500	MetaBin	Order	Species	0.132064136559496
MetaSimHC	500	MetaBin	Order	Genus	0.0261020881670534
MetaSimHC	500	MetaBin	Order	Family	0.0293752071594299
MetaSimHC	500	MetaBin	Order	Order	0.0367397248922771
MetaSimHC	500	MetaBin	Order	Class	0.0573210142525688
MetaSimHC	500	MetaBin	Order	Phylum	0.141117003646006
MetaSimHC	500	MetaBin	Order	Superkingdom	0.146119903878025
MetaSimHC	500	MetaBin	Class	Species	0.159057010275108
MetaSimHC	500	MetaBin	Class	Genus	0.0215549386808087
MetaSimHC	500	MetaBin	Class	Family	0.0296859463042758
MetaSimHC	500	MetaBin	Class	Order	0.0112798309579052
MetaSimHC	500	MetaBin	Class	Class	0.00808957573748757
MetaSimHC	500	MetaBin	Class	Phylum	0.0275522041763341
MetaSimHC	500	MetaBin	Class	Superkingdom	0.269814799469672
MetaSimHC	500	metaCV	Nothing	Species	0.918379184620484
MetaSimHC	500	metaCV	Nothing	Genus	0.0312810739144846
MetaSimHC	500	metaCV	Nothing	Family	0.0429855817036792
MetaSimHC	500	metaCV	Nothing	Order	0.00189550878355983
MetaSimHC	500	metaCV	Nothing	Class	0.000984007292011932
MetaSimHC	500	metaCV	Nothing	Phylum	0.00200944647000331
MetaSimHC	500	metaCV	Nothing	Superkingdom	0.00217517401392111
MetaSimHC	500	metaCV	Species	Species	0.707687686443487
MetaSimHC	500	metaCV	Species	Genus	0.147880759032151
MetaSimHC	500	metaCV	Species	Family	0.0443010440835267
MetaSimHC	500	metaCV	Species	Order	0.0208920285051376
MetaSimHC	500	metaCV	Species	Class	0.011445558501823
MetaSimHC	500	metaCV	Species	Phylum	0.022663241630759
MetaSimHC	500	metaCV	Species	Superkingdom	0.0375062147828969
MetaSimHC	500	metaCV	Genus	Species	0.701265744116672
MetaSimHC	500	metaCV	Genus	Genus	0.081703679151475
MetaSimHC	500	metaCV	Genus	Family	0.0383141365594962
MetaSimHC	500	metaCV	Genus	Order	0.0489206993702353
MetaSimHC	500	metaCV	Genus	Class	0.0267546403712297
MetaSimHC	500	metaCV	Genus	Phylum	0.0336944812727875
MetaSimHC	500	metaCV	Genus	Superkingdom	0.0581185780576732
MetaSimHC	500	metaCV	Family	Species	0.666659761352337
MetaSimHC	500	metaCV	Family	Genus	0.071231769970169
MetaSimHC	500	metaCV	Family	Family	0.0339430725886642
MetaSimHC	500	metaCV	Family	Order	0.0516759197878687
MetaSimHC	500	metaCV	Family	Class	0.0361286045740802
MetaSimHC	500	metaCV	Family	Phylum	0.0528049386808088
MetaSimHC	500	metaCV	Family	Superkingdom	0.0728579714948625
MetaSimHC	500	metaCV	Order	Species	0.683201441829632
MetaSimHC	500	metaCV	Order	Genus	0.0633389956910839
MetaSimHC	500	metaCV	Order	Family	0.0261642359960225
MetaSimHC	500	metaCV	Order	Order	0.0218035299966854
MetaSimHC	500	metaCV	Order	Class	0.0354242625124296
MetaSimHC	500	metaCV	Order	Phylum	0.0709831786542923
MetaSimHC	500	metaCV	Order	Superkingdom	0.0800878355982764
MetaSimHC	500	metaCV	Class	Species	0.782627610208817
MetaSimHC	500	metaCV	Class	Genus	0.0305352999668545
MetaSimHC	500	metaCV	Class	Family	0.0201876864434869
MetaSimHC	500	metaCV	Class	Order	0.00598690752403049
MetaSimHC	500	metaCV	Class	Class	0.00305560159098442
MetaSimHC	500	metaCV	Class	Phylum	0.014231852833941
MetaSimHC	500	metaCV	Class	Superkingdom	0.102523201856148
MetaSimHC	500	MetaPhyler	Nothing	Species	0.00387388133907855
MetaSimHC	500	MetaPhyler	Nothing	Genus	0.00156405369572423
MetaSimHC	500	MetaPhyler	Nothing	Family	0.000435034802784223
MetaSimHC	500	MetaPhyler	Nothing	Order	6.21478289691747e-05
MetaSimHC	500	MetaPhyler	Nothing	Class	0.000186443486907524
MetaSimHC	500	MetaPhyler	Nothing	Phylum	0.000186443486907524
MetaSimHC	500	MetaPhyler	Nothing	Superkingdom	0
MetaSimHC	500	MetaPhyler	Species	Species	0.000642194232681472
MetaSimHC	500	MetaPhyler	Species	Genus	0.00156405369572423
MetaSimHC	500	MetaPhyler	Species	Family	0.000435034802784223
MetaSimHC	500	MetaPhyler	Species	Order	6.21478289691747e-05
MetaSimHC	500	MetaPhyler	Species	Class	0.000186443486907524
MetaSimHC	500	MetaPhyler	Species	Phylum	0.000186443486907524
MetaSimHC	500	MetaPhyler	Species	Superkingdom	0
MetaSimHC	500	MetaPhyler	Genus	Species	0.000227875372886974
MetaSimHC	500	MetaPhyler	Genus	Genus	0.000776847862114683
MetaSimHC	500	MetaPhyler	Genus	Family	0.00257913490222075
MetaSimHC	500	MetaPhyler	Genus	Order	0.000849353662578721
MetaSimHC	500	MetaPhyler	Genus	Class	0.00126367252237322
MetaSimHC	500	MetaPhyler	Genus	Phylum	0.000248591315876699
MetaSimHC	500	MetaPhyler	Genus	Superkingdom	0
MetaSimHC	500	MetaPhyler	Family	Species	0.000113937686443487
MetaSimHC	500	MetaPhyler	Family	Genus	0.000207159429897249
MetaSimHC	500	MetaPhyler	Family	Family	0.000310739144845873
MetaSimHC	500	MetaPhyler	Family	Order	0.0024548392442824
MetaSimHC	500	MetaPhyler	Family	Class	0.00196801458402386
MetaSimHC	500	MetaPhyler	Family	Phylum	0.000870069605568445
MetaSimHC	500	MetaPhyler	Family	Superkingdom	0
MetaSimHC	500	MetaPhyler	Order	Species	4.14318859794498e-05
MetaSimHC	500	MetaPhyler	Order	Genus	0.000352171030825323
MetaSimHC	500	MetaPhyler	Order	Family	0.000445392774279085
MetaSimHC	500	MetaPhyler	Order	Order	0.000662910175671197
MetaSimHC	500	MetaPhyler	Order	Class	0.00322132913490222
MetaSimHC	500	MetaPhyler	Order	Phylum	0.00089078554855817
MetaSimHC	500	MetaPhyler	Order	Superkingdom	0
MetaSimHC	500	MetaPhyler	Class	Species	0
MetaSimHC	500	MetaPhyler	Class	Genus	0.000113937686443487
MetaSimHC	500	MetaPhyler	Class	Family	0.000186443486907524
MetaSimHC	500	MetaPhyler	Class	Order	0.000124295657938349
MetaSimHC	500	MetaPhyler	Class	Class	7.25058004640371e-05
MetaSimHC	500	MetaPhyler	Class	Phylum	0.00300381173351011
MetaSimHC	500	MetaPhyler	Class	Superkingdom	0
MetaSimHC	500	phymmBL	Nothing	Species	0
MetaSimHC	500	phymmBL	Nothing	Genus	0.999720334769639
MetaSimHC	500	phymmBL	Nothing	Family	0
MetaSimHC	500	phymmBL	Nothing	Order	0
MetaSimHC	500	phymmBL	Nothing	Class	3.10739144845873e-05
MetaSimHC	500	phymmBL	Nothing	Phylum	0
MetaSimHC	500	phymmBL	Nothing	Superkingdom	0
MetaSimHC	500	phymmBL	Species	Species	0
MetaSimHC	500	phymmBL	Species	Genus	0.988109048723898
MetaSimHC	500	phymmBL	Species	Family	0
MetaSimHC	500	phymmBL	Species	Order	0
MetaSimHC	500	phymmBL	Species	Class	0.000248591315876699
MetaSimHC	500	phymmBL	Species	Phylum	0
MetaSimHC	500	phymmBL	Species	Superkingdom	0
MetaSimHC	500	phymmBL	Genus	Species	0
MetaSimHC	500	phymmBL	Genus	Genus	0.98873052701359
MetaSimHC	500	phymmBL	Genus	Family	0
MetaSimHC	500	phymmBL	Genus	Order	0
MetaSimHC	500	phymmBL	Genus	Class	0.000269307258866424
MetaSimHC	500	phymmBL	Genus	Phylum	0
MetaSimHC	500	phymmBL	Genus	Superkingdom	0
MetaSimHC	500	phymmBL	Family	Species	0
MetaSimHC	500	phymmBL	Family	Genus	0.984276599270799
MetaSimHC	500	phymmBL	Family	Family	0
MetaSimHC	500	phymmBL	Family	Order	0
MetaSimHC	500	phymmBL	Family	Class	0.00042467683128936
MetaSimHC	500	phymmBL	Family	Phylum	0
MetaSimHC	500	phymmBL	Family	Superkingdom	0
MetaSimHC	500	phymmBL	Order	Species	0
MetaSimHC	500	phymmBL	Order	Genus	0.986027096453431
MetaSimHC	500	phymmBL	Order	Family	0
MetaSimHC	500	phymmBL	Order	Order	0
MetaSimHC	500	phymmBL	Order	Class	0.000828637719588996
MetaSimHC	500	phymmBL	Order	Phylum	0
MetaSimHC	500	phymmBL	Order	Superkingdom	0
MetaSimHC	500	phymmBL	Class	Species	0
MetaSimHC	500	phymmBL	Class	Genus	0.973411087172688
MetaSimHC	500	phymmBL	Class	Family	0
MetaSimHC	500	phymmBL	Class	Order	0
MetaSimHC	500	phymmBL	Class	Class	0.0124502817368247
MetaSimHC	500	phymmBL	Class	Phylum	0
MetaSimHC	500	phymmBL	Class	Superkingdom	0
MetaSimHC	500	RITA	Nothing	Species	0.564323002983096
MetaSimHC	500	RITA	Nothing	Genus	0
MetaSimHC	500	RITA	Nothing	Family	0
MetaSimHC	500	RITA	Nothing	Order	0
MetaSimHC	500	RITA	Nothing	Class	0
MetaSimHC	500	RITA	Nothing	Phylum	0
MetaSimHC	500	RITA	Nothing	Superkingdom	0
MetaSimHC	500	RITA	Species	Species	0.543752071594299
MetaSimHC	500	RITA	Species	Genus	0
MetaSimHC	500	RITA	Species	Family	0
MetaSimHC	500	RITA	Species	Order	0
MetaSimHC	500	RITA	Species	Class	0
MetaSimHC	500	RITA	Species	Phylum	0
MetaSimHC	500	RITA	Species	Superkingdom	0
MetaSimHC	500	RITA	Genus	Species	0.41262015246934
MetaSimHC	500	RITA	Genus	Genus	0
MetaSimHC	500	RITA	Genus	Family	0
MetaSimHC	500	RITA	Genus	Order	0
MetaSimHC	500	RITA	Genus	Class	0
MetaSimHC	500	RITA	Genus	Phylum	0
MetaSimHC	500	RITA	Genus	Superkingdom	0
MetaSimHC	500	RITA	Family	Species	0.30681347364932
MetaSimHC	500	RITA	Family	Genus	0
MetaSimHC	500	RITA	Family	Family	0
MetaSimHC	500	RITA	Family	Order	0
MetaSimHC	500	RITA	Family	Class	0
MetaSimHC	500	RITA	Family	Phylum	0
MetaSimHC	500	RITA	Family	Superkingdom	0
MetaSimHC	500	RITA	Order	Species	0.28497886973815
MetaSimHC	500	RITA	Order	Genus	0
MetaSimHC	500	RITA	Order	Family	0
MetaSimHC	500	RITA	Order	Order	0
MetaSimHC	500	RITA	Order	Class	0
MetaSimHC	500	RITA	Order	Phylum	0
MetaSimHC	500	RITA	Order	Superkingdom	0
MetaSimHC	500	RITA	Class	Species	0.222654955253563
MetaSimHC	500	RITA	Class	Genus	0
MetaSimHC	500	RITA	Class	Family	0
MetaSimHC	500	RITA	Class	Order	0
MetaSimHC	500	RITA	Class	Class	0
MetaSimHC	500	RITA	Class	Phylum	0
MetaSimHC	500	RITA	Class	Superkingdom	0
MetaSimHC	500	TACOA	Nothing	Species	0
MetaSimHC	500	TACOA	Nothing	Genus	0.0258327809081869
MetaSimHC	500	TACOA	Nothing	Family	0
MetaSimHC	500	TACOA	Nothing	Order	0.00918752071594299
MetaSimHC	500	TACOA	Nothing	Class	0.00724022207490885
MetaSimHC	500	TACOA	Nothing	Phylum	0.0805850182300298
MetaSimHC	500	TACOA	Nothing	Superkingdom	0.612238979118329
MetaSimHC	500	TACOA	Species	Species	0
MetaSimHC	500	TACOA	Species	Genus	0.0257188432217435
MetaSimHC	500	TACOA	Species	Family	0
MetaSimHC	500	TACOA	Species	Order	0.00902179317202519
MetaSimHC	500	TACOA	Species	Class	0.00742666556181637
MetaSimHC	500	TACOA	Species	Phylum	0.0797770964534306
MetaSimHC	500	TACOA	Species	Superkingdom	0.610105236990388
MetaSimHC	500	TACOA	Genus	Species	0
MetaSimHC	500	TACOA	Genus	Genus	0.0254702519058668
MetaSimHC	500	TACOA	Genus	Family	0
MetaSimHC	500	TACOA	Genus	Order	0.00986078886310905
MetaSimHC	500	TACOA	Genus	Class	0.00788241630759032
MetaSimHC	500	TACOA	Genus	Phylum	0.0704549221080544
MetaSimHC	500	TACOA	Genus	Superkingdom	0.614258783559828
MetaSimHC	500	TACOA	Family	Species	0
MetaSimHC	500	TACOA	Family	Genus	0.0269203679151475
MetaSimHC	500	TACOA	Family	Family	0
MetaSimHC	500	TACOA	Family	Order	0.00960183957573749
MetaSimHC	500	TACOA	Family	Class	0.00667053364269142
MetaSimHC	500	TACOA	Family	Phylum	0.0682279582366589
MetaSimHC	500	TACOA	Family	Superkingdom	0.614124129930394
MetaSimHC	500	TACOA	Order	Species	0
MetaSimHC	500	TACOA	Order	Genus	0.0414215280079549
MetaSimHC	500	TACOA	Order	Family	0
MetaSimHC	500	TACOA	Order	Order	0.0182818196884322
MetaSimHC	500	TACOA	Order	Class	0.00437106397083195
MetaSimHC	500	TACOA	Order	Phylum	0.0874419953596288
MetaSimHC	500	TACOA	Order	Superkingdom	0.578264832615181
MetaSimHC	500	TACOA	Class	Species	0
MetaSimHC	500	TACOA	Class	Genus	0.0702995525356314
MetaSimHC	500	TACOA	Class	Family	1.03579714948624e-05
MetaSimHC	500	TACOA	Class	Order	0.0279665230361286
MetaSimHC	500	TACOA	Class	Class	0.00595583360954591
MetaSimHC	500	TACOA	Class	Phylum	0.0556326648989062
MetaSimHC	500	TACOA	Class	Superkingdom	0.549428239973484
MetaSimHC	1000	CARMA3	Nothing	Species	0.720500497182632
MetaSimHC	1000	CARMA3	Nothing	Genus	0.178944315545244
MetaSimHC	1000	CARMA3	Nothing	Family	0.0167591978786874
MetaSimHC	1000	CARMA3	Nothing	Order	0.00619406695392774
MetaSimHC	1000	CARMA3	Nothing	Class	0.00513755386145177
MetaSimHC	1000	CARMA3	Nothing	Phylum	0.00619406695392774
MetaSimHC	1000	CARMA3	Nothing	Superkingdom	0.00186443486907524
MetaSimHC	1000	CARMA3	Species	Species	0.00841067285382831
MetaSimHC	1000	CARMA3	Species	Genus	0.537392277096453
MetaSimHC	1000	CARMA3	Species	Family	0.112259695061319
MetaSimHC	1000	CARMA3	Species	Order	0.10167384819357
MetaSimHC	1000	CARMA3	Species	Class	0.0601383824991714
MetaSimHC	1000	CARMA3	Species	Phylum	0.066187437852171
MetaSimHC	1000	CARMA3	Species	Superkingdom	0.0386973815048061
MetaSimHC	1000	CARMA3	Genus	Species	0.00594547563805104
MetaSimHC	1000	CARMA3	Genus	Genus	0.143540768975804
MetaSimHC	1000	CARMA3	Genus	Family	0.149154789526019
MetaSimHC	1000	CARMA3	Genus	Order	0.254474643685781
MetaSimHC	1000	CARMA3	Genus	Class	0.147870401060656
MetaSimHC	1000	CARMA3	Genus	Phylum	0.111679648657607
MetaSimHC	1000	CARMA3	Genus	Superkingdom	0.0881256214782897
MetaSimHC	1000	CARMA3	Family	Species	0.000476466688763673
MetaSimHC	1000	CARMA3	Family	Genus	0.0609255883327809
MetaSimHC	1000	CARMA3	Family	Family	0.0764418296320848
MetaSimHC	1000	CARMA3	Family	Order	0.25225803778588
MetaSimHC	1000	CARMA3	Family	Class	0.198583029499503
MetaSimHC	1000	CARMA3	Family	Phylum	0.179607225720915
MetaSimHC	1000	CARMA3	Family	Superkingdom	0.116962214119987
MetaSimHC	1000	CARMA3	Order	Species	0.000165727543917799
MetaSimHC	1000	CARMA3	Order	Genus	0.0133410672853828
MetaSimHC	1000	CARMA3	Order	Family	0.0378687437852171
MetaSimHC	1000	CARMA3	Order	Order	0.106479946967186
MetaSimHC	1000	CARMA3	Order	Class	0.215445807093139
MetaSimHC	1000	CARMA3	Order	Phylum	0.278691581040769
MetaSimHC	1000	CARMA3	Order	Superkingdom	0.183046072257209
MetaSimHC	1000	CARMA3	Class	Species	0.000103579714948624
MetaSimHC	1000	CARMA3	Class	Genus	0.00934289028836593
MetaSimHC	1000	CARMA3	Class	Family	0.0228082532316871
MetaSimHC	1000	CARMA3	Class	Order	0.0255634736493205
MetaSimHC	1000	CARMA3	Class	Class	0.048496022538946
MetaSimHC	1000	CARMA3	Class	Phylum	0.105133410672854
MetaSimHC	1000	CARMA3	Class	Superkingdom	0.403795160755718
MetaSimHC	1000	CLARK	Nothing	Species	0.986037454424925
MetaSimHC	1000	CLARK	Nothing	Genus	0.000517898574743122
MetaSimHC	1000	CLARK	Nothing	Family	0.000290023201856148
MetaSimHC	1000	CLARK	Nothing	Order	4.14318859794498e-05
MetaSimHC	1000	CLARK	Nothing	Class	4.14318859794498e-05
MetaSimHC	1000	CLARK	Nothing	Phylum	0.000145011600928074
MetaSimHC	1000	CLARK	Nothing	Superkingdom	0
MetaSimHC	1000	CLARK	Species	Species	0.411501491547895
MetaSimHC	1000	CLARK	Species	Genus	0.0156405369572423
MetaSimHC	1000	CLARK	Species	Family	0.00464037122969838
MetaSimHC	1000	CLARK	Species	Order	0.00142940006629102
MetaSimHC	1000	CLARK	Species	Class	0.00093221743453762
MetaSimHC	1000	CLARK	Species	Phylum	0.000621478289691747
MetaSimHC	1000	CLARK	Species	Superkingdom	0
MetaSimHC	1000	CLARK	Genus	Species	0.241320019887305
MetaSimHC	1000	CLARK	Genus	Genus	0.0198665893271462
MetaSimHC	1000	CLARK	Genus	Family	0.00555187272124627
MetaSimHC	1000	CLARK	Genus	Order	0.00219588995691084
MetaSimHC	1000	CLARK	Genus	Class	0.00219588995691084
MetaSimHC	1000	CLARK	Genus	Phylum	0.000828637719588996
MetaSimHC	1000	CLARK	Genus	Superkingdom	0
MetaSimHC	1000	CLARK	Family	Species	0.227523201856148
MetaSimHC	1000	CLARK	Family	Genus	0.0219381836261187
MetaSimHC	1000	CLARK	Family	Family	0.00696055684454756
MetaSimHC	1000	CLARK	Family	Order	0.00248591315876699
MetaSimHC	1000	CLARK	Family	Class	0.00215445807093139
MetaSimHC	1000	CLARK	Family	Phylum	0.00126367252237322
MetaSimHC	1000	CLARK	Family	Superkingdom	0
MetaSimHC	1000	CLARK	Order	Species	0.0744323831620815
MetaSimHC	1000	CLARK	Order	Genus	0.00629764666887637
MetaSimHC	1000	CLARK	Order	Family	0.00174013921113689
MetaSimHC	1000	CLARK	Order	Order	0.000704342061650646
MetaSimHC	1000	CLARK	Order	Class	0.000725058004640371
MetaSimHC	1000	CLARK	Order	Phylum	0.000352171030825323
MetaSimHC	1000	CLARK	Order	Superkingdom	0
MetaSimHC	1000	CLARK	Class	Species	0.032606894265827
MetaSimHC	1000	CLARK	Class	Genus	0.00356314219423268
MetaSimHC	1000	CLARK	Class	Family	0.00107722903546569
MetaSimHC	1000	CLARK	Class	Order	0.000662910175671197
MetaSimHC	1000	CLARK	Class	Class	0.000393602916804773
MetaSimHC	1000	CLARK	Class	Phylum	0.000186443486907524
MetaSimHC	1000	CLARK	Class	Superkingdom	0
MetaSimHC	1000	DiScRIBinATE BLASTX	Nothing	Species	0.482474312230693
MetaSimHC	1000	DiScRIBinATE BLASTX	Nothing	Genus	0.229884819356977
MetaSimHC	1000	DiScRIBinATE BLASTX	Nothing	Family	0.157627610208817
MetaSimHC	1000	DiScRIBinATE BLASTX	Nothing	Order	0.0157234007292012
MetaSimHC	1000	DiScRIBinATE BLASTX	Nothing	Class	0.0382209148160424
MetaSimHC	1000	DiScRIBinATE BLASTX	Nothing	Phylum	0.0331455087835598
MetaSimHC	1000	DiScRIBinATE BLASTX	Nothing	Superkingdom	0.00586261186609214
MetaSimHC	1000	DiScRIBinATE BLASTX	Species	Species	0.00107722903546569
MetaSimHC	1000	DiScRIBinATE BLASTX	Species	Genus	0.0897828969174677
MetaSimHC	1000	DiScRIBinATE BLASTX	Species	Family	0.250103579714949
MetaSimHC	1000	DiScRIBinATE BLASTX	Species	Order	0.0338705667882002
MetaSimHC	1000	DiScRIBinATE BLASTX	Species	Class	0.202374047066622
MetaSimHC	1000	DiScRIBinATE BLASTX	Species	Phylum	0.144431554524362
MetaSimHC	1000	DiScRIBinATE BLASTX	Species	Superkingdom	0.0430062976466689
MetaSimHC	1000	DiScRIBinATE BLASTX	Genus	Species	0.00107722903546569
MetaSimHC	1000	DiScRIBinATE BLASTX	Genus	Genus	0.0759446470003315
MetaSimHC	1000	DiScRIBinATE BLASTX	Genus	Family	0.0923102419622141
MetaSimHC	1000	DiScRIBinATE BLASTX	Genus	Order	0.052183460391117
MetaSimHC	1000	DiScRIBinATE BLASTX	Genus	Class	0.233551541266158
MetaSimHC	1000	DiScRIBinATE BLASTX	Genus	Phylum	0.167674842558833
MetaSimHC	1000	DiScRIBinATE BLASTX	Genus	Superkingdom	0.0642401392111369
MetaSimHC	1000	DiScRIBinATE BLASTX	Family	Species	0
MetaSimHC	1000	DiScRIBinATE BLASTX	Family	Genus	0.00215445807093139
MetaSimHC	1000	DiScRIBinATE BLASTX	Family	Family	0.0525770633079218
MetaSimHC	1000	DiScRIBinATE BLASTX	Family	Order	0.0232640039774611
MetaSimHC	1000	DiScRIBinATE BLASTX	Family	Class	0.188017898574743
MetaSimHC	1000	DiScRIBinATE BLASTX	Family	Phylum	0.263299635399403
MetaSimHC	1000	DiScRIBinATE BLASTX	Family	Superkingdom	0.0877113026184952
MetaSimHC	1000	DiScRIBinATE BLASTX	Order	Species	0
MetaSimHC	1000	DiScRIBinATE BLASTX	Order	Genus	0
MetaSimHC	1000	DiScRIBinATE BLASTX	Order	Family	0.00654623798475307
MetaSimHC	1000	DiScRIBinATE BLASTX	Order	Order	0.00938432217434538
MetaSimHC	1000	DiScRIBinATE BLASTX	Order	Class	0.0997679814385151
MetaSimHC	1000	DiScRIBinATE BLASTX	Order	Phylum	0.29292343387471
MetaSimHC	1000	DiScRIBinATE BLASTX	Order	Superkingdom	0.151827146171694
MetaSimHC	1000	DiScRIBinATE BLASTX	Class	Species	0
MetaSimHC	1000	DiScRIBinATE BLASTX	Class	Genus	0
MetaSimHC	1000	DiScRIBinATE BLASTX	Class	Family	0
MetaSimHC	1000	DiScRIBinATE BLASTX	Class	Order	0.00559330460722572
MetaSimHC	1000	DiScRIBinATE BLASTX	Class	Class	0.0266614186277759
MetaSimHC	1000	DiScRIBinATE BLASTX	Class	Phylum	0.124399237653298
MetaSimHC	1000	DiScRIBinATE BLASTX	Class	Superkingdom	0.196076400397746
MetaSimHC	1000	DiScRIBinATE RAPSearch2	Nothing	Species	0
MetaSimHC	1000	DiScRIBinATE RAPSearch2	Nothing	Genus	0
MetaSimHC	1000	DiScRIBinATE RAPSearch2	Nothing	Family	0.976280245276765
MetaSimHC	1000	DiScRIBinATE RAPSearch2	Nothing	Order	0.00660838581372224
MetaSimHC	1000	DiScRIBinATE RAPSearch2	Nothing	Class	0.00437106397083195
MetaSimHC	1000	DiScRIBinATE RAPSearch2	Nothing	Phylum	0.00671196552867087
MetaSimHC	1000	DiScRIBinATE RAPSearch2	Nothing	Superkingdom	6.21478289691747e-05
MetaSimHC	1000	DiScRIBinATE RAPSearch2	Species	Species	0
MetaSimHC	1000	DiScRIBinATE RAPSearch2	Species	Genus	0
MetaSimHC	1000	DiScRIBinATE RAPSearch2	Species	Family	0.596888465362943
MetaSimHC	1000	DiScRIBinATE RAPSearch2	Species	Order	0.0398781902552204
MetaSimHC	1000	DiScRIBinATE RAPSearch2	Species	Class	0.061671362280411
MetaSimHC	1000	DiScRIBinATE RAPSearch2	Species	Phylum	0.15588747099768
MetaSimHC	1000	DiScRIBinATE RAPSearch2	Species	Superkingdom	0.000994365263506795
MetaSimHC	1000	DiScRIBinATE RAPSearch2	Genus	Species	0
MetaSimHC	1000	DiScRIBinATE RAPSearch2	Genus	Genus	0
MetaSimHC	1000	DiScRIBinATE RAPSearch2	Genus	Family	0.312645011600928
MetaSimHC	1000	DiScRIBinATE RAPSearch2	Genus	Order	0.102088167053364
MetaSimHC	1000	DiScRIBinATE RAPSearch2	Genus	Class	0.126180808750414
MetaSimHC	1000	DiScRIBinATE RAPSearch2	Genus	Phylum	0.224332946635731
MetaSimHC	1000	DiScRIBinATE RAPSearch2	Genus	Superkingdom	0.00178157109711634
MetaSimHC	1000	DiScRIBinATE RAPSearch2	Family	Species	0
MetaSimHC	1000	DiScRIBinATE RAPSearch2	Family	Genus	0
MetaSimHC	1000	DiScRIBinATE RAPSearch2	Family	Family	0.133431388796818
MetaSimHC	1000	DiScRIBinATE RAPSearch2	Family	Order	0.0993950944647
MetaSimHC	1000	DiScRIBinATE RAPSearch2	Family	Class	0.14008120649652
MetaSimHC	1000	DiScRIBinATE RAPSearch2	Family	Phylum	0.320164898906198
MetaSimHC	1000	DiScRIBinATE RAPSearch2	Family	Superkingdom	0.00501325820351342
MetaSimHC	1000	DiScRIBinATE RAPSearch2	Order	Species	0
MetaSimHC	1000	DiScRIBinATE RAPSearch2	Order	Genus	0
MetaSimHC	1000	DiScRIBinATE RAPSearch2	Order	Family	0.056554524361949
MetaSimHC	1000	DiScRIBinATE RAPSearch2	Order	Order	0.0354449784554193
MetaSimHC	1000	DiScRIBinATE RAPSearch2	Order	Class	0.0992086509777925
MetaSimHC	1000	DiScRIBinATE RAPSearch2	Order	Phylum	0.385855154126616
MetaSimHC	1000	DiScRIBinATE RAPSearch2	Order	Superkingdom	0.00519970169042095
MetaSimHC	1000	DiScRIBinATE RAPSearch2	Class	Species	0
MetaSimHC	1000	DiScRIBinATE RAPSearch2	Class	Genus	0
MetaSimHC	1000	DiScRIBinATE RAPSearch2	Class	Family	0.0213167053364269
MetaSimHC	1000	DiScRIBinATE RAPSearch2	Class	Order	0.00853496851176666
MetaSimHC	1000	DiScRIBinATE RAPSearch2	Class	Class	0.0205087835598276
MetaSimHC	1000	DiScRIBinATE RAPSearch2	Class	Phylum	0.138921113689095
MetaSimHC	1000	DiScRIBinATE RAPSearch2	Class	Superkingdom	0.00580046403712297
MetaSimHC	1000	Kraken	Nothing	Species	0.999399237653298
MetaSimHC	1000	Kraken	Nothing	Genus	0.000290023201856148
MetaSimHC	1000	Kraken	Nothing	Family	0.000103579714948624
MetaSimHC	1000	Kraken	Nothing	Order	0
MetaSimHC	1000	Kraken	Nothing	Class	4.14318859794498e-05
MetaSimHC	1000	Kraken	Nothing	Phylum	0.000145011600928074
MetaSimHC	1000	Kraken	Nothing	Superkingdom	2.07159429897249e-05
MetaSimHC	1000	Kraken	Species	Species	0.531032482598608
MetaSimHC	1000	Kraken	Species	Genus	0.016945641365595
MetaSimHC	1000	Kraken	Species	Family	0.00221660589990056
MetaSimHC	1000	Kraken	Species	Order	0.00219588995691084
MetaSimHC	1000	Kraken	Species	Class	0.00113937686443487
MetaSimHC	1000	Kraken	Species	Phylum	0.00209231024196221
MetaSimHC	1000	Kraken	Species	Superkingdom	0.00107722903546569
MetaSimHC	1000	Kraken	Genus	Species	0.357432880344713
MetaSimHC	1000	Kraken	Genus	Genus	0.0176085515412662
MetaSimHC	1000	Kraken	Genus	Family	0.00298309579052038
MetaSimHC	1000	Kraken	Genus	Order	0.00836924096784886
MetaSimHC	1000	Kraken	Genus	Class	0.00256877693072589
MetaSimHC	1000	Kraken	Genus	Phylum	0.00312810739144846
MetaSimHC	1000	Kraken	Genus	Superkingdom	0.00279665230361286
MetaSimHC	1000	Kraken	Family	Species	0.225575903215114
MetaSimHC	1000	Kraken	Family	Genus	0.0180643022870401
MetaSimHC	1000	Kraken	Family	Family	0.00352171030825323
MetaSimHC	1000	Kraken	Family	Order	0.00847282068279748
MetaSimHC	1000	Kraken	Family	Class	0.00331455087835598
MetaSimHC	1000	Kraken	Family	Phylum	0.0051582698044415
MetaSimHC	1000	Kraken	Family	Superkingdom	0.00321097116340736
MetaSimHC	1000	Kraken	Order	Species	0.142587835598276
MetaSimHC	1000	Kraken	Order	Genus	0.0129888962545575
MetaSimHC	1000	Kraken	Order	Family	0.00350099436526351
MetaSimHC	1000	Kraken	Order	Order	0.00256877693072589
MetaSimHC	1000	Kraken	Order	Class	0.00316953927742791
MetaSimHC	1000	Kraken	Order	Phylum	0.00575903215114352
MetaSimHC	1000	Kraken	Order	Superkingdom	0.00221660589990056
MetaSimHC	1000	Kraken	Class	Species	0.0342227378190255
MetaSimHC	1000	Kraken	Class	Genus	0.00184371892608552
MetaSimHC	1000	Kraken	Class	Family	0.000745773947630096
MetaSimHC	1000	Kraken	Class	Order	0.000248591315876699
MetaSimHC	1000	Kraken	Class	Class	0.000331455087835598
MetaSimHC	1000	Kraken	Class	Phylum	0.000455750745773948
MetaSimHC	1000	Kraken	Class	Superkingdom	0.00196801458402386
MetaSimHC	1000	Filtered Kraken	Nothing	Species	0.996436857805767
MetaSimHC	1000	Filtered Kraken	Nothing	Genus	0.00157441166721909
MetaSimHC	1000	Filtered Kraken	Nothing	Family	0.00120152469340404
MetaSimHC	1000	Filtered Kraken	Nothing	Order	0.000352171030825323
MetaSimHC	1000	Filtered Kraken	Nothing	Class	0.000103579714948624
MetaSimHC	1000	Filtered Kraken	Nothing	Phylum	0.000186443486907524
MetaSimHC	1000	Filtered Kraken	Nothing	Superkingdom	0.000145011600928074
MetaSimHC	1000	Filtered Kraken	Species	Species	0.0722986410341399
MetaSimHC	1000	Filtered Kraken	Species	Genus	0.0221453430560159
MetaSimHC	1000	Filtered Kraken	Species	Family	0.00571760026516407
MetaSimHC	1000	Filtered Kraken	Species	Order	0.00814136559496188
MetaSimHC	1000	Filtered Kraken	Species	Class	0.00238233344381836
MetaSimHC	1000	Filtered Kraken	Species	Phylum	0.00443321179980113
MetaSimHC	1000	Filtered Kraken	Species	Superkingdom	0.00223732184289029
MetaSimHC	1000	Filtered Kraken	Genus	Species	0.0633907855485582
MetaSimHC	1000	Filtered Kraken	Genus	Genus	0.0050754060324826
MetaSimHC	1000	Filtered Kraken	Genus	Family	0.000952933377527345
MetaSimHC	1000	Filtered Kraken	Genus	Order	0.0049925422605237
MetaSimHC	1000	Filtered Kraken	Genus	Class	0.00097364932051707
MetaSimHC	1000	Filtered Kraken	Genus	Phylum	0.00207159429897249
MetaSimHC	1000	Filtered Kraken	Genus	Superkingdom	0.00281736824660259
MetaSimHC	1000	Filtered Kraken	Family	Species	0.00217517401392111
MetaSimHC	1000	Filtered Kraken	Family	Genus	0.000497182631753397
MetaSimHC	1000	Filtered Kraken	Family	Family	0.000103579714948624
MetaSimHC	1000	Filtered Kraken	Family	Order	0.00184371892608552
MetaSimHC	1000	Filtered Kraken	Family	Class	0.000725058004640371
MetaSimHC	1000	Filtered Kraken	Family	Phylum	0.00136725223732184
MetaSimHC	1000	Filtered Kraken	Family	Superkingdom	0.00283808418959231
MetaSimHC	1000	Filtered Kraken	Order	Species	0.000683626118660921
MetaSimHC	1000	Filtered Kraken	Order	Genus	0.000248591315876699
MetaSimHC	1000	Filtered Kraken	Order	Family	8.28637719588996e-05
MetaSimHC	1000	Filtered Kraken	Order	Order	0.000476466688763673
MetaSimHC	1000	Filtered Kraken	Order	Class	0.000372886973815048
MetaSimHC	1000	Filtered Kraken	Order	Phylum	0.00128438846536294
MetaSimHC	1000	Filtered Kraken	Order	Superkingdom	0.00213374212794166
MetaSimHC	1000	Filtered Kraken	Class	Species	0.000269307258866424
MetaSimHC	1000	Filtered Kraken	Class	Genus	0
MetaSimHC	1000	Filtered Kraken	Class	Family	0
MetaSimHC	1000	Filtered Kraken	Class	Order	0
MetaSimHC	1000	Filtered Kraken	Class	Class	0
MetaSimHC	1000	Filtered Kraken	Class	Phylum	6.21478289691747e-05
MetaSimHC	1000	Filtered Kraken	Class	Superkingdom	0.00116009280742459
MetaSimHC	1000	MetaBin	Nothing	Species	0.457470169042095
MetaSimHC	1000	MetaBin	Nothing	Genus	0.00836924096784886
MetaSimHC	1000	MetaBin	Nothing	Family	0.0167591978786874
MetaSimHC	1000	MetaBin	Nothing	Order	0.00335598276433543
MetaSimHC	1000	MetaBin	Nothing	Class	0.000828637719588996
MetaSimHC	1000	MetaBin	Nothing	Phylum	0.00327311899237653
MetaSimHC	1000	MetaBin	Nothing	Superkingdom	0.00132582035134239
MetaSimHC	1000	MetaBin	Species	Species	0.272269638713954
MetaSimHC	1000	MetaBin	Species	Genus	0.0914816042426251
MetaSimHC	1000	MetaBin	Species	Family	0.0327519058667551
MetaSimHC	1000	MetaBin	Species	Order	0.0263506794829301
MetaSimHC	1000	MetaBin	Species	Class	0.0114973483592973
MetaSimHC	1000	MetaBin	Species	Phylum	0.0470251905866755
MetaSimHC	1000	MetaBin	Species	Superkingdom	0.0334976798143852
MetaSimHC	1000	MetaBin	Genus	Species	0.207449453099105
MetaSimHC	1000	MetaBin	Genus	Genus	0.0333112363274776
MetaSimHC	1000	MetaBin	Genus	Family	0.0334769638713954
MetaSimHC	1000	MetaBin	Genus	Order	0.0755717600265164
MetaSimHC	1000	MetaBin	Genus	Class	0.0408932714617169
MetaSimHC	1000	MetaBin	Genus	Phylum	0.0583775273450447
MetaSimHC	1000	MetaBin	Genus	Superkingdom	0.0692119655286709
MetaSimHC	1000	MetaBin	Family	Species	0.129951110374544
MetaSimHC	1000	MetaBin	Family	Genus	0.0271171693735499
MetaSimHC	1000	MetaBin	Family	Family	0.0275522041763341
MetaSimHC	1000	MetaBin	Family	Order	0.0883742127941664
MetaSimHC	1000	MetaBin	Family	Class	0.0603455419290686
MetaSimHC	1000	MetaBin	Family	Phylum	0.0946097116340736
MetaSimHC	1000	MetaBin	Family	Superkingdom	0.0902386476632416
MetaSimHC	1000	MetaBin	Order	Species	0.122327643354325
MetaSimHC	1000	MetaBin	Order	Genus	0.0243619489559165
MetaSimHC	1000	MetaBin	Order	Family	0.0283601259529334
MetaSimHC	1000	MetaBin	Order	Order	0.0345541929068611
MetaSimHC	1000	MetaBin	Order	Class	0.055870898243288
MetaSimHC	1000	MetaBin	Order	Phylum	0.132064136559496
MetaSimHC	1000	MetaBin	Order	Superkingdom	0.130696884322174
MetaSimHC	1000	MetaBin	Class	Species	0.146275273450447
MetaSimHC	1000	MetaBin	Class	Genus	0.0213167053364269
MetaSimHC	1000	MetaBin	Class	Family	0.0299345376201525
MetaSimHC	1000	MetaBin	Class	Order	0.0109380178985747
MetaSimHC	1000	MetaBin	Class	Class	0.00733344381836261
MetaSimHC	1000	MetaBin	Class	Phylum	0.0238026184951939
MetaSimHC	1000	MetaBin	Class	Superkingdom	0.257022704673517
MetaSimHC	1000	metaCV	Nothing	Species	0.91042426251243
MetaSimHC	1000	metaCV	Nothing	Genus	0.0330419290686112
MetaSimHC	1000	metaCV	Nothing	Family	0.0524734835929732
MetaSimHC	1000	metaCV	Nothing	Order	0.00116009280742459
MetaSimHC	1000	metaCV	Nothing	Class	0.000766489890619821
MetaSimHC	1000	metaCV	Nothing	Phylum	0.00118080875041432
MetaSimHC	1000	metaCV	Nothing	Superkingdom	0.000952933377527345
MetaSimHC	1000	metaCV	Species	Species	0.699432383162082
MetaSimHC	1000	metaCV	Species	Genus	0.158808418959231
MetaSimHC	1000	metaCV	Species	Family	0.0580460722572091
MetaSimHC	1000	metaCV	Species	Order	0.0202809081869407
MetaSimHC	1000	metaCV	Species	Class	0.0119116672190918
MetaSimHC	1000	metaCV	Species	Phylum	0.0227875372886974
MetaSimHC	1000	metaCV	Species	Superkingdom	0.0237404706662247
MetaSimHC	1000	metaCV	Genus	Species	0.702187603579715
MetaSimHC	1000	metaCV	Genus	Genus	0.0865097779250912
MetaSimHC	1000	metaCV	Genus	Family	0.0452850513755386
MetaSimHC	1000	metaCV	Genus	Order	0.0549179648657607
MetaSimHC	1000	metaCV	Genus	Class	0.0294580709313888
MetaSimHC	1000	metaCV	Genus	Phylum	0.0336219754723235
MetaSimHC	1000	metaCV	Genus	Superkingdom	0.0409761352336758
MetaSimHC	1000	metaCV	Family	Species	0.663759529333775
MetaSimHC	1000	metaCV	Family	Genus	0.0742252237321843
MetaSimHC	1000	metaCV	Family	Family	0.0380344713291349
MetaSimHC	1000	metaCV	Family	Order	0.0615884985084521
MetaSimHC	1000	metaCV	Family	Class	0.0444564136559496
MetaSimHC	1000	metaCV	Family	Phylum	0.0538614517732847
MetaSimHC	1000	metaCV	Family	Superkingdom	0.0535921445144183
MetaSimHC	1000	metaCV	Order	Species	0.676479118329466
MetaSimHC	1000	metaCV	Order	Genus	0.0644265826980444
MetaSimHC	1000	metaCV	Order	Family	0.0284222737819026
MetaSimHC	1000	metaCV	Order	Order	0.0255841895923102
MetaSimHC	1000	metaCV	Order	Class	0.043296320848525
MetaSimHC	1000	metaCV	Order	Phylum	0.0802121312562148
MetaSimHC	1000	metaCV	Order	Superkingdom	0.0662288697381505
MetaSimHC	1000	metaCV	Class	Species	0.777614352005303
MetaSimHC	1000	metaCV	Class	Genus	0.0322754391779914
MetaSimHC	1000	metaCV	Class	Family	0.0224560822008618
MetaSimHC	1000	metaCV	Class	Order	0.00667053364269142
MetaSimHC	1000	metaCV	Class	Class	0.0039981769970169
MetaSimHC	1000	metaCV	Class	Phylum	0.0145633079217766
MetaSimHC	1000	metaCV	Class	Superkingdom	0.1076607557176
MetaSimHC	1000	MetaPhyler	Nothing	Species	0.00528256546237985
MetaSimHC	1000	MetaPhyler	Nothing	Genus	0.00209231024196221
MetaSimHC	1000	MetaPhyler	Nothing	Family	0.000952933377527345
MetaSimHC	1000	MetaPhyler	Nothing	Order	8.28637719588996e-05
MetaSimHC	1000	MetaPhyler	Nothing	Class	0.000145011600928074
MetaSimHC	1000	MetaPhyler	Nothing	Phylum	0.000103579714948624
MetaSimHC	1000	MetaPhyler	Nothing	Superkingdom	0
MetaSimHC	1000	MetaPhyler	Species	Species	0.000870069605568445
MetaSimHC	1000	MetaPhyler	Species	Genus	0.00209231024196221
MetaSimHC	1000	MetaPhyler	Species	Family	0.000952933377527345
MetaSimHC	1000	MetaPhyler	Species	Order	8.28637719588996e-05
MetaSimHC	1000	MetaPhyler	Species	Class	0.000145011600928074
MetaSimHC	1000	MetaPhyler	Species	Phylum	0.000103579714948624
MetaSimHC	1000	MetaPhyler	Species	Superkingdom	0
MetaSimHC	1000	MetaPhyler	Genus	Species	0.000186443486907524
MetaSimHC	1000	MetaPhyler	Genus	Genus	0.00149154789526019
MetaSimHC	1000	MetaPhyler	Genus	Family	0.00368743785217103
MetaSimHC	1000	MetaPhyler	Genus	Order	0.00116009280742459
MetaSimHC	1000	MetaPhyler	Genus	Class	0.00136725223732184
MetaSimHC	1000	MetaPhyler	Genus	Phylum	0.000269307258866424
MetaSimHC	1000	MetaPhyler	Genus	Superkingdom	0
MetaSimHC	1000	MetaPhyler	Family	Species	6.21478289691747e-05
MetaSimHC	1000	MetaPhyler	Family	Genus	0.000414318859794498
MetaSimHC	1000	MetaPhyler	Family	Family	0.000455750745773948
MetaSimHC	1000	MetaPhyler	Family	Order	0.00381173351010938
MetaSimHC	1000	MetaPhyler	Family	Class	0.00240304938680809
MetaSimHC	1000	MetaPhyler	Family	Phylum	0.00101508120649652
MetaSimHC	1000	MetaPhyler	Family	Superkingdom	0
MetaSimHC	1000	MetaPhyler	Order	Species	0
MetaSimHC	1000	MetaPhyler	Order	Genus	0.000621478289691747
MetaSimHC	1000	MetaPhyler	Order	Family	0.000766489890619821
MetaSimHC	1000	MetaPhyler	Order	Order	0.00128438846536294
MetaSimHC	1000	MetaPhyler	Order	Class	0.00437106397083195
MetaSimHC	1000	MetaPhyler	Order	Phylum	0.00118080875041432
MetaSimHC	1000	MetaPhyler	Order	Superkingdom	0
MetaSimHC	1000	MetaPhyler	Class	Species	0
MetaSimHC	1000	MetaPhyler	Class	Genus	0.000145011600928074
MetaSimHC	1000	MetaPhyler	Class	Family	0.000352171030825323
MetaSimHC	1000	MetaPhyler	Class	Order	0.000186443486907524
MetaSimHC	1000	MetaPhyler	Class	Class	0.000207159429897249
MetaSimHC	1000	MetaPhyler	Class	Phylum	0.00370815379516076
MetaSimHC	1000	MetaPhyler	Class	Superkingdom	0
MetaSimHC	1000	phymmBL	Nothing	Species	0
MetaSimHC	1000	phymmBL	Nothing	Genus	0.99997928405701
MetaSimHC	1000	phymmBL	Nothing	Family	0
MetaSimHC	1000	phymmBL	Nothing	Order	0
MetaSimHC	1000	phymmBL	Nothing	Class	0
MetaSimHC	1000	phymmBL	Nothing	Phylum	0
MetaSimHC	1000	phymmBL	Nothing	Superkingdom	0
MetaSimHC	1000	phymmBL	Species	Species	0
MetaSimHC	1000	phymmBL	Species	Genus	0.990615677825655
MetaSimHC	1000	phymmBL	Species	Family	0
MetaSimHC	1000	phymmBL	Species	Order	0
MetaSimHC	1000	phymmBL	Species	Class	0.000165727543917799
MetaSimHC	1000	phymmBL	Species	Phylum	0
MetaSimHC	1000	phymmBL	Species	Superkingdom	0
MetaSimHC	1000	phymmBL	Genus	Species	0
MetaSimHC	1000	phymmBL	Genus	Genus	0.971598442161087
MetaSimHC	1000	phymmBL	Genus	Family	0
MetaSimHC	1000	phymmBL	Genus	Order	0
MetaSimHC	1000	phymmBL	Genus	Class	0.000248591315876699
MetaSimHC	1000	phymmBL	Genus	Phylum	0
MetaSimHC	1000	phymmBL	Genus	Superkingdom	0
MetaSimHC	1000	phymmBL	Family	Species	0
MetaSimHC	1000	phymmBL	Family	Genus	0.964782896917468
MetaSimHC	1000	phymmBL	Family	Family	0
MetaSimHC	1000	phymmBL	Family	Order	0
MetaSimHC	1000	phymmBL	Family	Class	0.000372886973815048
MetaSimHC	1000	phymmBL	Family	Phylum	0
MetaSimHC	1000	phymmBL	Family	Superkingdom	0
MetaSimHC	1000	phymmBL	Order	Species	0
MetaSimHC	1000	phymmBL	Order	Genus	0.987798309579052
MetaSimHC	1000	phymmBL	Order	Family	0
MetaSimHC	1000	phymmBL	Order	Order	0
MetaSimHC	1000	phymmBL	Order	Class	0.00113937686443487
MetaSimHC	1000	phymmBL	Order	Phylum	0
MetaSimHC	1000	phymmBL	Order	Superkingdom	0
MetaSimHC	1000	phymmBL	Class	Species	0
MetaSimHC	1000	phymmBL	Class	Genus	0.965694398409016
MetaSimHC	1000	phymmBL	Class	Family	0
MetaSimHC	1000	phymmBL	Class	Order	0
MetaSimHC	1000	phymmBL	Class	Class	0.0205294995028174
MetaSimHC	1000	phymmBL	Class	Phylum	0
MetaSimHC	1000	phymmBL	Class	Superkingdom	0
MetaSimHC	1000	RITA	Nothing	Species	0.590507954922108
MetaSimHC	1000	RITA	Nothing	Genus	0
MetaSimHC	1000	RITA	Nothing	Family	0
MetaSimHC	1000	RITA	Nothing	Order	0
MetaSimHC	1000	RITA	Nothing	Class	0
MetaSimHC	1000	RITA	Nothing	Phylum	0
MetaSimHC	1000	RITA	Nothing	Superkingdom	0
MetaSimHC	1000	RITA	Species	Species	0.596639874047067
MetaSimHC	1000	RITA	Species	Genus	0
MetaSimHC	1000	RITA	Species	Family	0
MetaSimHC	1000	RITA	Species	Order	0
MetaSimHC	1000	RITA	Species	Class	0
MetaSimHC	1000	RITA	Species	Phylum	0
MetaSimHC	1000	RITA	Species	Superkingdom	0
MetaSimHC	1000	RITA	Genus	Species	0.496457573748757
MetaSimHC	1000	RITA	Genus	Genus	0
MetaSimHC	1000	RITA	Genus	Family	0
MetaSimHC	1000	RITA	Genus	Order	0
MetaSimHC	1000	RITA	Genus	Class	0
MetaSimHC	1000	RITA	Genus	Phylum	0
MetaSimHC	1000	RITA	Genus	Superkingdom	0
MetaSimHC	1000	RITA	Family	Species	0.424345376201525
MetaSimHC	1000	RITA	Family	Genus	0
MetaSimHC	1000	RITA	Family	Family	0
MetaSimHC	1000	RITA	Family	Order	0
MetaSimHC	1000	RITA	Family	Class	0
MetaSimHC	1000	RITA	Family	Phylum	0
MetaSimHC	1000	RITA	Family	Superkingdom	0
MetaSimHC	1000	RITA	Order	Species	0.40358800132582
MetaSimHC	1000	RITA	Order	Genus	0
MetaSimHC	1000	RITA	Order	Family	0
MetaSimHC	1000	RITA	Order	Order	0
MetaSimHC	1000	RITA	Order	Class	0
MetaSimHC	1000	RITA	Order	Phylum	0
MetaSimHC	1000	RITA	Order	Superkingdom	0
MetaSimHC	1000	RITA	Class	Species	0.31324577394763
MetaSimHC	1000	RITA	Class	Genus	0
MetaSimHC	1000	RITA	Class	Family	0
MetaSimHC	1000	RITA	Class	Order	0
MetaSimHC	1000	RITA	Class	Class	0
MetaSimHC	1000	RITA	Class	Phylum	0
MetaSimHC	1000	RITA	Class	Superkingdom	0
MetaSimHC	1000	TACOA	Nothing	Species	0
MetaSimHC	1000	TACOA	Nothing	Genus	0.00687769307258866
MetaSimHC	1000	TACOA	Nothing	Family	0
MetaSimHC	1000	TACOA	Nothing	Order	0.0297895260192244
MetaSimHC	1000	TACOA	Nothing	Class	0.0116009280742459
MetaSimHC	1000	TACOA	Nothing	Phylum	0.123922770964534
MetaSimHC	1000	TACOA	Nothing	Superkingdom	0.56629101756712
MetaSimHC	1000	TACOA	Species	Species	0
MetaSimHC	1000	TACOA	Species	Genus	0.005572588664236
MetaSimHC	1000	TACOA	Species	Family	0
MetaSimHC	1000	TACOA	Species	Order	0.0281115346370567
MetaSimHC	1000	TACOA	Species	Class	0.011373052701359
MetaSimHC	1000	TACOA	Species	Phylum	0.118433046072257
MetaSimHC	1000	TACOA	Species	Superkingdom	0.564281571097116
MetaSimHC	1000	TACOA	Genus	Species	0
MetaSimHC	1000	TACOA	Genus	Genus	0.00437106397083195
MetaSimHC	1000	TACOA	Genus	Family	0
MetaSimHC	1000	TACOA	Genus	Order	0.0269100099436526
MetaSimHC	1000	TACOA	Genus	Class	0.0101093801789857
MetaSimHC	1000	TACOA	Genus	Phylum	0.103331123632748
MetaSimHC	1000	TACOA	Genus	Superkingdom	0.572982267152801
MetaSimHC	1000	TACOA	Family	Species	0
MetaSimHC	1000	TACOA	Family	Genus	0.00509612197547232
MetaSimHC	1000	TACOA	Family	Family	0
MetaSimHC	1000	TACOA	Family	Order	0.0194937023533311
[truncated: 2,033 more rows]
