# Supplementary material for: Evaluation of shotgun metagenomics sequence classification methods using in silico and in vitro simulated communities
Source: BMC Bioinformatics. 2015 Nov 4;16:363. doi: 10.1186/s12859-015-0788-5 (PMC4634789; doi:10.1186/s12859-015-0788-5)
Supplement: Additional file 4: — The numbers of reads misassigned and correctly assigned (or overpredicted) for each rank on all in silico datasets. (TXT 210 kb) [file 12859_2015_788_MOESM4_ESM.txt]

Dataset	Read length	Method	Level of clade exclusion	Level of assignment	Misassignments	Correct Assignments	Overpredictions	Total Assignments
MetaSimHC	100	CARMA3	Nothing	Species	10238	289314	0	299552
MetaSimHC	100	CARMA3	Nothing	Genus	1538	58840	0	60378
MetaSimHC	100	CARMA3	Nothing	Family	895	26243	0	27138
MetaSimHC	100	CARMA3	Nothing	Order	444	4539	0	4983
MetaSimHC	100	CARMA3	Nothing	Class	536	2650	0	3186
MetaSimHC	100	CARMA3	Nothing	Phylum	565	4936	0	5501
MetaSimHC	100	CARMA3	Nothing	Superkingdom	22	1099	0	1121
MetaSimHC	100	CARMA3	Species	Species	15313	0	15905	31218
MetaSimHC	100	CARMA3	Species	Genus	28407	113703	0	142110
MetaSimHC	100	CARMA3	Species	Family	5623	43717	0	49340
MetaSimHC	100	CARMA3	Species	Order	4655	26934	0	31589
MetaSimHC	100	CARMA3	Species	Class	4894	20032	0	24926
MetaSimHC	100	CARMA3	Species	Phylum	3366	30597	0	33963
MetaSimHC	100	CARMA3	Species	Superkingdom	678	11142	0	11820
MetaSimHC	100	CARMA3	Genus	Species	1239	0	15750	16989
MetaSimHC	100	CARMA3	Genus	Genus	7183	0	35320	42503
MetaSimHC	100	CARMA3	Genus	Family	16894	30086	0	46980
MetaSimHC	100	CARMA3	Genus	Order	10606	48101	0	58707
MetaSimHC	100	CARMA3	Genus	Class	9631	34653	0	44284
MetaSimHC	100	CARMA3	Genus	Phylum	6232	39843	0	46075
MetaSimHC	100	CARMA3	Genus	Superkingdom	1108	22270	0	23378
MetaSimHC	100	CARMA3	Family	Species	1046	0	1800	2846
MetaSimHC	100	CARMA3	Family	Genus	4768	0	12859	17627
MetaSimHC	100	CARMA3	Family	Family	11505	0	19130	30635
MetaSimHC	100	CARMA3	Family	Order	18799	38392	0	57191
MetaSimHC	100	CARMA3	Family	Class	12524	36585	0	49109
MetaSimHC	100	CARMA3	Family	Phylum	8010	57238	0	65248
MetaSimHC	100	CARMA3	Family	Superkingdom	1976	27799	0	29775
MetaSimHC	100	CARMA3	Order	Species	831	0	535	1366
MetaSimHC	100	CARMA3	Order	Genus	4294	0	2691	6985
MetaSimHC	100	CARMA3	Order	Family	7373	0	9360	16733
MetaSimHC	100	CARMA3	Order	Order	20292	0	10168	30460
MetaSimHC	100	CARMA3	Order	Class	14338	29689	0	44027
MetaSimHC	100	CARMA3	Order	Phylum	15935	61992	0	77927
MetaSimHC	100	CARMA3	Order	Superkingdom	1905	36028	0	37933
MetaSimHC	100	CARMA3	Class	Species	91	0	14	105
MetaSimHC	100	CARMA3	Class	Genus	2092	0	408	2500
MetaSimHC	100	CARMA3	Class	Family	6736	0	1196	7932
MetaSimHC	100	CARMA3	Class	Order	5855	0	1016	6871
MetaSimHC	100	CARMA3	Class	Class	11332	0	1454	12786
MetaSimHC	100	CARMA3	Class	Phylum	30954	4002	0	34956
MetaSimHC	100	CARMA3	Class	Superkingdom	2284	47862	0	50146
MetaSimHC	100	CLARK	Nothing	Species	2209	449955	0	452164
MetaSimHC	100	CLARK	Nothing	Genus	1113	1898	0	3011
MetaSimHC	100	CLARK	Nothing	Family	12	1294	0	1306
MetaSimHC	100	CLARK	Nothing	Order	3	352	0	355
MetaSimHC	100	CLARK	Nothing	Class	20	268	0	288
MetaSimHC	100	CLARK	Nothing	Phylum	0	204	0	204
MetaSimHC	100	CLARK	Nothing	Superkingdom	0	0	0	0
MetaSimHC	100	CLARK	Species	Species	14191	0	47344	61535
MetaSimHC	100	CLARK	Species	Genus	3351	6281	0	9636
MetaSimHC	100	CLARK	Species	Family	364	1673	0	2037
MetaSimHC	100	CLARK	Species	Order	178	755	0	932
MetaSimHC	100	CLARK	Species	Class	87	580	0	662
MetaSimHC	100	CLARK	Species	Phylum	12	375	0	389
MetaSimHC	100	CLARK	Species	Superkingdom	0	0	0	0
MetaSimHC	100	CLARK	Genus	Species	14359	0	9574	23933
MetaSimHC	100	CLARK	Genus	Genus	2360	0	2667	5027
MetaSimHC	100	CLARK	Genus	Family	805	641	0	1446
MetaSimHC	100	CLARK	Genus	Order	361	554	0	915
MetaSimHC	100	CLARK	Genus	Class	146	633	0	774
MetaSimHC	100	CLARK	Genus	Phylum	18	319	0	342
MetaSimHC	100	CLARK	Genus	Superkingdom	0	0	0	0
MetaSimHC	100	CLARK	Family	Species	14254	0	3784	18038
MetaSimHC	100	CLARK	Family	Genus	2484	0	693	3177
MetaSimHC	100	CLARK	Family	Family	911	0	305	1216
MetaSimHC	100	CLARK	Family	Order	463	186	0	649
MetaSimHC	100	CLARK	Family	Class	155	590	0	743
MetaSimHC	100	CLARK	Family	Phylum	23	300	0	325
MetaSimHC	100	CLARK	Family	Superkingdom	0	0	0	0
MetaSimHC	100	CLARK	Order	Species	3536	0	3902	7438
MetaSimHC	100	CLARK	Order	Genus	504	0	1292	1797
MetaSimHC	100	CLARK	Order	Family	187	0	166	353
MetaSimHC	100	CLARK	Order	Order	95	0	44	139
MetaSimHC	100	CLARK	Order	Class	97	122	0	221
MetaSimHC	100	CLARK	Order	Phylum	35	201	0	233
MetaSimHC	100	CLARK	Order	Superkingdom	0	0	0	0
MetaSimHC	100	CLARK	Class	Species	1773	0	74	1847
MetaSimHC	100	CLARK	Class	Genus	375	0	16	401
MetaSimHC	100	CLARK	Class	Family	204	0	22	226
MetaSimHC	100	CLARK	Class	Order	77	0	14	85
MetaSimHC	100	CLARK	Class	Class	67	0	13	77
MetaSimHC	100	CLARK	Class	Phylum	38	1	0	38
MetaSimHC	100	CLARK	Class	Superkingdom	0	0	0	0
MetaSimHC	100	DiScRIBinATE BLASTX	Nothing	Species	0	0	0	0
MetaSimHC	100	DiScRIBinATE BLASTX	Nothing	Genus	852	292250	0	293102
MetaSimHC	100	DiScRIBinATE BLASTX	Nothing	Family	2789	79669	0	82458
MetaSimHC	100	DiScRIBinATE BLASTX	Nothing	Order	176	8849	0	9025
MetaSimHC	100	DiScRIBinATE BLASTX	Nothing	Class	452	4118	0	4570
MetaSimHC	100	DiScRIBinATE BLASTX	Nothing	Phylum	567	16195	0	16762
MetaSimHC	100	DiScRIBinATE BLASTX	Nothing	Superkingdom	32	2088	0	2120
MetaSimHC	100	DiScRIBinATE BLASTX	Species	Species	0	0	0	0
MetaSimHC	100	DiScRIBinATE BLASTX	Species	Genus	17944	9088	0	27032
MetaSimHC	100	DiScRIBinATE BLASTX	Species	Family	11738	134075	0	145813
MetaSimHC	100	DiScRIBinATE BLASTX	Species	Order	1624	16067	0	17691
MetaSimHC	100	DiScRIBinATE BLASTX	Species	Class	2523	20797	0	23320
MetaSimHC	100	DiScRIBinATE BLASTX	Species	Phylum	5091	57060	0	62151
MetaSimHC	100	DiScRIBinATE BLASTX	Species	Superkingdom	465	10469	0	10934
MetaSimHC	100	DiScRIBinATE BLASTX	Genus	Species	0	0	0	0
MetaSimHC	100	DiScRIBinATE BLASTX	Genus	Genus	587	0	20233	20820
MetaSimHC	100	DiScRIBinATE BLASTX	Genus	Family	24653	58613	0	83266
MetaSimHC	100	DiScRIBinATE BLASTX	Genus	Order	3178	24573	0	27751
MetaSimHC	100	DiScRIBinATE BLASTX	Genus	Class	3755	31515	0	35270
MetaSimHC	100	DiScRIBinATE BLASTX	Genus	Phylum	7931	59008	0	66939
MetaSimHC	100	DiScRIBinATE BLASTX	Genus	Superkingdom	710	15655	0	16365
MetaSimHC	100	DiScRIBinATE BLASTX	Family	Species	0	0	0	0
MetaSimHC	100	DiScRIBinATE BLASTX	Family	Genus	470	0	2122	2592
MetaSimHC	100	DiScRIBinATE BLASTX	Family	Family	19923	0	35822	55745
MetaSimHC	100	DiScRIBinATE BLASTX	Family	Order	6301	16111	0	22412
MetaSimHC	100	DiScRIBinATE BLASTX	Family	Class	5063	28318	0	33381
MetaSimHC	100	DiScRIBinATE BLASTX	Family	Phylum	10345	77796	0	88141
MetaSimHC	100	DiScRIBinATE BLASTX	Family	Superkingdom	1138	19283	0	20421
MetaSimHC	100	DiScRIBinATE BLASTX	Order	Species	0	0	0	0
MetaSimHC	100	DiScRIBinATE BLASTX	Order	Genus	548	0	237	785
MetaSimHC	100	DiScRIBinATE BLASTX	Order	Family	14900	0	14765	29665
MetaSimHC	100	DiScRIBinATE BLASTX	Order	Order	9546	0	3151	12697
MetaSimHC	100	DiScRIBinATE BLASTX	Order	Class	4724	13827	0	18551
MetaSimHC	100	DiScRIBinATE BLASTX	Order	Phylum	21599	83038	0	104637
MetaSimHC	100	DiScRIBinATE BLASTX	Order	Superkingdom	1012	23346	0	24358
MetaSimHC	100	DiScRIBinATE BLASTX	Class	Species	0	0	0	0
MetaSimHC	100	DiScRIBinATE BLASTX	Class	Genus	0	0	0	0
MetaSimHC	100	DiScRIBinATE BLASTX	Class	Family	13287	0	1344	14631
MetaSimHC	100	DiScRIBinATE BLASTX	Class	Order	2678	0	139	2817
MetaSimHC	100	DiScRIBinATE BLASTX	Class	Class	6312	0	67	6379
MetaSimHC	100	DiScRIBinATE BLASTX	Class	Phylum	37429	4414	0	41843
MetaSimHC	100	DiScRIBinATE BLASTX	Class	Superkingdom	765	28079	0	28844
MetaSimHC	100	DiScRIBinATE RAPSearch2	Nothing	Species	0	0	0	0
MetaSimHC	100	DiScRIBinATE RAPSearch2	Nothing	Genus	0	0	0	0
MetaSimHC	100	DiScRIBinATE RAPSearch2	Nothing	Family	1453	401239	0	402692
MetaSimHC	100	DiScRIBinATE RAPSearch2	Nothing	Order	102	5962	0	6064
MetaSimHC	100	DiScRIBinATE RAPSearch2	Nothing	Class	67	3182	0	3249
MetaSimHC	100	DiScRIBinATE RAPSearch2	Nothing	Phylum	159	5498	0	5657
MetaSimHC	100	DiScRIBinATE RAPSearch2	Nothing	Superkingdom	0	43	0	43
MetaSimHC	100	DiScRIBinATE RAPSearch2	Species	Species	0	0	0	0
MetaSimHC	100	DiScRIBinATE RAPSearch2	Species	Genus	0	0	0	0
MetaSimHC	100	DiScRIBinATE RAPSearch2	Species	Family	15522	213829	0	229351
MetaSimHC	100	DiScRIBinATE RAPSearch2	Species	Order	2329	15364	0	17693
MetaSimHC	100	DiScRIBinATE RAPSearch2	Species	Class	2297	15767	0	18037
MetaSimHC	100	DiScRIBinATE RAPSearch2	Species	Phylum	3776	38627	0	42430
MetaSimHC	100	DiScRIBinATE RAPSearch2	Species	Superkingdom	15	482	0	497
MetaSimHC	100	DiScRIBinATE RAPSearch2	Genus	Species	0	0	0	0
MetaSimHC	100	DiScRIBinATE RAPSearch2	Genus	Genus	0	0	0	0
MetaSimHC	100	DiScRIBinATE RAPSearch2	Genus	Family	39693	94361	0	134054
MetaSimHC	100	DiScRIBinATE RAPSearch2	Genus	Order	4639	27910	0	32549
MetaSimHC	100	DiScRIBinATE RAPSearch2	Genus	Class	4216	27288	0	31470
MetaSimHC	100	DiScRIBinATE RAPSearch2	Genus	Phylum	6170	50720	0	56924
MetaSimHC	100	DiScRIBinATE RAPSearch2	Genus	Superkingdom	25	838	0	863
MetaSimHC	100	DiScRIBinATE RAPSearch2	Family	Species	0	0	0	0
MetaSimHC	100	DiScRIBinATE RAPSearch2	Family	Genus	0	0	0	0
MetaSimHC	100	DiScRIBinATE RAPSearch2	Family	Family	32328	0	45933	78261
MetaSimHC	100	DiScRIBinATE RAPSearch2	Family	Order	8829	21718	0	30547
MetaSimHC	100	DiScRIBinATE RAPSearch2	Family	Class	5704	27835	0	33491
MetaSimHC	100	DiScRIBinATE RAPSearch2	Family	Phylum	8468	69416	0	77932
MetaSimHC	100	DiScRIBinATE RAPSearch2	Family	Superkingdom	38	1344	0	1382
MetaSimHC	100	DiScRIBinATE RAPSearch2	Order	Species	0	0	0	0
MetaSimHC	100	DiScRIBinATE RAPSearch2	Order	Genus	0	0	0	0
MetaSimHC	100	DiScRIBinATE RAPSearch2	Order	Family	24186	0	22436	46622
MetaSimHC	100	DiScRIBinATE RAPSearch2	Order	Order	12143	0	3911	16054
MetaSimHC	100	DiScRIBinATE RAPSearch2	Order	Class	6174	20507	0	26605
MetaSimHC	100	DiScRIBinATE RAPSearch2	Order	Phylum	17196	74374	0	91646
MetaSimHC	100	DiScRIBinATE RAPSearch2	Order	Superkingdom	61	1456	0	1517
MetaSimHC	100	DiScRIBinATE RAPSearch2	Class	Species	0	0	0	0
MetaSimHC	100	DiScRIBinATE RAPSearch2	Class	Genus	0	0	0	0
MetaSimHC	100	DiScRIBinATE RAPSearch2	Class	Family	22928	0	2712	25640
MetaSimHC	100	DiScRIBinATE RAPSearch2	Class	Order	3398	0	336	3734
MetaSimHC	100	DiScRIBinATE RAPSearch2	Class	Class	6401	0	289	6186
MetaSimHC	100	DiScRIBinATE RAPSearch2	Class	Phylum	34554	4675	0	39733
MetaSimHC	100	DiScRIBinATE RAPSearch2	Class	Superkingdom	203	1882	0	2085
MetaSimHC	100	Kraken	Nothing	Species	0	0	0	0
MetaSimHC	100	Kraken	Nothing	Genus	0	0	0	0
MetaSimHC	100	Kraken	Nothing	Family	0	0	0	0
MetaSimHC	100	Kraken	Nothing	Order	0	0	0	0
MetaSimHC	100	Kraken	Nothing	Class	0	0	0	0
MetaSimHC	100	Kraken	Nothing	Phylum	0	0	0	0
MetaSimHC	100	Kraken	Nothing	Superkingdom	0	0	0	0
MetaSimHC	100	Kraken	Species	Species	51091	0	50549	101640
MetaSimHC	100	Kraken	Species	Genus	1483	4871	0	6354
MetaSimHC	100	Kraken	Species	Family	166	753	0	919
MetaSimHC	100	Kraken	Species	Order	134	1195	0	1329
MetaSimHC	100	Kraken	Species	Class	74	372	0	446
MetaSimHC	100	Kraken	Species	Phylum	14	509	0	523
MetaSimHC	100	Kraken	Species	Superkingdom	4	294	0	298
MetaSimHC	100	Kraken	Genus	Species	15172	0	47270	62442
MetaSimHC	100	Kraken	Genus	Genus	1458	0	1127	2585
MetaSimHC	100	Kraken	Genus	Family	451	282	0	733
MetaSimHC	100	Kraken	Genus	Order	235	1434	0	1669
MetaSimHC	100	Kraken	Genus	Class	144	441	0	584
MetaSimHC	100	Kraken	Genus	Phylum	55	455	0	511
MetaSimHC	100	Kraken	Genus	Superkingdom	4	389	0	393
MetaSimHC	100	Kraken	Family	Species	9660	0	10195	19855
MetaSimHC	100	Kraken	Family	Genus	931	0	982	1913
MetaSimHC	100	Kraken	Family	Family	372	0	271	643
MetaSimHC	100	Kraken	Family	Order	308	809	0	1117
MetaSimHC	100	Kraken	Family	Class	168	459	0	626
MetaSimHC	100	Kraken	Family	Phylum	62	523	0	586
MetaSimHC	100	Kraken	Family	Superkingdom	4	400	0	404
MetaSimHC	100	Kraken	Order	Species	7083	0	4139	11222
MetaSimHC	100	Kraken	Order	Genus	810	0	377	1187
MetaSimHC	100	Kraken	Order	Family	276	0	286	562
MetaSimHC	100	Kraken	Order	Order	299	0	101	400
MetaSimHC	100	Kraken	Order	Class	183	263	0	450
MetaSimHC	100	Kraken	Order	Phylum	110	496	0	602
MetaSimHC	100	Kraken	Order	Superkingdom	0	282	0	282
MetaSimHC	100	Kraken	Class	Species	2081	0	82	2163
MetaSimHC	100	Kraken	Class	Genus	212	0	14	226
MetaSimHC	100	Kraken	Class	Family	103	0	36	139
MetaSimHC	100	Kraken	Class	Order	25	0	16	37
MetaSimHC	100	Kraken	Class	Class	35	0	4	44
MetaSimHC	100	Kraken	Class	Phylum	51	1	0	51
MetaSimHC	100	Kraken	Class	Superkingdom	0	292	0	292
MetaSimHC	100	Filtered Kraken	Nothing	Species	1	474529	0	474530
MetaSimHC	100	Filtered Kraken	Nothing	Genus	0	2944	0	2944
MetaSimHC	100	Filtered Kraken	Nothing	Family	0	3810	0	3810
MetaSimHC	100	Filtered Kraken	Nothing	Order	0	743	0	743
MetaSimHC	100	Filtered Kraken	Nothing	Class	0	275	0	275
MetaSimHC	100	Filtered Kraken	Nothing	Phylum	0	248	0	248
MetaSimHC	100	Filtered Kraken	Nothing	Superkingdom	0	170	0	170
MetaSimHC	100	Filtered Kraken	Species	Species	25165	0	13159	38324
MetaSimHC	100	Filtered Kraken	Species	Genus	1278	9284	0	10562
MetaSimHC	100	Filtered Kraken	Species	Family	110	1845	0	1955
MetaSimHC	100	Filtered Kraken	Species	Order	104	2702	0	2806
MetaSimHC	100	Filtered Kraken	Species	Class	50	937	0	987
MetaSimHC	100	Filtered Kraken	Species	Phylum	7	1528	0	1535
MetaSimHC	100	Filtered Kraken	Species	Superkingdom	0	852	0	852
MetaSimHC	100	Filtered Kraken	Genus	Species	1338	0	25217	26555
MetaSimHC	100	Filtered Kraken	Genus	Genus	334	0	1272	1606
MetaSimHC	100	Filtered Kraken	Genus	Family	237	458	0	695
MetaSimHC	100	Filtered Kraken	Genus	Order	196	2602	0	2798
MetaSimHC	100	Filtered Kraken	Genus	Class	117	897	0	1014
MetaSimHC	100	Filtered Kraken	Genus	Phylum	38	1275	0	1313
MetaSimHC	100	Filtered Kraken	Genus	Superkingdom	0	1126	0	1126
MetaSimHC	100	Filtered Kraken	Family	Species	767	0	1429	2196
MetaSimHC	100	Filtered Kraken	Family	Genus	158	0	360	518
MetaSimHC	100	Filtered Kraken	Family	Family	182	0	128	310
MetaSimHC	100	Filtered Kraken	Family	Order	218	1568	0	1786
MetaSimHC	100	Filtered Kraken	Family	Class	137	716	0	853
MetaSimHC	100	Filtered Kraken	Family	Phylum	41	1211	0	1252
MetaSimHC	100	Filtered Kraken	Family	Superkingdom	0	1205	0	1205
MetaSimHC	100	Filtered Kraken	Order	Species	500	0	419	919
MetaSimHC	100	Filtered Kraken	Order	Genus	109	0	102	211
MetaSimHC	100	Filtered Kraken	Order	Family	107	0	161	268
MetaSimHC	100	Filtered Kraken	Order	Order	223	0	72	295
MetaSimHC	100	Filtered Kraken	Order	Class	153	401	0	558
MetaSimHC	100	Filtered Kraken	Order	Phylum	97	1064	0	1157
MetaSimHC	100	Filtered Kraken	Order	Superkingdom	0	837	0	837
MetaSimHC	100	Filtered Kraken	Class	Species	149	0	7	156
MetaSimHC	100	Filtered Kraken	Class	Genus	18	0	1	19
MetaSimHC	100	Filtered Kraken	Class	Family	24	0	6	30
MetaSimHC	100	Filtered Kraken	Class	Order	7	0	1	4
MetaSimHC	100	Filtered Kraken	Class	Class	5	0	2	17
MetaSimHC	100	Filtered Kraken	Class	Phylum	21	7	0	22
MetaSimHC	100	Filtered Kraken	Class	Superkingdom	0	509	0	509
MetaSimHC	100	MetaBin	Nothing	Species	19976	216852	0	236828
MetaSimHC	100	MetaBin	Nothing	Genus	261	8918	0	9179
MetaSimHC	100	MetaBin	Nothing	Family	50	15377	0	15427
MetaSimHC	100	MetaBin	Nothing	Order	92	2732	0	2824
MetaSimHC	100	MetaBin	Nothing	Class	36	761	0	797
MetaSimHC	100	MetaBin	Nothing	Phylum	32	2316	0	2348
MetaSimHC	100	MetaBin	Nothing	Superkingdom	13	892	0	905
MetaSimHC	100	MetaBin	Species	Species	55854	0	91141	146995
MetaSimHC	100	MetaBin	Species	Genus	6346	40129	0	46475
MetaSimHC	100	MetaBin	Species	Family	1117	14417	0	15534
MetaSimHC	100	MetaBin	Species	Order	1279	13512	0	14791
MetaSimHC	100	MetaBin	Species	Class	980	6353	0	7333
MetaSimHC	100	MetaBin	Species	Phylum	422	21151	0	21573
MetaSimHC	100	MetaBin	Species	Superkingdom	393	18421	0	18814
MetaSimHC	100	MetaBin	Genus	Species	42001	0	68292	110293
MetaSimHC	100	MetaBin	Genus	Genus	7907	0	11189	19096
MetaSimHC	100	MetaBin	Genus	Family	4365	8556	0	12921
MetaSimHC	100	MetaBin	Genus	Order	3068	31125	0	34193
MetaSimHC	100	MetaBin	Genus	Class	2070	15810	0	17880
MetaSimHC	100	MetaBin	Genus	Phylum	779	26579	0	27358
MetaSimHC	100	MetaBin	Genus	Superkingdom	742	36572	0	37314
MetaSimHC	100	MetaBin	Family	Species	38258	0	37758	76016
MetaSimHC	100	MetaBin	Family	Genus	6387	0	7828	14215
MetaSimHC	100	MetaBin	Family	Family	5229	0	6192	11421
MetaSimHC	100	MetaBin	Family	Order	4926	28480	0	33406
MetaSimHC	100	MetaBin	Family	Class	2855	18956	0	21811
MetaSimHC	100	MetaBin	Family	Phylum	962	41128	0	42090
MetaSimHC	100	MetaBin	Family	Superkingdom	1522	45500	0	47022
MetaSimHC	100	MetaBin	Order	Species	41617	0	20964	62581
MetaSimHC	100	MetaBin	Order	Genus	6618	0	4074	10692
MetaSimHC	100	MetaBin	Order	Family	4161	0	5217	9378
MetaSimHC	100	MetaBin	Order	Order	6726	0	3841	10567
MetaSimHC	100	MetaBin	Order	Class	3563	13990	0	17553
MetaSimHC	100	MetaBin	Order	Phylum	3508	46620	0	50128
MetaSimHC	100	MetaBin	Order	Superkingdom	1276	53205	0	54481
MetaSimHC	100	MetaBin	Class	Species	41423	0	2874	44297
MetaSimHC	100	MetaBin	Class	Genus	4982	0	616	5598
MetaSimHC	100	MetaBin	Class	Family	5496	0	1361	6857
MetaSimHC	100	MetaBin	Class	Order	2283	0	393	2676
MetaSimHC	100	MetaBin	Class	Class	1339	0	415	1735
MetaSimHC	100	MetaBin	Class	Phylum	4654	2116	0	6789
MetaSimHC	100	MetaBin	Class	Superkingdom	1140	58684	0	59824
MetaSimHC	100	metaCV	Nothing	Species	39525	371430	0	410955
MetaSimHC	100	metaCV	Nothing	Genus	2166	27061	0	29227
MetaSimHC	100	metaCV	Nothing	Family	467	23429	0	23896
MetaSimHC	100	metaCV	Nothing	Order	357	3628	0	3985
MetaSimHC	100	metaCV	Nothing	Class	315	1401	0	1716
MetaSimHC	100	metaCV	Nothing	Phylum	586	3512	0	4098
MetaSimHC	100	metaCV	Nothing	Superkingdom	482	5509	0	5991
MetaSimHC	100	metaCV	Species	Species	223298	0	105550	328848
MetaSimHC	100	metaCV	Species	Genus	20678	34883	0	55561
MetaSimHC	100	metaCV	Species	Family	3435	11658	0	15093
MetaSimHC	100	metaCV	Species	Order	2792	10318	0	13110
MetaSimHC	100	metaCV	Species	Class	2137	5041	0	7178
MetaSimHC	100	metaCV	Species	Phylum	3204	11735	0	14939
MetaSimHC	100	metaCV	Species	Superkingdom	3937	33449	0	37386
MetaSimHC	100	metaCV	Genus	Species	253892	0	70818	324710
MetaSimHC	100	metaCV	Genus	Genus	22239	0	13944	36183
MetaSimHC	100	metaCV	Genus	Family	6777	4982	0	11759
MetaSimHC	100	metaCV	Genus	Order	4245	14212	0	18457
MetaSimHC	100	metaCV	Genus	Class	3240	7310	0	10550
MetaSimHC	100	metaCV	Genus	Phylum	4485	14257	0	18742
MetaSimHC	100	metaCV	Genus	Superkingdom	4600	44835	0	49435
MetaSimHC	100	metaCV	Family	Species	263736	0	56841	320577
MetaSimHC	100	metaCV	Family	Genus	21959	0	7428	29387
MetaSimHC	100	metaCV	Family	Family	7069	0	3823	10892
MetaSimHC	100	metaCV	Family	Order	5572	10211	0	15783
MetaSimHC	100	metaCV	Family	Class	3860	7609	0	11469
MetaSimHC	100	metaCV	Family	Phylum	5060	19396	0	24456
MetaSimHC	100	metaCV	Family	Superkingdom	5627	50346	0	55973
MetaSimHC	100	metaCV	Order	Species	292393	0	39698	332091
MetaSimHC	100	metaCV	Order	Genus	21116	0	5101	26217
MetaSimHC	100	metaCV	Order	Family	6488	0	3162	9650
MetaSimHC	100	metaCV	Order	Order	5838	0	1459	7297
MetaSimHC	100	metaCV	Order	Class	4505	6022	0	10527
MetaSimHC	100	metaCV	Order	Phylum	8857	20718	0	29575
MetaSimHC	100	metaCV	Order	Superkingdom	4618	44337	0	48955
MetaSimHC	100	metaCV	Class	Species	378623	0	6598	385221
MetaSimHC	100	metaCV	Class	Genus	10083	0	682	10765
MetaSimHC	100	metaCV	Class	Family	6649	0	433	7082
MetaSimHC	100	metaCV	Class	Order	1698	0	235	1933
MetaSimHC	100	metaCV	Class	Class	951	0	151	1092
MetaSimHC	100	metaCV	Class	Phylum	4161	462	0	4633
MetaSimHC	100	metaCV	Class	Superkingdom	2343	29324	0	31667
MetaSimHC	100	MetaPhyler	Nothing	Species	139	774	0	913
MetaSimHC	100	MetaPhyler	Nothing	Genus	20	743	0	763
MetaSimHC	100	MetaPhyler	Nothing	Family	3	248	0	251
MetaSimHC	100	MetaPhyler	Nothing	Order	34	17	0	51
MetaSimHC	100	MetaPhyler	Nothing	Class	5	63	0	68
MetaSimHC	100	MetaPhyler	Nothing	Phylum	42	37	0	79
MetaSimHC	100	MetaPhyler	Nothing	Superkingdom	0	0	0	0
MetaSimHC	100	MetaPhyler	Species	Species	29	0	110	139
MetaSimHC	100	MetaPhyler	Species	Genus	20	743	0	763
MetaSimHC	100	MetaPhyler	Species	Family	3	248	0	251
MetaSimHC	100	MetaPhyler	Species	Order	34	17	0	51
MetaSimHC	100	MetaPhyler	Species	Class	5	63	0	68
MetaSimHC	100	MetaPhyler	Species	Phylum	42	37	0	79
MetaSimHC	100	MetaPhyler	Species	Superkingdom	0	0	0	0
MetaSimHC	100	MetaPhyler	Genus	Species	27	0	17	44
MetaSimHC	100	MetaPhyler	Genus	Genus	39	0	190	229
MetaSimHC	100	MetaPhyler	Genus	Family	44	563	0	607
MetaSimHC	100	MetaPhyler	Genus	Order	201	225	0	426
MetaSimHC	100	MetaPhyler	Genus	Class	14	380	0	394
MetaSimHC	100	MetaPhyler	Genus	Phylum	11	174	0	185
MetaSimHC	100	MetaPhyler	Genus	Superkingdom	0	0	0	0
MetaSimHC	100	MetaPhyler	Family	Species	28	0	0	28
MetaSimHC	100	MetaPhyler	Family	Genus	37	0	13	50
MetaSimHC	100	MetaPhyler	Family	Family	31	0	15	46
MetaSimHC	100	MetaPhyler	Family	Order	266	430	0	696
MetaSimHC	100	MetaPhyler	Family	Class	19	535	0	554
MetaSimHC	100	MetaPhyler	Family	Phylum	7	441	0	448
MetaSimHC	100	MetaPhyler	Family	Superkingdom	0	0	0	0
MetaSimHC	100	MetaPhyler	Order	Species	7	0	7	14
MetaSimHC	100	MetaPhyler	Order	Genus	37	0	14	51
MetaSimHC	100	MetaPhyler	Order	Family	24	0	33	57
MetaSimHC	100	MetaPhyler	Order	Order	31	0	37	68
MetaSimHC	100	MetaPhyler	Order	Class	45	1040	0	1086
MetaSimHC	100	MetaPhyler	Order	Phylum	62	462	0	523
MetaSimHC	100	MetaPhyler	Order	Superkingdom	0	0	0	0
MetaSimHC	100	MetaPhyler	Class	Species	0	0	0	0
MetaSimHC	100	MetaPhyler	Class	Genus	31	0	0	31
MetaSimHC	100	MetaPhyler	Class	Family	5	0	8	13
MetaSimHC	100	MetaPhyler	Class	Order	5	0	0	5
MetaSimHC	100	MetaPhyler	Class	Class	2	0	0	3
MetaSimHC	100	MetaPhyler	Class	Phylum	15	859	0	873
MetaSimHC	100	MetaPhyler	Class	Superkingdom	0	0	0	0
MetaSimHC	100	phymmBL	Nothing	Species	0	0	0	0
MetaSimHC	100	phymmBL	Nothing	Genus	340311	138035	0	478346
MetaSimHC	100	phymmBL	Nothing	Family	0	0	0	0
MetaSimHC	100	phymmBL	Nothing	Order	0	0	0	0
MetaSimHC	100	phymmBL	Nothing	Class	0	0	0	0
MetaSimHC	100	phymmBL	Nothing	Phylum	0	0	0	0
MetaSimHC	100	phymmBL	Nothing	Superkingdom	0	0	0	0
MetaSimHC	100	phymmBL	Species	Species	0	0	0	0
MetaSimHC	100	phymmBL	Species	Genus	415975	59861	0	475836
MetaSimHC	100	phymmBL	Species	Family	0	0	0	0
MetaSimHC	100	phymmBL	Species	Order	0	0	0	0
MetaSimHC	100	phymmBL	Species	Class	64	0	0	64
MetaSimHC	100	phymmBL	Species	Phylum	0	0	0	0
MetaSimHC	100	phymmBL	Species	Superkingdom	0	0	0	0
MetaSimHC	100	phymmBL	Genus	Species	0	0	0	0
MetaSimHC	100	phymmBL	Genus	Genus	436545	0	40474	477019
MetaSimHC	100	phymmBL	Genus	Family	0	0	0	0
MetaSimHC	100	phymmBL	Genus	Order	0	0	0	0
MetaSimHC	100	phymmBL	Genus	Class	70	0	0	70
MetaSimHC	100	phymmBL	Genus	Phylum	0	0	0	0
MetaSimHC	100	phymmBL	Genus	Superkingdom	0	0	0	0
MetaSimHC	100	phymmBL	Family	Species	0	0	0	0
MetaSimHC	100	phymmBL	Family	Genus	395481	0	80737	476218
MetaSimHC	100	phymmBL	Family	Family	0	0	0	0
MetaSimHC	100	phymmBL	Family	Order	0	0	0	0
MetaSimHC	100	phymmBL	Family	Class	80	0	0	80
MetaSimHC	100	phymmBL	Family	Phylum	0	0	0	0
MetaSimHC	100	phymmBL	Family	Superkingdom	0	0	0	0
MetaSimHC	100	phymmBL	Order	Species	0	0	0	0
MetaSimHC	100	phymmBL	Order	Genus	418380	0	58337	476717
MetaSimHC	100	phymmBL	Order	Family	0	0	0	0
MetaSimHC	100	phymmBL	Order	Order	0	0	0	0
MetaSimHC	100	phymmBL	Order	Class	118	0	0	118
MetaSimHC	100	phymmBL	Order	Phylum	0	0	0	0
MetaSimHC	100	phymmBL	Order	Superkingdom	0	0	0	0
MetaSimHC	100	phymmBL	Class	Species	0	0	0	0
MetaSimHC	100	phymmBL	Class	Genus	462902	0	10840	473742
MetaSimHC	100	phymmBL	Class	Family	0	0	0	0
MetaSimHC	100	phymmBL	Class	Order	0	0	0	0
MetaSimHC	100	phymmBL	Class	Class	1169	0	0	1169
MetaSimHC	100	phymmBL	Class	Phylum	0	0	0	0
MetaSimHC	100	phymmBL	Class	Superkingdom	0	0	0	0
MetaSimHC	100	RITA	Nothing	Species	347	260782	0	261129
MetaSimHC	100	RITA	Nothing	Genus	0	0	0	0
MetaSimHC	100	RITA	Nothing	Family	0	0	0	0
MetaSimHC	100	RITA	Nothing	Order	0	0	0	0
MetaSimHC	100	RITA	Nothing	Class	0	0	0	0
MetaSimHC	100	RITA	Nothing	Phylum	0	0	0	0
MetaSimHC	100	RITA	Nothing	Superkingdom	0	0	0	0
MetaSimHC	100	RITA	Species	Species	70903	0	76362	147265
MetaSimHC	100	RITA	Species	Genus	0	0	0	0
MetaSimHC	100	RITA	Species	Family	0	0	0	0
MetaSimHC	100	RITA	Species	Order	0	0	0	0
MetaSimHC	100	RITA	Species	Class	0	0	0	0
MetaSimHC	100	RITA	Species	Phylum	0	0	0	0
MetaSimHC	100	RITA	Species	Superkingdom	0	0	0	0
MetaSimHC	100	RITA	Genus	Species	38542	0	75956	114498
MetaSimHC	100	RITA	Genus	Genus	0	0	0	0
MetaSimHC	100	RITA	Genus	Family	0	0	0	0
MetaSimHC	100	RITA	Genus	Order	0	0	0	0
MetaSimHC	100	RITA	Genus	Class	0	0	0	0
MetaSimHC	100	RITA	Genus	Phylum	0	0	0	0
MetaSimHC	100	RITA	Genus	Superkingdom	0	0	0	0
MetaSimHC	100	RITA	Family	Species	37236	0	22532	59768
MetaSimHC	100	RITA	Family	Genus	0	0	0	0
MetaSimHC	100	RITA	Family	Family	0	0	0	0
MetaSimHC	100	RITA	Family	Order	0	0	0	0
MetaSimHC	100	RITA	Family	Class	0	0	0	0
MetaSimHC	100	RITA	Family	Phylum	0	0	0	0
MetaSimHC	100	RITA	Family	Superkingdom	0	0	0	0
MetaSimHC	100	RITA	Order	Species	33100	0	18265	51365
MetaSimHC	100	RITA	Order	Genus	0	0	0	0
MetaSimHC	100	RITA	Order	Family	0	0	0	0
MetaSimHC	100	RITA	Order	Order	0	0	0	0
MetaSimHC	100	RITA	Order	Class	0	0	0	0
MetaSimHC	100	RITA	Order	Phylum	0	0	0	0
MetaSimHC	100	RITA	Order	Superkingdom	0	0	0	0
MetaSimHC	100	RITA	Class	Species	39284	0	2331	41615
MetaSimHC	100	RITA	Class	Genus	0	0	0	0
MetaSimHC	100	RITA	Class	Family	0	0	0	0
MetaSimHC	100	RITA	Class	Order	0	0	0	0
MetaSimHC	100	RITA	Class	Class	0	0	0	0
MetaSimHC	100	RITA	Class	Phylum	0	0	0	0
MetaSimHC	100	RITA	Class	Superkingdom	0	0	0	0
MetaSimHC	100	TACOA	Nothing	Species	0	0	0	0
MetaSimHC	100	TACOA	Nothing	Genus	27581	1632	0	29213
MetaSimHC	100	TACOA	Nothing	Family	0	0	0	0
MetaSimHC	100	TACOA	Nothing	Order	3253	1928	0	5181
MetaSimHC	100	TACOA	Nothing	Class	6908	2046	0	8954
MetaSimHC	100	TACOA	Nothing	Phylum	21421	4688	0	26109
MetaSimHC	100	TACOA	Nothing	Superkingdom	51729	209254	0	260983
MetaSimHC	100	TACOA	Species	Species	0	0	0	0
MetaSimHC	100	TACOA	Species	Genus	29194	1535	0	30729
MetaSimHC	100	TACOA	Species	Family	0	0	0	0
MetaSimHC	100	TACOA	Species	Order	3394	1901	0	5295
MetaSimHC	100	TACOA	Species	Class	7147	1998	0	9145
MetaSimHC	100	TACOA	Species	Phylum	23464	4830	0	28294
MetaSimHC	100	TACOA	Species	Superkingdom	53199	222383	0	275582
MetaSimHC	100	TACOA	Genus	Species	0	0	0	0
MetaSimHC	100	TACOA	Genus	Genus	29760	0	595	30355
MetaSimHC	100	TACOA	Genus	Family	0	0	0	0
MetaSimHC	100	TACOA	Genus	Order	3686	1770	0	5456
MetaSimHC	100	TACOA	Genus	Class	6794	1808	0	8602
MetaSimHC	100	TACOA	Genus	Phylum	23879	4674	0	28553
MetaSimHC	100	TACOA	Genus	Superkingdom	54359	226140	0	280499
MetaSimHC	100	TACOA	Family	Species	0	0	0	0
MetaSimHC	100	TACOA	Family	Genus	21491	0	8854	30345
MetaSimHC	100	TACOA	Family	Family	0	0	0	0
MetaSimHC	100	TACOA	Family	Order	3921	1782	0	5703
MetaSimHC	100	TACOA	Family	Class	6423	1488	0	7911
MetaSimHC	100	TACOA	Family	Phylum	24404	4805	0	29209
MetaSimHC	100	TACOA	Family	Superkingdom	54477	225889	0	280366
MetaSimHC	100	TACOA	Order	Species	0	0	0	0
MetaSimHC	100	TACOA	Order	Genus	17164	0	1277	18441
MetaSimHC	100	TACOA	Order	Family	0	0	0	0
MetaSimHC	100	TACOA	Order	Order	5081	0	208	5289
MetaSimHC	100	TACOA	Order	Class	5153	875	0	6028
MetaSimHC	100	TACOA	Order	Phylum	31815	6959	0	38774
MetaSimHC	100	TACOA	Order	Superkingdom	59552	217295	0	276847
MetaSimHC	100	TACOA	Class	Species	0	0	0	0
MetaSimHC	100	TACOA	Class	Genus	27940	0	399	28339
MetaSimHC	100	TACOA	Class	Family	0	0	0	0
MetaSimHC	100	TACOA	Class	Order	6706	0	49	6755
MetaSimHC	100	TACOA	Class	Class	3082	0	3	3085
MetaSimHC	100	TACOA	Class	Phylum	42028	873	0	42901
MetaSimHC	100	TACOA	Class	Superkingdom	64552	188834	0	253386
MetaSimHC	250	CARMA3	Nothing	Species	2236	141594	0	143830
MetaSimHC	250	CARMA3	Nothing	Genus	750	21576	0	22326
MetaSimHC	250	CARMA3	Nothing	Family	295	6829	0	7124
MetaSimHC	250	CARMA3	Nothing	Order	243	1546	0	1789
MetaSimHC	250	CARMA3	Nothing	Class	302	906	0	1208
MetaSimHC	250	CARMA3	Nothing	Phylum	201	1366	0	1567
MetaSimHC	250	CARMA3	Nothing	Superkingdom	21	754	0	775
MetaSimHC	250	CARMA3	Species	Species	3856	0	2800	6656
MetaSimHC	250	CARMA3	Species	Genus	16407	68646	0	85053
MetaSimHC	250	CARMA3	Species	Family	2132	18842	0	20974
MetaSimHC	250	CARMA3	Species	Order	2253	15307	0	17560
MetaSimHC	250	CARMA3	Species	Class	2309	9043	0	11352
MetaSimHC	250	CARMA3	Species	Phylum	1195	11099	0	12294
MetaSimHC	250	CARMA3	Species	Superkingdom	447	7023	0	7470
MetaSimHC	250	CARMA3	Genus	Species	153	0	3843	3996
MetaSimHC	250	CARMA3	Genus	Genus	2519	0	19699	22218
MetaSimHC	250	CARMA3	Genus	Family	7279	16932	0	24211
MetaSimHC	250	CARMA3	Genus	Order	5472	34225	0	39697
MetaSimHC	250	CARMA3	Genus	Class	5012	19610	0	24622
MetaSimHC	250	CARMA3	Genus	Phylum	2278	17452	0	19730
MetaSimHC	250	CARMA3	Genus	Superkingdom	718	15117	0	15835
MetaSimHC	250	CARMA3	Family	Species	99	0	250	349
MetaSimHC	250	CARMA3	Family	Genus	1574	0	7115	8689
MetaSimHC	250	CARMA3	Family	Family	4936	0	9470	14406
MetaSimHC	250	CARMA3	Family	Order	10335	28700	0	39035
MetaSimHC	250	CARMA3	Family	Class	7094	22880	0	29974
MetaSimHC	250	CARMA3	Family	Phylum	3004	27514	0	30518
MetaSimHC	250	CARMA3	Family	Superkingdom	1335	18955	0	20290
MetaSimHC	250	CARMA3	Order	Species	66	0	60	126
MetaSimHC	250	CARMA3	Order	Genus	1828	0	831	2659
MetaSimHC	250	CARMA3	Order	Family	3010	0	4292	7302
MetaSimHC	250	CARMA3	Order	Order	10693	0	6792	17485
MetaSimHC	250	CARMA3	Order	Class	8809	22455	0	31264
MetaSimHC	250	CARMA3	Order	Phylum	7836	33743	0	41579
MetaSimHC	250	CARMA3	Order	Superkingdom	1286	27597	0	28883
MetaSimHC	250	CARMA3	Class	Species	13	0	1	14
MetaSimHC	250	CARMA3	Class	Genus	1109	0	165	1274
MetaSimHC	250	CARMA3	Class	Family	3114	0	618	3732
MetaSimHC	250	CARMA3	Class	Order	3202	0	725	3927
MetaSimHC	250	CARMA3	Class	Class	6243	0	1274	7517
MetaSimHC	250	CARMA3	Class	Phylum	13910	2330	0	16240
MetaSimHC	250	CARMA3	Class	Superkingdom	1813	48141	0	49954
MetaSimHC	250	CLARK	Nothing	Species	1070	186174	0	187244
MetaSimHC	250	CLARK	Nothing	Genus	199	269	0	468
MetaSimHC	250	CLARK	Nothing	Family	5	227	0	232
MetaSimHC	250	CLARK	Nothing	Order	2	60	0	62
MetaSimHC	250	CLARK	Nothing	Class	0	40	0	40
MetaSimHC	250	CLARK	Nothing	Phylum	0	24	0	24
MetaSimHC	250	CLARK	Nothing	Superkingdom	0	0	0	0
MetaSimHC	250	CLARK	Species	Species	9574	0	36143	45717
MetaSimHC	250	CLARK	Species	Genus	1273	2295	0	3569
MetaSimHC	250	CLARK	Species	Family	214	561	0	775
MetaSimHC	250	CLARK	Species	Order	79	234	0	313
MetaSimHC	250	CLARK	Species	Class	18	172	0	185
MetaSimHC	250	CLARK	Species	Phylum	6	104	0	114
MetaSimHC	250	CLARK	Species	Superkingdom	0	0	0	0
MetaSimHC	250	CLARK	Genus	Species	12321	0	7859	20180
MetaSimHC	250	CLARK	Genus	Genus	1507	0	1053	2560
MetaSimHC	250	CLARK	Genus	Family	445	237	0	682
MetaSimHC	250	CLARK	Genus	Order	194	187	0	381
MetaSimHC	250	CLARK	Genus	Class	69	229	0	298
MetaSimHC	250	CLARK	Genus	Phylum	9	132	0	141
MetaSimHC	250	CLARK	Genus	Superkingdom	0	0	0	0
MetaSimHC	250	CLARK	Family	Species	13212	0	3563	16775
MetaSimHC	250	CLARK	Family	Genus	1677	0	509	2186
MetaSimHC	250	CLARK	Family	Family	499	0	161	660
MetaSimHC	250	CLARK	Family	Order	235	98	0	333
MetaSimHC	250	CLARK	Family	Class	58	243	0	299
MetaSimHC	250	CLARK	Family	Phylum	10	121	0	133
MetaSimHC	250	CLARK	Family	Superkingdom	0	0	0	0
MetaSimHC	250	CLARK	Order	Species	3218	0	2682	5900
MetaSimHC	250	CLARK	Order	Genus	432	0	366	798
MetaSimHC	250	CLARK	Order	Family	123	0	73	196
MetaSimHC	250	CLARK	Order	Order	60	0	22	82
MetaSimHC	250	CLARK	Order	Class	49	35	0	84
MetaSimHC	250	CLARK	Order	Phylum	20	45	0	65
MetaSimHC	250	CLARK	Order	Superkingdom	0	0	0	0
MetaSimHC	250	CLARK	Class	Species	1793	0	78	1871
MetaSimHC	250	CLARK	Class	Genus	302	0	6	311
MetaSimHC	250	CLARK	Class	Family	143	0	12	155
MetaSimHC	250	CLARK	Class	Order	52	0	0	44
MetaSimHC	250	CLARK	Class	Class	45	0	3	49
MetaSimHC	250	CLARK	Class	Phylum	20	0	0	24
MetaSimHC	250	CLARK	Class	Superkingdom	0	0	0	0
MetaSimHC	250	DiScRIBinATE BLASTX	Nothing	Species	0	0	0	0
MetaSimHC	250	DiScRIBinATE BLASTX	Nothing	Genus	842	130143	0	130985
MetaSimHC	250	DiScRIBinATE BLASTX	Nothing	Family	856	30321	0	31177
MetaSimHC	250	DiScRIBinATE BLASTX	Nothing	Order	150	6126	0	6276
MetaSimHC	250	DiScRIBinATE BLASTX	Nothing	Class	277	2614	0	2891
MetaSimHC	250	DiScRIBinATE BLASTX	Nothing	Phylum	161	3615	0	3776
MetaSimHC	250	DiScRIBinATE BLASTX	Nothing	Superkingdom	12	1281	0	1293
MetaSimHC	250	DiScRIBinATE BLASTX	Species	Species	0	0	0	0
MetaSimHC	250	DiScRIBinATE BLASTX	Species	Genus	12614	8983	0	21597
MetaSimHC	250	DiScRIBinATE BLASTX	Species	Family	3795	55617	0	59412
MetaSimHC	250	DiScRIBinATE BLASTX	Species	Order	1419	15505	0	16924
MetaSimHC	250	DiScRIBinATE BLASTX	Species	Class	1863	10599	0	12462
MetaSimHC	250	DiScRIBinATE BLASTX	Species	Phylum	1331	13000	0	14331
MetaSimHC	250	DiScRIBinATE BLASTX	Species	Superkingdom	327	8103	0	8430
MetaSimHC	250	DiScRIBinATE BLASTX	Genus	Species	0	0	0	0
MetaSimHC	250	DiScRIBinATE BLASTX	Genus	Genus	572	0	15491	16063
MetaSimHC	250	DiScRIBinATE BLASTX	Genus	Family	8528	22231	0	30759
MetaSimHC	250	DiScRIBinATE BLASTX	Genus	Order	3028	23167	0	26195
MetaSimHC	250	DiScRIBinATE BLASTX	Genus	Class	3145	16455	0	19600
MetaSimHC	250	DiScRIBinATE BLASTX	Genus	Phylum	1932	15741	0	17673
MetaSimHC	250	DiScRIBinATE BLASTX	Genus	Superkingdom	502	12499	0	13001
MetaSimHC	250	DiScRIBinATE BLASTX	Family	Species	0	0	0	0
MetaSimHC	250	DiScRIBinATE BLASTX	Family	Genus	387	0	1995	2382
MetaSimHC	250	DiScRIBinATE BLASTX	Family	Family	7225	0	15416	22641
MetaSimHC	250	DiScRIBinATE BLASTX	Family	Order	5799	16550	0	22349
MetaSimHC	250	DiScRIBinATE BLASTX	Family	Class	4512	17150	0	21662
MetaSimHC	250	DiScRIBinATE BLASTX	Family	Phylum	2477	25059	0	27536
MetaSimHC	250	DiScRIBinATE BLASTX	Family	Superkingdom	767	15667	0	16434
MetaSimHC	250	DiScRIBinATE BLASTX	Order	Species	0	0	0	0
MetaSimHC	250	DiScRIBinATE BLASTX	Order	Genus	496	0	203	699
MetaSimHC	250	DiScRIBinATE BLASTX	Order	Family	5649	0	6449	12098
MetaSimHC	250	DiScRIBinATE BLASTX	Order	Order	7662	0	4391	12053
MetaSimHC	250	DiScRIBinATE BLASTX	Order	Class	5815	12808	0	18623
MetaSimHC	250	DiScRIBinATE BLASTX	Order	Phylum	6042	28452	0	34494
MetaSimHC	250	DiScRIBinATE BLASTX	Order	Superkingdom	750	22002	0	22752
MetaSimHC	250	DiScRIBinATE BLASTX	Class	Species	0	0	0	0
MetaSimHC	250	DiScRIBinATE BLASTX	Class	Genus	0	0	0	0
MetaSimHC	250	DiScRIBinATE BLASTX	Class	Family	5593	0	595	6188
MetaSimHC	250	DiScRIBinATE BLASTX	Class	Order	3646	0	239	3885
MetaSimHC	250	DiScRIBinATE BLASTX	Class	Class	5305	0	358	5663
MetaSimHC	250	DiScRIBinATE BLASTX	Class	Phylum	10741	1573	0	12314
MetaSimHC	250	DiScRIBinATE BLASTX	Class	Superkingdom	854	25468	0	26322
MetaSimHC	250	DiScRIBinATE RAPSearch2	Nothing	Species	0	0	0	0
MetaSimHC	250	DiScRIBinATE RAPSearch2	Nothing	Genus	0	0	0	0
MetaSimHC	250	DiScRIBinATE RAPSearch2	Nothing	Family	704	177228	0	177932
MetaSimHC	250	DiScRIBinATE RAPSearch2	Nothing	Order	40	2941	0	2981
MetaSimHC	250	DiScRIBinATE RAPSearch2	Nothing	Class	52	1509	0	1561
MetaSimHC	250	DiScRIBinATE RAPSearch2	Nothing	Phylum	163	2221	0	2384
MetaSimHC	250	DiScRIBinATE RAPSearch2	Nothing	Superkingdom	0	16	0	16
MetaSimHC	250	DiScRIBinATE RAPSearch2	Species	Species	0	0	0	0
MetaSimHC	250	DiScRIBinATE RAPSearch2	Species	Genus	0	0	0	0
MetaSimHC	250	DiScRIBinATE RAPSearch2	Species	Family	4217	96289	0	100506
MetaSimHC	250	DiScRIBinATE RAPSearch2	Species	Order	946	8495	0	9441
MetaSimHC	250	DiScRIBinATE RAPSearch2	Species	Class	962	10143	0	11099
MetaSimHC	250	DiScRIBinATE RAPSearch2	Species	Phylum	1762	24012	0	25780
MetaSimHC	250	DiScRIBinATE RAPSearch2	Species	Superkingdom	3	220	0	223
MetaSimHC	250	DiScRIBinATE RAPSearch2	Genus	Species	0	0	0	0
MetaSimHC	250	DiScRIBinATE RAPSearch2	Genus	Genus	0	0	0	0
MetaSimHC	250	DiScRIBinATE RAPSearch2	Genus	Family	10558	40485	0	51043
MetaSimHC	250	DiScRIBinATE RAPSearch2	Genus	Order	2019	16661	0	18680
MetaSimHC	250	DiScRIBinATE RAPSearch2	Genus	Class	1717	18542	0	20253
MetaSimHC	250	DiScRIBinATE RAPSearch2	Genus	Phylum	2694	33096	0	35796
MetaSimHC	250	DiScRIBinATE RAPSearch2	Genus	Superkingdom	8	400	0	408
MetaSimHC	250	DiScRIBinATE RAPSearch2	Family	Species	0	0	0	0
MetaSimHC	250	DiScRIBinATE RAPSearch2	Family	Genus	0	0	0	0
MetaSimHC	250	DiScRIBinATE RAPSearch2	Family	Family	7862	0	15723	23585
MetaSimHC	250	DiScRIBinATE RAPSearch2	Family	Order	3792	13190	0	16982
MetaSimHC	250	DiScRIBinATE RAPSearch2	Family	Class	2376	18817	0	21183
MetaSimHC	250	DiScRIBinATE RAPSearch2	Family	Phylum	3714	44952	0	48676
MetaSimHC	250	DiScRIBinATE RAPSearch2	Family	Superkingdom	10	766	0	776
MetaSimHC	250	DiScRIBinATE RAPSearch2	Order	Species	0	0	0	0
MetaSimHC	250	DiScRIBinATE RAPSearch2	Order	Genus	0	0	0	0
MetaSimHC	250	DiScRIBinATE RAPSearch2	Order	Family	5799	0	6186	11985
MetaSimHC	250	DiScRIBinATE RAPSearch2	Order	Order	4016	0	2443	6459
MetaSimHC	250	DiScRIBinATE RAPSearch2	Order	Class	2574	12453	0	15011
MetaSimHC	250	DiScRIBinATE RAPSearch2	Order	Phylum	9000	47186	0	56202
MetaSimHC	250	DiScRIBinATE RAPSearch2	Order	Superkingdom	21	802	0	823
MetaSimHC	250	DiScRIBinATE RAPSearch2	Class	Species	0	0	0	0
MetaSimHC	250	DiScRIBinATE RAPSearch2	Class	Genus	0	0	0	0
MetaSimHC	250	DiScRIBinATE RAPSearch2	Class	Family	4740	0	646	5386
MetaSimHC	250	DiScRIBinATE RAPSearch2	Class	Order	1451	0	152	1603
MetaSimHC	250	DiScRIBinATE RAPSearch2	Class	Class	3234	0	118	3233
MetaSimHC	250	DiScRIBinATE RAPSearch2	Class	Phylum	17458	3080	0	20657
MetaSimHC	250	DiScRIBinATE RAPSearch2	Class	Superkingdom	43	870	0	913
MetaSimHC	250	Kraken	Nothing	Species	0	192448	0	192448
MetaSimHC	250	Kraken	Nothing	Genus	0	259	0	259
MetaSimHC	250	Kraken	Nothing	Family	0	204	0	204
MetaSimHC	250	Kraken	Nothing	Order	0	83	0	83
MetaSimHC	250	Kraken	Nothing	Class	0	37	0	37
MetaSimHC	250	Kraken	Nothing	Phylum	0	20	0	20
MetaSimHC	250	Kraken	Nothing	Superkingdom	0	37	0	37
MetaSimHC	250	Kraken	Species	Species	28158	0	37519	65677
MetaSimHC	250	Kraken	Species	Genus	749	2127	0	2876
MetaSimHC	250	Kraken	Species	Family	73	315	0	388
MetaSimHC	250	Kraken	Species	Order	48	448	0	496
MetaSimHC	250	Kraken	Species	Class	33	142	0	175
MetaSimHC	250	Kraken	Species	Phylum	11	248	0	259
MetaSimHC	250	Kraken	Species	Superkingdom	2	144	0	146
MetaSimHC	250	Kraken	Genus	Species	12268	0	27482	39750
MetaSimHC	250	Kraken	Genus	Genus	1081	0	640	1721
MetaSimHC	250	Kraken	Genus	Family	261	129	0	390
MetaSimHC	250	Kraken	Genus	Order	113	779	0	892
MetaSimHC	250	Kraken	Genus	Class	87	201	0	287
MetaSimHC	250	Kraken	Genus	Phylum	28	346	0	375
MetaSimHC	250	Kraken	Genus	Superkingdom	2	243	0	245
MetaSimHC	250	Kraken	Family	Species	8345	0	8977	17322
MetaSimHC	250	Kraken	Family	Genus	735	0	721	1456
MetaSimHC	250	Kraken	Family	Family	225	0	178	403
MetaSimHC	250	Kraken	Family	Order	169	544	0	713
MetaSimHC	250	Kraken	Family	Class	117	224	0	340
MetaSimHC	250	Kraken	Family	Phylum	38	391	0	430
MetaSimHC	250	Kraken	Family	Superkingdom	2	254	0	256
MetaSimHC	250	Kraken	Order	Species	6405	0	3614	10019
MetaSimHC	250	Kraken	Order	Genus	705	0	266	971
MetaSimHC	250	Kraken	Order	Family	160	0	171	331
MetaSimHC	250	Kraken	Order	Order	185	0	33	218
MetaSimHC	250	Kraken	Order	Class	153	155	0	307
MetaSimHC	250	Kraken	Order	Phylum	91	356	0	448
MetaSimHC	250	Kraken	Order	Superkingdom	0	188	0	188
MetaSimHC	250	Kraken	Class	Species	1955	0	85	2040
MetaSimHC	250	Kraken	Class	Genus	173	0	5	178
MetaSimHC	250	Kraken	Class	Family	89	0	25	114
MetaSimHC	250	Kraken	Class	Order	19	0	0	16
MetaSimHC	250	Kraken	Class	Class	47	0	0	41
MetaSimHC	250	Kraken	Class	Phylum	43	0	0	52
MetaSimHC	250	Kraken	Class	Superkingdom	0	127	0	127
MetaSimHC	250	Filtered Kraken	Nothing	Species	0	191600	0	191600
MetaSimHC	250	Filtered Kraken	Nothing	Genus	0	547	0	547
MetaSimHC	250	Filtered Kraken	Nothing	Family	0	544	0	544
MetaSimHC	250	Filtered Kraken	Nothing	Order	0	229	0	229
MetaSimHC	250	Filtered Kraken	Nothing	Class	0	80	0	80
MetaSimHC	250	Filtered Kraken	Nothing	Phylum	0	48	0	48
MetaSimHC	250	Filtered Kraken	Nothing	Superkingdom	0	40	0	40
MetaSimHC	250	Filtered Kraken	Species	Species	10619	0	2632	13251
MetaSimHC	250	Filtered Kraken	Species	Genus	627	4918	0	5545
MetaSimHC	250	Filtered Kraken	Species	Family	15	1068	0	1083
MetaSimHC	250	Filtered Kraken	Species	Order	34	1396	0	1430
MetaSimHC	250	Filtered Kraken	Species	Class	4	508	0	512
MetaSimHC	250	Filtered Kraken	Species	Phylum	0	766	0	766
MetaSimHC	250	Filtered Kraken	Species	Superkingdom	0	456	0	456
MetaSimHC	250	Filtered Kraken	Genus	Species	262	0	10530	10792
MetaSimHC	250	Filtered Kraken	Genus	Genus	73	0	644	717
MetaSimHC	250	Filtered Kraken	Genus	Family	26	151	0	177
MetaSimHC	250	Filtered Kraken	Genus	Order	58	1063	0	1121
MetaSimHC	250	Filtered Kraken	Genus	Class	8	380	0	388
MetaSimHC	250	Filtered Kraken	Genus	Phylum	0	529	0	529
MetaSimHC	250	Filtered Kraken	Genus	Superkingdom	0	595	0	595
MetaSimHC	250	Filtered Kraken	Family	Species	172	0	304	476
MetaSimHC	250	Filtered Kraken	Family	Genus	17	0	112	129
MetaSimHC	250	Filtered Kraken	Family	Family	22	0	14	36
MetaSimHC	250	Filtered Kraken	Family	Order	62	449	0	511
MetaSimHC	250	Filtered Kraken	Family	Class	13	281	0	294
MetaSimHC	250	Filtered Kraken	Family	Phylum	0	434	0	434
MetaSimHC	250	Filtered Kraken	Family	Superkingdom	0	602	0	602
MetaSimHC	250	Filtered Kraken	Order	Species	105	0	78	183
MetaSimHC	250	Filtered Kraken	Order	Genus	8	0	26	34
MetaSimHC	250	Filtered Kraken	Order	Family	14	0	20	34
MetaSimHC	250	Filtered Kraken	Order	Order	68	0	22	90
MetaSimHC	250	Filtered Kraken	Order	Class	18	142	0	160
MetaSimHC	250	Filtered Kraken	Order	Phylum	4	394	0	398
MetaSimHC	250	Filtered Kraken	Order	Superkingdom	0	421	0	421
MetaSimHC	250	Filtered Kraken	Class	Species	36	0	0	36
MetaSimHC	250	Filtered Kraken	Class	Genus	0	0	0	0
MetaSimHC	250	Filtered Kraken	Class	Family	0	0	0	0
MetaSimHC	250	Filtered Kraken	Class	Order	0	0	0	0
MetaSimHC	250	Filtered Kraken	Class	Class	0	0	0	0
MetaSimHC	250	Filtered Kraken	Class	Phylum	0	2	0	2
MetaSimHC	250	Filtered Kraken	Class	Superkingdom	0	197	0	197
MetaSimHC	250	MetaBin	Nothing	Species	7104	83004	0	90108
MetaSimHC	250	MetaBin	Nothing	Genus	94	1789	0	1883
MetaSimHC	250	MetaBin	Nothing	Family	34	3812	0	3846
MetaSimHC	250	MetaBin	Nothing	Order	32	724	0	756
MetaSimHC	250	MetaBin	Nothing	Class	13	225	0	238
MetaSimHC	250	MetaBin	Nothing	Phylum	16	662	0	678
MetaSimHC	250	MetaBin	Nothing	Superkingdom	4	515	0	519
MetaSimHC	250	MetaBin	Species	Species	21594	0	33670	55264
MetaSimHC	250	MetaBin	Species	Genus	2168	16511	0	18679
MetaSimHC	250	MetaBin	Species	Family	625	5915	0	6540
MetaSimHC	250	MetaBin	Species	Order	754	5012	0	5766
MetaSimHC	250	MetaBin	Species	Class	541	2298	0	2839
MetaSimHC	250	MetaBin	Species	Phylum	279	9060	0	9339
MetaSimHC	250	MetaBin	Species	Superkingdom	219	8381	0	8600
MetaSimHC	250	MetaBin	Genus	Species	15125	0	27430	42555
MetaSimHC	250	MetaBin	Genus	Genus	3022	0	4201	7223
MetaSimHC	250	MetaBin	Genus	Family	1966	4148	0	6114
MetaSimHC	250	MetaBin	Genus	Order	1638	13792	0	15430
MetaSimHC	250	MetaBin	Genus	Class	1045	7327	0	8372
MetaSimHC	250	MetaBin	Genus	Phylum	454	11942	0	12396
MetaSimHC	250	MetaBin	Genus	Superkingdom	452	17377	0	17829
MetaSimHC	250	MetaBin	Family	Species	14081	0	14076	28157
MetaSimHC	250	MetaBin	Family	Genus	2663	0	3087	5750
MetaSimHC	250	MetaBin	Family	Family	2606	0	2913	5519
MetaSimHC	250	MetaBin	Family	Order	2640	14216	0	16856
MetaSimHC	250	MetaBin	Family	Class	1546	9923	0	11469
MetaSimHC	250	MetaBin	Family	Phylum	595	19170	0	19765
MetaSimHC	250	MetaBin	Family	Superkingdom	883	21783	0	22666
MetaSimHC	250	MetaBin	Order	Species	18569	0	8862	27431
MetaSimHC	250	MetaBin	Order	Genus	3115	0	2016	5131
MetaSimHC	250	MetaBin	Order	Family	2236	0	2879	5115
MetaSimHC	250	MetaBin	Order	Order	3607	0	2695	6302
MetaSimHC	250	MetaBin	Order	Class	1963	7986	0	9949
MetaSimHC	250	MetaBin	Order	Phylum	3046	23620	0	26666
MetaSimHC	250	MetaBin	Order	Superkingdom	781	29193	0	29974
MetaSimHC	250	MetaBin	Class	Species	29863	0	1446	31309
MetaSimHC	250	MetaBin	Class	Genus	3633	0	324	3957
MetaSimHC	250	MetaBin	Class	Family	4538	0	923	5461
MetaSimHC	250	MetaBin	Class	Order	2029	0	206	2235
MetaSimHC	250	MetaBin	Class	Class	1168	0	315	1470
MetaSimHC	250	MetaBin	Class	Phylum	3675	1170	0	4858
MetaSimHC	250	MetaBin	Class	Superkingdom	886	46837	0	47723
MetaSimHC	250	metaCV	Nothing	Species	7339	167696	0	175035
MetaSimHC	250	metaCV	Nothing	Genus	435	6829	0	7264
MetaSimHC	250	metaCV	Nothing	Family	84	8035	0	8119
MetaSimHC	250	metaCV	Nothing	Order	54	514	0	568
MetaSimHC	250	metaCV	Nothing	Class	51	171	0	222
MetaSimHC	250	metaCV	Nothing	Phylum	106	462	0	568
MetaSimHC	250	metaCV	Nothing	Superkingdom	112	967	0	1079
MetaSimHC	250	metaCV	Species	Species	76718	0	60477	137195
MetaSimHC	250	metaCV	Species	Genus	6882	18863	0	25745
MetaSimHC	250	metaCV	Species	Family	1182	5396	0	6578
MetaSimHC	250	metaCV	Species	Order	930	3274	0	4204
MetaSimHC	250	metaCV	Species	Class	693	1526	0	2219
MetaSimHC	250	metaCV	Species	Phylum	879	3797	0	4676
MetaSimHC	250	metaCV	Species	Superkingdom	1035	9114	0	10149
MetaSimHC	250	metaCV	Genus	Species	91569	0	42619	134188
MetaSimHC	250	metaCV	Genus	Genus	8671	0	6896	15567
MetaSimHC	250	metaCV	Genus	Family	2795	2957	0	5752
MetaSimHC	250	metaCV	Genus	Order	1562	6916	0	8478
MetaSimHC	250	metaCV	Genus	Class	1054	3380	0	4434
MetaSimHC	250	metaCV	Genus	Phylum	1331	5162	0	6493
MetaSimHC	250	metaCV	Genus	Superkingdom	1336	13690	0	15026
MetaSimHC	250	metaCV	Family	Species	95623	0	33734	129357
MetaSimHC	250	metaCV	Family	Genus	8909	0	4331	13240
MetaSimHC	250	metaCV	Family	Family	3065	0	2338	5403
MetaSimHC	250	metaCV	Family	Order	2214	5892	0	8106
MetaSimHC	250	metaCV	Family	Class	1402	4066	0	5468
MetaSimHC	250	metaCV	Family	Phylum	1653	8217	0	9870
MetaSimHC	250	metaCV	Family	Superkingdom	1951	15933	0	17884
MetaSimHC	250	metaCV	Order	Species	109405	0	22642	132047
MetaSimHC	250	metaCV	Order	Genus	8654	0	3015	11669
MetaSimHC	250	metaCV	Order	Family	2818	0	1683	4501
MetaSimHC	250	metaCV	Order	Order	2701	0	824	3525
MetaSimHC	250	metaCV	Order	Class	1824	3587	0	5411
MetaSimHC	250	metaCV	Order	Phylum	3283	9350	0	12633
MetaSimHC	250	metaCV	Order	Superkingdom	1733	16514	0	18247
MetaSimHC	250	metaCV	Class	Species	148676	0	3349	152025
MetaSimHC	250	metaCV	Class	Genus	5070	0	421	5491
MetaSimHC	250	metaCV	Class	Family	3455	0	251	3706
MetaSimHC	250	metaCV	Class	Order	866	0	127	993
MetaSimHC	250	metaCV	Class	Class	458	0	102	555
MetaSimHC	250	metaCV	Class	Phylum	2387	266	0	2658
MetaSimHC	250	metaCV	Class	Superkingdom	1298	16920	0	18218
MetaSimHC	250	MetaPhyler	Nothing	Species	83	482	0	565
MetaSimHC	250	MetaPhyler	Nothing	Genus	1	283	0	284
MetaSimHC	250	MetaPhyler	Nothing	Family	0	90	0	90
MetaSimHC	250	MetaPhyler	Nothing	Order	13	4	0	17
MetaSimHC	250	MetaPhyler	Nothing	Class	3	21	0	24
MetaSimHC	250	MetaPhyler	Nothing	Phylum	18	25	0	43
MetaSimHC	250	MetaPhyler	Nothing	Superkingdom	0	0	0	0
MetaSimHC	250	MetaPhyler	Species	Species	19	0	64	83
MetaSimHC	250	MetaPhyler	Species	Genus	1	283	0	284
MetaSimHC	250	MetaPhyler	Species	Family	0	90	0	90
MetaSimHC	250	MetaPhyler	Species	Order	13	4	0	17
MetaSimHC	250	MetaPhyler	Species	Class	3	21	0	24
MetaSimHC	250	MetaPhyler	Species	Phylum	18	25	0	43
MetaSimHC	250	MetaPhyler	Species	Superkingdom	0	0	0	0
MetaSimHC	250	MetaPhyler	Genus	Species	20	0	9	29
MetaSimHC	250	MetaPhyler	Genus	Genus	19	0	127	146
MetaSimHC	250	MetaPhyler	Genus	Family	23	356	0	379
MetaSimHC	250	MetaPhyler	Genus	Order	93	60	0	153
MetaSimHC	250	MetaPhyler	Genus	Class	12	155	0	167
MetaSimHC	250	MetaPhyler	Genus	Phylum	5	39	0	44
MetaSimHC	250	MetaPhyler	Genus	Superkingdom	0	0	0	0
MetaSimHC	250	MetaPhyler	Family	Species	21	0	0	21
MetaSimHC	250	MetaPhyler	Family	Genus	20	0	17	37
MetaSimHC	250	MetaPhyler	Family	Family	21	0	17	38
MetaSimHC	250	MetaPhyler	Family	Order	183	210	0	393
MetaSimHC	250	MetaPhyler	Family	Class	19	240	0	259
MetaSimHC	250	MetaPhyler	Family	Phylum	4	156	0	160
MetaSimHC	250	MetaPhyler	Family	Superkingdom	0	0	0	0
MetaSimHC	250	MetaPhyler	Order	Species	1	0	6	7
MetaSimHC	250	MetaPhyler	Order	Genus	26	0	20	46
MetaSimHC	250	MetaPhyler	Order	Family	12	0	28	40
MetaSimHC	250	MetaPhyler	Order	Order	30	0	64	94
MetaSimHC	250	MetaPhyler	Order	Class	37	477	0	515
MetaSimHC	250	MetaPhyler	Order	Phylum	44	166	0	209
MetaSimHC	250	MetaPhyler	Order	Superkingdom	0	0	0	0
MetaSimHC	250	MetaPhyler	Class	Species	0	0	0	0
MetaSimHC	250	MetaPhyler	Class	Genus	14	0	0	14
MetaSimHC	250	MetaPhyler	Class	Family	12	0	9	21
MetaSimHC	250	MetaPhyler	Class	Order	8	0	0	8
MetaSimHC	250	MetaPhyler	Class	Class	13	0	0	12
MetaSimHC	250	MetaPhyler	Class	Phylum	4	494	0	499
MetaSimHC	250	MetaPhyler	Class	Superkingdom	0	0	0	0
MetaSimHC	250	phymmBL	Nothing	Species	0	0	0	0
MetaSimHC	250	phymmBL	Nothing	Genus	20415	172410	0	192825
MetaSimHC	250	phymmBL	Nothing	Family	0	0	0	0
MetaSimHC	250	phymmBL	Nothing	Order	0	0	0	0
MetaSimHC	250	phymmBL	Nothing	Class	9	0	0	9
MetaSimHC	250	phymmBL	Nothing	Phylum	0	0	0	0
MetaSimHC	250	phymmBL	Nothing	Superkingdom	0	0	0	0
MetaSimHC	250	phymmBL	Species	Species	0	0	0	0
MetaSimHC	250	phymmBL	Species	Genus	141803	48686	0	190489
MetaSimHC	250	phymmBL	Species	Family	0	0	0	0
MetaSimHC	250	phymmBL	Species	Order	0	0	0	0
MetaSimHC	250	phymmBL	Species	Class	45	0	0	45
MetaSimHC	250	phymmBL	Species	Phylum	0	0	0	0
MetaSimHC	250	phymmBL	Species	Superkingdom	0	0	0	0
MetaSimHC	250	phymmBL	Genus	Species	0	0	0	0
MetaSimHC	250	phymmBL	Genus	Genus	154678	0	36183	190861
MetaSimHC	250	phymmBL	Genus	Family	0	0	0	0
MetaSimHC	250	phymmBL	Genus	Order	0	0	0	0
MetaSimHC	250	phymmBL	Genus	Class	55	0	0	55
MetaSimHC	250	phymmBL	Genus	Phylum	0	0	0	0
MetaSimHC	250	phymmBL	Genus	Superkingdom	0	0	0	0
MetaSimHC	250	phymmBL	Family	Species	0	0	0	0
MetaSimHC	250	phymmBL	Family	Genus	133383	0	46955	180338
MetaSimHC	250	phymmBL	Family	Family	0	0	0	0
MetaSimHC	250	phymmBL	Family	Order	0	0	0	0
MetaSimHC	250	phymmBL	Family	Class	58	0	0	58
MetaSimHC	250	phymmBL	Family	Phylum	0	0	0	0
MetaSimHC	250	phymmBL	Family	Superkingdom	0	0	0	0
MetaSimHC	250	phymmBL	Order	Species	0	0	0	0
MetaSimHC	250	phymmBL	Order	Genus	160273	0	30176	190449
MetaSimHC	250	phymmBL	Order	Family	0	0	0	0
MetaSimHC	250	phymmBL	Order	Order	0	0	0	0
MetaSimHC	250	phymmBL	Order	Class	114	0	0	114
MetaSimHC	250	phymmBL	Order	Phylum	0	0	0	0
MetaSimHC	250	phymmBL	Order	Superkingdom	0	0	0	0
MetaSimHC	250	phymmBL	Class	Species	0	0	0	0
MetaSimHC	250	phymmBL	Class	Genus	183198	0	5747	188945
MetaSimHC	250	phymmBL	Class	Family	0	0	0	0
MetaSimHC	250	phymmBL	Class	Order	0	0	0	0
MetaSimHC	250	phymmBL	Class	Class	1366	0	0	1366
MetaSimHC	250	phymmBL	Class	Phylum	0	0	0	0
MetaSimHC	250	phymmBL	Class	Superkingdom	0	0	0	0
MetaSimHC	250	RITA	Nothing	Species	133	170674	0	170807
MetaSimHC	250	RITA	Nothing	Genus	0	0	0	0
MetaSimHC	250	RITA	Nothing	Family	0	0	0	0
MetaSimHC	250	RITA	Nothing	Order	0	0	0	0
MetaSimHC	250	RITA	Nothing	Class	0	0	0	0
MetaSimHC	250	RITA	Nothing	Phylum	0	0	0	0
MetaSimHC	250	RITA	Nothing	Superkingdom	0	0	0	0
MetaSimHC	250	RITA	Species	Species	146759	0	46307	193066
MetaSimHC	250	RITA	Species	Genus	0	0	0	0
MetaSimHC	250	RITA	Species	Family	0	0	0	0
MetaSimHC	250	RITA	Species	Order	0	0	0	0
MetaSimHC	250	RITA	Species	Class	0	0	0	0
MetaSimHC	250	RITA	Species	Phylum	0	0	0	0
MetaSimHC	250	RITA	Species	Superkingdom	0	0	0	0
MetaSimHC	250	RITA	Genus	Species	127007	0	51190	178197
MetaSimHC	250	RITA	Genus	Genus	0	0	0	0
MetaSimHC	250	RITA	Genus	Family	0	0	0	0
MetaSimHC	250	RITA	Genus	Order	0	0	0	0
MetaSimHC	250	RITA	Genus	Class	0	0	0	0
MetaSimHC	250	RITA	Genus	Phylum	0	0	0	0
MetaSimHC	250	RITA	Genus	Superkingdom	0	0	0	0
MetaSimHC	250	RITA	Family	Species	143678	0	49364	193042
MetaSimHC	250	RITA	Family	Genus	0	0	0	0
MetaSimHC	250	RITA	Family	Family	0	0	0	0
MetaSimHC	250	RITA	Family	Order	0	0	0	0
MetaSimHC	250	RITA	Family	Class	0	0	0	0
MetaSimHC	250	RITA	Family	Phylum	0	0	0	0
MetaSimHC	250	RITA	Family	Superkingdom	0	0	0	0
MetaSimHC	250	RITA	Order	Species	94763	0	10101	104864
MetaSimHC	250	RITA	Order	Genus	0	0	0	0
MetaSimHC	250	RITA	Order	Family	0	0	0	0
MetaSimHC	250	RITA	Order	Order	0	0	0	0
MetaSimHC	250	RITA	Order	Class	0	0	0	0
MetaSimHC	250	RITA	Order	Phylum	0	0	0	0
MetaSimHC	250	RITA	Order	Superkingdom	0	0	0	0
MetaSimHC	250	RITA	Class	Species	192295	0	772	193067
MetaSimHC	250	RITA	Class	Genus	0	0	0	0
MetaSimHC	250	RITA	Class	Family	0	0	0	0
MetaSimHC	250	RITA	Class	Order	0	0	0	0
MetaSimHC	250	RITA	Class	Class	0	0	0	0
MetaSimHC	250	RITA	Class	Phylum	0	0	0	0
MetaSimHC	250	RITA	Class	Superkingdom	0	0	0	0
MetaSimHC	250	TACOA	Nothing	Species	0	0	0	0
MetaSimHC	250	TACOA	Nothing	Genus	7556	684	0	8240
MetaSimHC	250	TACOA	Nothing	Family	0	0	0	0
MetaSimHC	250	TACOA	Nothing	Order	1270	640	0	1910
MetaSimHC	250	TACOA	Nothing	Class	1831	739	0	2570
MetaSimHC	250	TACOA	Nothing	Phylum	10048	4753	0	14801
MetaSimHC	250	TACOA	Nothing	Superkingdom	17847	98778	0	116625
MetaSimHC	250	TACOA	Species	Species	0	0	0	0
MetaSimHC	250	TACOA	Species	Genus	7705	591	0	8296
MetaSimHC	250	TACOA	Species	Family	0	0	0	0
MetaSimHC	250	TACOA	Species	Order	1299	606	0	1905
MetaSimHC	250	TACOA	Species	Class	1840	710	0	2550
MetaSimHC	250	TACOA	Species	Phylum	10096	4742	0	14838
MetaSimHC	250	TACOA	Species	Superkingdom	17906	98519	0	116425
MetaSimHC	250	TACOA	Genus	Species	0	0	0	0
MetaSimHC	250	TACOA	Genus	Genus	8127	0	160	8287
MetaSimHC	250	TACOA	Genus	Family	0	0	0	0
MetaSimHC	250	TACOA	Genus	Order	1481	512	0	1993
MetaSimHC	250	TACOA	Genus	Class	1831	701	0	2532
MetaSimHC	250	TACOA	Genus	Phylum	10146	4019	0	14165
MetaSimHC	250	TACOA	Genus	Superkingdom	18589	98030	0	116619
MetaSimHC	250	TACOA	Family	Species	0	0	0	0
MetaSimHC	250	TACOA	Family	Genus	6086	0	2435	8521
MetaSimHC	250	TACOA	Family	Family	0	0	0	0
MetaSimHC	250	TACOA	Family	Order	1592	444	0	2036
MetaSimHC	250	TACOA	Family	Class	1831	567	0	2398
MetaSimHC	250	TACOA	Family	Phylum	10303	3957	0	14260
MetaSimHC	250	TACOA	Family	Superkingdom	18818	97698	0	116516
MetaSimHC	250	TACOA	Order	Species	0	0	0	0
MetaSimHC	250	TACOA	Order	Genus	7499	0	399	7898
MetaSimHC	250	TACOA	Order	Family	0	0	0	0
MetaSimHC	250	TACOA	Order	Order	2819	0	110	2929
MetaSimHC	250	TACOA	Order	Class	1355	251	0	1606
MetaSimHC	250	TACOA	Order	Phylum	12912	5644	0	18556
MetaSimHC	250	TACOA	Order	Superkingdom	19465	92609	0	112074
MetaSimHC	250	TACOA	Class	Species	0	0	0	0
MetaSimHC	250	TACOA	Class	Genus	12173	0	4	12177
MetaSimHC	250	TACOA	Class	Family	2	0	0	2
MetaSimHC	250	TACOA	Class	Order	4475	0	0	4475
MetaSimHC	250	TACOA	Class	Class	1547	0	0	1547
MetaSimHC	250	TACOA	Class	Phylum	12856	86	0	12942
MetaSimHC	250	TACOA	Class	Superkingdom	20690	74420	0	95110
MetaSimHC	500	CARMA3	Nothing	Species	508	72823	0	73331
MetaSimHC	500	CARMA3	Nothing	Genus	427	13309	0	13736
MetaSimHC	500	CARMA3	Nothing	Family	126	2323	0	2449
MetaSimHC	500	CARMA3	Nothing	Order	104	683	0	787
MetaSimHC	500	CARMA3	Nothing	Class	133	419	0	552
MetaSimHC	500	CARMA3	Nothing	Phylum	97	608	0	705
MetaSimHC	500	CARMA3	Nothing	Superkingdom	10	257	0	267
MetaSimHC	500	CARMA3	Species	Species	1092	0	583	1675
MetaSimHC	500	CARMA3	Species	Genus	9952	38880	0	48832
MetaSimHC	500	CARMA3	Species	Family	1086	9701	0	10787
MetaSimHC	500	CARMA3	Species	Order	1130	8489	0	9619
MetaSimHC	500	CARMA3	Species	Class	1226	4881	0	6107
MetaSimHC	500	CARMA3	Species	Phylum	576	5949	0	6525
MetaSimHC	500	CARMA3	Species	Superkingdom	197	3851	0	4048
MetaSimHC	500	CARMA3	Genus	Species	48	0	1062	1110
MetaSimHC	500	CARMA3	Genus	Genus	1314	0	11536	12850
MetaSimHC	500	CARMA3	Genus	Family	3574	10236	0	13810
MetaSimHC	500	CARMA3	Genus	Order	2881	19978	0	22859
MetaSimHC	500	CARMA3	Genus	Class	2696	10985	0	13681
MetaSimHC	500	CARMA3	Genus	Phylum	1080	9736	0	10816
MetaSimHC	500	CARMA3	Genus	Superkingdom	326	8563	0	8889
MetaSimHC	500	CARMA3	Family	Species	21	0	62	83
MetaSimHC	500	CARMA3	Family	Genus	839	0	4330	5169
MetaSimHC	500	CARMA3	Family	Family	2591	0	4831	7422
MetaSimHC	500	CARMA3	Family	Order	5582	17227	0	22809
MetaSimHC	500	CARMA3	Family	Class	3791	13587	0	17378
MetaSimHC	500	CARMA3	Family	Phylum	1461	15683	0	17144
MetaSimHC	500	CARMA3	Family	Superkingdom	683	10958	0	11641
MetaSimHC	500	CARMA3	Order	Species	17	0	13	30
MetaSimHC	500	CARMA3	Order	Genus	1160	0	398	1558
MetaSimHC	500	CARMA3	Order	Family	1605	0	2291	3896
MetaSimHC	500	CARMA3	Order	Order	5822	0	3979	9801
MetaSimHC	500	CARMA3	Order	Class	4871	14163	0	19034
MetaSimHC	500	CARMA3	Order	Phylum	4869	20035	0	24904
MetaSimHC	500	CARMA3	Order	Superkingdom	641	16668	0	17309
MetaSimHC	500	CARMA3	Class	Species	2	0	0	2
MetaSimHC	500	CARMA3	Class	Genus	749	0	84	833
MetaSimHC	500	CARMA3	Class	Family	1841	0	319	2160
MetaSimHC	500	CARMA3	Class	Order	1773	0	350	2123
MetaSimHC	500	CARMA3	Class	Class	3633	0	739	4372
MetaSimHC	500	CARMA3	Class	Phylum	7893	1521	0	9414
MetaSimHC	500	CARMA3	Class	Superkingdom	978	33674	0	34652
MetaSimHC	500	CLARK	Nothing	Species	594	94064	0	94658
MetaSimHC	500	CLARK	Nothing	Genus	52	54	0	106
MetaSimHC	500	CLARK	Nothing	Family	1	57	0	58
MetaSimHC	500	CLARK	Nothing	Order	0	9	0	9
MetaSimHC	500	CLARK	Nothing	Class	0	16	0	16
MetaSimHC	500	CLARK	Nothing	Phylum	0	19	0	19
MetaSimHC	500	CLARK	Nothing	Superkingdom	0	0	0	0
MetaSimHC	500	CLARK	Species	Species	6240	0	25389	31629
MetaSimHC	500	CLARK	Species	Genus	624	944	0	1568
MetaSimHC	500	CLARK	Species	Family	101	230	0	331
MetaSimHC	500	CLARK	Species	Order	54	111	0	165
MetaSimHC	500	CLARK	Species	Class	7	92	0	96
MetaSimHC	500	CLARK	Species	Phylum	3	61	0	67
MetaSimHC	500	CLARK	Species	Superkingdom	0	0	0	0
MetaSimHC	500	CLARK	Genus	Species	9616	0	6219	15835
MetaSimHC	500	CLARK	Genus	Genus	1055	0	545	1600
MetaSimHC	500	CLARK	Genus	Family	321	135	0	456
MetaSimHC	500	CLARK	Genus	Order	111	88	0	199
MetaSimHC	500	CLARK	Genus	Class	54	113	0	164
MetaSimHC	500	CLARK	Genus	Phylum	11	84	0	98
MetaSimHC	500	CLARK	Genus	Superkingdom	0	0	0	0
MetaSimHC	500	CLARK	Family	Species	10814	0	3127	13941
MetaSimHC	500	CLARK	Family	Genus	1276	0	329	1605
MetaSimHC	500	CLARK	Family	Family	372	0	128	500
MetaSimHC	500	CLARK	Family	Order	146	54	0	200
MetaSimHC	500	CLARK	Family	Class	43	122	0	165
MetaSimHC	500	CLARK	Family	Phylum	17	98	0	115
MetaSimHC	500	CLARK	Family	Superkingdom	0	0	0	0
MetaSimHC	500	CLARK	Order	Species	2757	0	2022	4779
MetaSimHC	500	CLARK	Order	Genus	319	0	165	485
MetaSimHC	500	CLARK	Order	Family	102	0	47	149
MetaSimHC	500	CLARK	Order	Order	45	0	16	61
MetaSimHC	500	CLARK	Order	Class	32	20	0	51
MetaSimHC	500	CLARK	Order	Phylum	12	32	0	44
MetaSimHC	500	CLARK	Order	Superkingdom	0	0	0	0
MetaSimHC	500	CLARK	Class	Species	1643	0	87	1730
MetaSimHC	500	CLARK	Class	Genus	223	0	6	230
MetaSimHC	500	CLARK	Class	Family	92	0	9	101
MetaSimHC	500	CLARK	Class	Order	46	0	2	42
MetaSimHC	500	CLARK	Class	Class	28	0	0	26
MetaSimHC	500	CLARK	Class	Phylum	18	1	0	26
MetaSimHC	500	CLARK	Class	Superkingdom	0	0	0	0
MetaSimHC	500	DiScRIBinATE BLASTX	Nothing	Species	0	0	0	0
MetaSimHC	500	DiScRIBinATE BLASTX	Nothing	Genus	228	68130	0	68358
MetaSimHC	500	DiScRIBinATE BLASTX	Nothing	Family	522	16501	0	17023
MetaSimHC	500	DiScRIBinATE BLASTX	Nothing	Order	13	2372	0	2385
MetaSimHC	500	DiScRIBinATE BLASTX	Nothing	Class	143	1208	0	1351
MetaSimHC	500	DiScRIBinATE BLASTX	Nothing	Phylum	120	2176	0	2296
MetaSimHC	500	DiScRIBinATE BLASTX	Nothing	Superkingdom	4	521	0	525
MetaSimHC	500	DiScRIBinATE BLASTX	Species	Species	0	0	0	0
MetaSimHC	500	DiScRIBinATE BLASTX	Species	Genus	6923	4086	0	11009
MetaSimHC	500	DiScRIBinATE BLASTX	Species	Family	2160	33787	0	35947
MetaSimHC	500	DiScRIBinATE BLASTX	Species	Order	410	5131	0	5541
MetaSimHC	500	DiScRIBinATE BLASTX	Species	Class	1094	6325	0	7419
MetaSimHC	500	DiScRIBinATE BLASTX	Species	Phylum	1028	9755	0	10783
MetaSimHC	500	DiScRIBinATE BLASTX	Species	Superkingdom	189	4388	0	4577
MetaSimHC	500	DiScRIBinATE BLASTX	Genus	Species	0	0	0	0
MetaSimHC	500	DiScRIBinATE BLASTX	Genus	Genus	105	0	8572	8677
MetaSimHC	500	DiScRIBinATE BLASTX	Genus	Family	4928	14588	0	19516
MetaSimHC	500	DiScRIBinATE BLASTX	Genus	Order	1021	10623	0	11644
MetaSimHC	500	DiScRIBinATE BLASTX	Genus	Class	1729	11023	0	12752
MetaSimHC	500	DiScRIBinATE BLASTX	Genus	Phylum	1836	12373	0	14209
MetaSimHC	500	DiScRIBinATE BLASTX	Genus	Superkingdom	289	6510	0	6799
MetaSimHC	500	DiScRIBinATE BLASTX	Family	Species	0	0	0	0
MetaSimHC	500	DiScRIBinATE BLASTX	Family	Genus	58	0	796	854
MetaSimHC	500	DiScRIBinATE BLASTX	Family	Family	4354	0	10190	14544
MetaSimHC	500	DiScRIBinATE BLASTX	Family	Order	2291	8470	0	10761
MetaSimHC	500	DiScRIBinATE BLASTX	Family	Class	2535	11720	0	14255
MetaSimHC	500	DiScRIBinATE BLASTX	Family	Phylum	2378	18658	0	21036
MetaSimHC	500	DiScRIBinATE BLASTX	Family	Superkingdom	517	8276	0	8793
MetaSimHC	500	DiScRIBinATE BLASTX	Order	Species	0	0	0	0
MetaSimHC	500	DiScRIBinATE BLASTX	Order	Genus	147	0	5	152
MetaSimHC	500	DiScRIBinATE BLASTX	Order	Family	3506	0	4259	7765
MetaSimHC	500	DiScRIBinATE BLASTX	Order	Order	3091	0	1709	4800
MetaSimHC	500	DiScRIBinATE BLASTX	Order	Class	2884	8655	0	11539
MetaSimHC	500	DiScRIBinATE BLASTX	Order	Phylum	6998	21990	0	28988
MetaSimHC	500	DiScRIBinATE BLASTX	Order	Superkingdom	465	12134	0	12599
MetaSimHC	500	DiScRIBinATE BLASTX	Class	Species	0	0	0	0
MetaSimHC	500	DiScRIBinATE BLASTX	Class	Genus	0	0	0	0
MetaSimHC	500	DiScRIBinATE BLASTX	Class	Family	3656	0	434	4090
MetaSimHC	500	DiScRIBinATE BLASTX	Class	Order	1008	0	1	1009
MetaSimHC	500	DiScRIBinATE BLASTX	Class	Class	3479	0	173	3652
MetaSimHC	500	DiScRIBinATE BLASTX	Class	Phylum	13112	1398	0	14510
MetaSimHC	500	DiScRIBinATE BLASTX	Class	Superkingdom	503	18933	0	19436
MetaSimHC	500	DiScRIBinATE RAPSearch2	Nothing	Species	0	0	0	0
MetaSimHC	500	DiScRIBinATE RAPSearch2	Nothing	Genus	0	0	0	0
MetaSimHC	500	DiScRIBinATE RAPSearch2	Nothing	Family	372	92467	0	92839
MetaSimHC	500	DiScRIBinATE RAPSearch2	Nothing	Order	16	736	0	752
MetaSimHC	500	DiScRIBinATE RAPSearch2	Nothing	Class	21	517	0	538
MetaSimHC	500	DiScRIBinATE RAPSearch2	Nothing	Phylum	103	845	0	948
MetaSimHC	500	DiScRIBinATE RAPSearch2	Nothing	Superkingdom	0	3	0	3
MetaSimHC	500	DiScRIBinATE RAPSearch2	Species	Species	0	0	0	0
MetaSimHC	500	DiScRIBinATE RAPSearch2	Species	Genus	0	0	0	0
MetaSimHC	500	DiScRIBinATE RAPSearch2	Species	Family	2061	52529	0	54590
MetaSimHC	500	DiScRIBinATE RAPSearch2	Species	Order	483	3793	0	4276
MetaSimHC	500	DiScRIBinATE RAPSearch2	Species	Class	431	5366	0	5796
MetaSimHC	500	DiScRIBinATE RAPSearch2	Species	Phylum	903	13420	0	14324
MetaSimHC	500	DiScRIBinATE RAPSearch2	Species	Superkingdom	0	120	0	120
MetaSimHC	500	DiScRIBinATE RAPSearch2	Genus	Species	0	0	0	0
MetaSimHC	500	DiScRIBinATE RAPSearch2	Genus	Genus	0	0	0	0
MetaSimHC	500	DiScRIBinATE RAPSearch2	Genus	Family	5044	22915	0	27959
MetaSimHC	500	DiScRIBinATE RAPSearch2	Genus	Order	1018	8570	0	9588
MetaSimHC	500	DiScRIBinATE RAPSearch2	Genus	Class	774	10791	0	11564
MetaSimHC	500	DiScRIBinATE RAPSearch2	Genus	Phylum	1346	19166	0	20513
MetaSimHC	500	DiScRIBinATE RAPSearch2	Genus	Superkingdom	1	179	0	180
MetaSimHC	500	DiScRIBinATE RAPSearch2	Family	Species	0	0	0	0
MetaSimHC	500	DiScRIBinATE RAPSearch2	Family	Genus	0	0	0	0
MetaSimHC	500	DiScRIBinATE RAPSearch2	Family	Family	3669	0	8405	12074
MetaSimHC	500	DiScRIBinATE RAPSearch2	Family	Order	1981	7298	0	9279
MetaSimHC	500	DiScRIBinATE RAPSearch2	Family	Class	1150	11160	0	12308
MetaSimHC	500	DiScRIBinATE RAPSearch2	Family	Phylum	1838	26531	0	28371
MetaSimHC	500	DiScRIBinATE RAPSearch2	Family	Superkingdom	1	418	0	419
MetaSimHC	500	DiScRIBinATE RAPSearch2	Order	Species	0	0	0	0
MetaSimHC	500	DiScRIBinATE RAPSearch2	Order	Genus	0	0	0	0
MetaSimHC	500	DiScRIBinATE RAPSearch2	Order	Family	2675	0	2926	5601
MetaSimHC	500	DiScRIBinATE RAPSearch2	Order	Order	2042	0	1321	3363
MetaSimHC	500	DiScRIBinATE RAPSearch2	Order	Class	1272	7361	0	8628
MetaSimHC	500	DiScRIBinATE RAPSearch2	Order	Phylum	4821	28402	0	33228
MetaSimHC	500	DiScRIBinATE RAPSearch2	Order	Superkingdom	12	435	0	447
MetaSimHC	500	DiScRIBinATE RAPSearch2	Class	Species	0	0	0	0
MetaSimHC	500	DiScRIBinATE RAPSearch2	Class	Genus	0	0	0	0
MetaSimHC	500	DiScRIBinATE RAPSearch2	Class	Family	1898	0	280	2178
MetaSimHC	500	DiScRIBinATE RAPSearch2	Class	Order	704	0	58	762
MetaSimHC	500	DiScRIBinATE RAPSearch2	Class	Class	1844	0	53	1847
MetaSimHC	500	DiScRIBinATE RAPSearch2	Class	Phylum	9987	1815	0	11852
MetaSimHC	500	DiScRIBinATE RAPSearch2	Class	Superkingdom	17	478	0	495
MetaSimHC	500	Kraken	Nothing	Species	0	96398	0	96398
MetaSimHC	500	Kraken	Nothing	Genus	0	52	0	52
MetaSimHC	500	Kraken	Nothing	Family	0	37	0	37
MetaSimHC	500	Kraken	Nothing	Order	0	9	0	9
MetaSimHC	500	Kraken	Nothing	Class	0	16	0	16
MetaSimHC	500	Kraken	Nothing	Phylum	0	17	0	17
MetaSimHC	500	Kraken	Nothing	Superkingdom	0	15	0	15
MetaSimHC	500	Kraken	Species	Species	16260	0	25913	42173
MetaSimHC	500	Kraken	Species	Genus	415	1018	0	1433
MetaSimHC	500	Kraken	Species	Family	46	175	0	221
MetaSimHC	500	Kraken	Species	Order	31	208	0	239
MetaSimHC	500	Kraken	Species	Class	10	84	0	94
MetaSimHC	500	Kraken	Species	Phylum	14	179	0	193
MetaSimHC	500	Kraken	Species	Superkingdom	3	84	0	87
MetaSimHC	500	Kraken	Genus	Species	9362	0	16884	26246
MetaSimHC	500	Kraken	Genus	Genus	838	0	436	1274
MetaSimHC	500	Kraken	Genus	Family	168	80	0	248
MetaSimHC	500	Kraken	Genus	Order	91	480	0	571
MetaSimHC	500	Kraken	Genus	Class	55	134	0	189
MetaSimHC	500	Kraken	Genus	Phylum	33	260	0	293
MetaSimHC	500	Kraken	Genus	Superkingdom	3	176	0	179
MetaSimHC	500	Kraken	Family	Species	6807	0	7245	14052
MetaSimHC	500	Kraken	Family	Genus	654	0	546	1200
MetaSimHC	500	Kraken	Family	Family	159	0	117	276
MetaSimHC	500	Kraken	Family	Order	132	401	0	533
MetaSimHC	500	Kraken	Family	Class	75	155	0	230
MetaSimHC	500	Kraken	Family	Phylum	40	341	0	381
MetaSimHC	500	Kraken	Family	Superkingdom	3	211	0	214
MetaSimHC	500	Kraken	Order	Species	5463	0	3036	8499
MetaSimHC	500	Kraken	Order	Genus	577	0	245	822
MetaSimHC	500	Kraken	Order	Family	124	0	130	254
MetaSimHC	500	Kraken	Order	Order	141	0	34	175
MetaSimHC	500	Kraken	Order	Class	112	91	0	205
MetaSimHC	500	Kraken	Order	Phylum	68	303	0	369
MetaSimHC	500	Kraken	Order	Superkingdom	0	148	0	148
MetaSimHC	500	Kraken	Class	Species	1775	0	76	1851
MetaSimHC	500	Kraken	Class	Genus	126	0	8	134
MetaSimHC	500	Kraken	Class	Family	49	0	15	64
MetaSimHC	500	Kraken	Class	Order	19	0	1	17
MetaSimHC	500	Kraken	Class	Class	15	0	0	25
MetaSimHC	500	Kraken	Class	Phylum	46	1	0	40
MetaSimHC	500	Kraken	Class	Superkingdom	3	115	0	118
MetaSimHC	500	Filtered Kraken	Nothing	Species	0	96013	0	96013
MetaSimHC	500	Filtered Kraken	Nothing	Genus	0	221	0	221
MetaSimHC	500	Filtered Kraken	Nothing	Family	0	150	0	150
MetaSimHC	500	Filtered Kraken	Nothing	Order	0	86	0	86
MetaSimHC	500	Filtered Kraken	Nothing	Class	0	28	0	28
MetaSimHC	500	Filtered Kraken	Nothing	Phylum	0	27	0	27
MetaSimHC	500	Filtered Kraken	Nothing	Superkingdom	0	19	0	19
MetaSimHC	500	Filtered Kraken	Species	Species	5538	0	1014	6552
MetaSimHC	500	Filtered Kraken	Species	Genus	304	2217	0	2521
MetaSimHC	500	Filtered Kraken	Species	Family	7	596	0	603
MetaSimHC	500	Filtered Kraken	Species	Order	26	689	0	715
MetaSimHC	500	Filtered Kraken	Species	Class	1	252	0	253
MetaSimHC	500	Filtered Kraken	Species	Phylum	0	433	0	433
MetaSimHC	500	Filtered Kraken	Species	Superkingdom	0	239	0	239
MetaSimHC	500	Filtered Kraken	Genus	Species	111	0	5449	5560
MetaSimHC	500	Filtered Kraken	Genus	Genus	44	0	360	404
MetaSimHC	500	Filtered Kraken	Genus	Family	12	87	0	99
MetaSimHC	500	Filtered Kraken	Genus	Order	29	437	0	466
MetaSimHC	500	Filtered Kraken	Genus	Class	0	170	0	170
MetaSimHC	500	Filtered Kraken	Genus	Phylum	0	258	0	258
MetaSimHC	500	Filtered Kraken	Genus	Superkingdom	0	273	0	273
MetaSimHC	500	Filtered Kraken	Family	Species	75	0	114	189
MetaSimHC	500	Filtered Kraken	Family	Genus	20	0	59	79
MetaSimHC	500	Filtered Kraken	Family	Family	12	0	4	16
MetaSimHC	500	Filtered Kraken	Family	Order	32	154	0	186
MetaSimHC	500	Filtered Kraken	Family	Class	1	121	0	122
MetaSimHC	500	Filtered Kraken	Family	Phylum	0	170	0	170
MetaSimHC	500	Filtered Kraken	Family	Superkingdom	0	290	0	290
MetaSimHC	500	Filtered Kraken	Order	Species	50	0	33	83
MetaSimHC	500	Filtered Kraken	Order	Genus	11	0	18	29
MetaSimHC	500	Filtered Kraken	Order	Family	6	0	11	17
MetaSimHC	500	Filtered Kraken	Order	Order	33	0	9	42
MetaSimHC	500	Filtered Kraken	Order	Class	2	60	0	62
MetaSimHC	500	Filtered Kraken	Order	Phylum	0	163	0	163
MetaSimHC	500	Filtered Kraken	Order	Superkingdom	0	195	0	195
MetaSimHC	500	Filtered Kraken	Class	Species	17	0	0	17
MetaSimHC	500	Filtered Kraken	Class	Genus	0	0	0	0
MetaSimHC	500	Filtered Kraken	Class	Family	0	0	0	0
MetaSimHC	500	Filtered Kraken	Class	Order	0	0	0	0
MetaSimHC	500	Filtered Kraken	Class	Class	0	0	0	0
MetaSimHC	500	Filtered Kraken	Class	Phylum	0	2	0	2
MetaSimHC	500	Filtered Kraken	Class	Superkingdom	0	112	0	112
MetaSimHC	500	MetaBin	Nothing	Species	3291	40627	0	43918
MetaSimHC	500	MetaBin	Nothing	Genus	32	745	0	777
MetaSimHC	500	MetaBin	Nothing	Family	12	1524	0	1536
MetaSimHC	500	MetaBin	Nothing	Order	6	374	0	380
MetaSimHC	500	MetaBin	Nothing	Class	8	102	0	110
MetaSimHC	500	MetaBin	Nothing	Phylum	6	264	0	270
MetaSimHC	500	MetaBin	Nothing	Superkingdom	1	156	0	157
MetaSimHC	500	MetaBin	Species	Species	10241	0	16762	27003
MetaSimHC	500	MetaBin	Species	Genus	1081	8267	0	9348
MetaSimHC	500	MetaBin	Species	Family	300	3016	0	3316
MetaSimHC	500	MetaBin	Species	Order	370	2326	0	2696
MetaSimHC	500	MetaBin	Species	Class	213	1010	0	1223
MetaSimHC	500	MetaBin	Species	Phylum	110	4600	0	4710
MetaSimHC	500	MetaBin	Species	Superkingdom	74	3422	0	3496
MetaSimHC	500	MetaBin	Genus	Species	7018	0	14160	21178
MetaSimHC	500	MetaBin	Genus	Genus	1493	0	2003	3496
MetaSimHC	500	MetaBin	Genus	Family	1030	2320	0	3350
MetaSimHC	500	MetaBin	Genus	Order	879	6823	0	7702
MetaSimHC	500	MetaBin	Genus	Class	479	3640	0	4119
MetaSimHC	500	MetaBin	Genus	Phylum	201	5766	0	5967
MetaSimHC	500	MetaBin	Genus	Superkingdom	158	7445	0	7603
MetaSimHC	500	MetaBin	Family	Species	6502	0	6977	13479
MetaSimHC	500	MetaBin	Family	Genus	1296	0	1498	2794
MetaSimHC	500	MetaBin	Family	Family	1346	0	1488	2834
MetaSimHC	500	MetaBin	Family	Order	1423	7609	0	9032
MetaSimHC	500	MetaBin	Family	Class	762	5192	0	5954
MetaSimHC	500	MetaBin	Family	Phylum	268	9571	0	9839
MetaSimHC	500	MetaBin	Family	Superkingdom	375	9394	0	9769
MetaSimHC	500	MetaBin	Order	Species	8150	0	4600	12750
MetaSimHC	500	MetaBin	Order	Genus	1523	0	997	2520
MetaSimHC	500	MetaBin	Order	Family	1092	0	1744	2836
MetaSimHC	500	MetaBin	Order	Order	1899	0	1648	3547
MetaSimHC	500	MetaBin	Order	Class	1002	4532	0	5534
MetaSimHC	500	MetaBin	Order	Phylum	1460	12164	0	13624
MetaSimHC	500	MetaBin	Order	Superkingdom	340	13767	0	14107
MetaSimHC	500	MetaBin	Class	Species	14686	0	670	15356
MetaSimHC	500	MetaBin	Class	Genus	1911	0	170	2081
MetaSimHC	500	MetaBin	Class	Family	2403	0	463	2866
MetaSimHC	500	MetaBin	Class	Order	995	0	94	1089
MetaSimHC	500	MetaBin	Class	Class	632	0	157	781
MetaSimHC	500	MetaBin	Class	Phylum	2019	633	0	2660
MetaSimHC	500	MetaBin	Class	Superkingdom	347	25702	0	26049
MetaSimHC	500	metaCV	Nothing	Species	1471	87193	0	88664
MetaSimHC	500	metaCV	Nothing	Genus	79	2941	0	3020
MetaSimHC	500	metaCV	Nothing	Family	10	4140	0	4150
MetaSimHC	500	metaCV	Nothing	Order	7	176	0	183
MetaSimHC	500	metaCV	Nothing	Class	14	81	0	95
MetaSimHC	500	metaCV	Nothing	Phylum	24	170	0	194
MetaSimHC	500	metaCV	Nothing	Superkingdom	27	183	0	210
MetaSimHC	500	metaCV	Species	Species	34561	0	33762	68323
MetaSimHC	500	metaCV	Species	Genus	2747	11530	0	14277
MetaSimHC	500	metaCV	Species	Family	494	3783	0	4277
MetaSimHC	500	metaCV	Species	Order	420	1597	0	2017
MetaSimHC	500	metaCV	Species	Class	309	796	0	1105
MetaSimHC	500	metaCV	Species	Phylum	281	1907	0	2188
MetaSimHC	500	metaCV	Species	Superkingdom	332	3289	0	3621
MetaSimHC	500	metaCV	Genus	Species	41055	0	26648	67703
MetaSimHC	500	metaCV	Genus	Genus	4121	0	3767	7888
MetaSimHC	500	metaCV	Genus	Family	1428	2271	0	3699
MetaSimHC	500	metaCV	Genus	Order	715	4008	0	4723
MetaSimHC	500	metaCV	Genus	Class	527	2056	0	2583
MetaSimHC	500	metaCV	Genus	Phylum	514	2739	0	3253
MetaSimHC	500	metaCV	Genus	Superkingdom	446	5165	0	5611
MetaSimHC	500	metaCV	Family	Species	43901	0	20461	64362
MetaSimHC	500	metaCV	Family	Genus	4405	0	2472	6877
MetaSimHC	500	metaCV	Family	Family	1641	0	1636	3277
MetaSimHC	500	metaCV	Family	Order	1206	3783	0	4989
MetaSimHC	500	metaCV	Family	Class	714	2774	0	3488
MetaSimHC	500	metaCV	Family	Phylum	612	4486	0	5098
MetaSimHC	500	metaCV	Family	Superkingdom	725	6309	0	7034
MetaSimHC	500	metaCV	Order	Species	51630	0	14329	65959
MetaSimHC	500	metaCV	Order	Genus	4192	0	1923	6115
MetaSimHC	500	metaCV	Order	Family	1365	0	1161	2526
MetaSimHC	500	metaCV	Order	Order	1571	0	534	2105
MetaSimHC	500	metaCV	Order	Class	879	2541	0	3420
MetaSimHC	500	metaCV	Order	Phylum	1373	5480	0	6853
MetaSimHC	500	metaCV	Order	Superkingdom	639	7093	0	7732
MetaSimHC	500	metaCV	Class	Species	73439	0	2119	75558
MetaSimHC	500	metaCV	Class	Genus	2672	0	276	2948
MetaSimHC	500	metaCV	Class	Family	1780	0	169	1949
MetaSimHC	500	metaCV	Class	Order	466	0	112	578
MetaSimHC	500	metaCV	Class	Class	232	0	66	295
MetaSimHC	500	metaCV	Class	Phylum	1208	163	0	1374
MetaSimHC	500	metaCV	Class	Superkingdom	594	9304	0	9898
MetaSimHC	500	MetaPhyler	Nothing	Species	62	312	0	374
MetaSimHC	500	MetaPhyler	Nothing	Genus	1	150	0	151
MetaSimHC	500	MetaPhyler	Nothing	Family	0	42	0	42
MetaSimHC	500	MetaPhyler	Nothing	Order	3	3	0	6
MetaSimHC	500	MetaPhyler	Nothing	Class	1	17	0	18
MetaSimHC	500	MetaPhyler	Nothing	Phylum	9	9	0	18
MetaSimHC	500	MetaPhyler	Nothing	Superkingdom	0	0	0	0
MetaSimHC	500	MetaPhyler	Species	Species	10	0	52	62
MetaSimHC	500	MetaPhyler	Species	Genus	1	150	0	151
MetaSimHC	500	MetaPhyler	Species	Family	0	42	0	42
MetaSimHC	500	MetaPhyler	Species	Order	3	3	0	6
MetaSimHC	500	MetaPhyler	Species	Class	1	17	0	18
MetaSimHC	500	MetaPhyler	Species	Phylum	9	9	0	18
MetaSimHC	500	MetaPhyler	Species	Superkingdom	0	0	0	0
MetaSimHC	500	MetaPhyler	Genus	Species	11	0	11	22
MetaSimHC	500	MetaPhyler	Genus	Genus	11	0	64	75
MetaSimHC	500	MetaPhyler	Genus	Family	22	227	0	249
MetaSimHC	500	MetaPhyler	Genus	Order	46	36	0	82
MetaSimHC	500	MetaPhyler	Genus	Class	16	106	0	122
MetaSimHC	500	MetaPhyler	Genus	Phylum	1	23	0	24
MetaSimHC	500	MetaPhyler	Genus	Superkingdom	0	0	0	0
MetaSimHC	500	MetaPhyler	Family	Species	11	0	0	11
MetaSimHC	500	MetaPhyler	Family	Genus	14	0	6	20
MetaSimHC	500	MetaPhyler	Family	Family	19	0	11	30
MetaSimHC	500	MetaPhyler	Family	Order	107	130	0	237
MetaSimHC	500	MetaPhyler	Family	Class	18	172	0	190
MetaSimHC	500	MetaPhyler	Family	Phylum	1	83	0	84
MetaSimHC	500	MetaPhyler	Family	Superkingdom	0	0	0	0
MetaSimHC	500	MetaPhyler	Order	Species	1	0	3	4
MetaSimHC	500	MetaPhyler	Order	Genus	14	0	20	34
MetaSimHC	500	MetaPhyler	Order	Family	13	0	30	43
MetaSimHC	500	MetaPhyler	Order	Order	31	0	33	64
MetaSimHC	500	MetaPhyler	Order	Class	22	289	0	311
MetaSimHC	500	MetaPhyler	Order	Phylum	4	82	0	86
MetaSimHC	500	MetaPhyler	Order	Superkingdom	0	0	0	0
MetaSimHC	500	MetaPhyler	Class	Species	0	0	0	0
MetaSimHC	500	MetaPhyler	Class	Genus	11	0	0	11
MetaSimHC	500	MetaPhyler	Class	Family	12	0	6	18
MetaSimHC	500	MetaPhyler	Class	Order	12	0	0	12
MetaSimHC	500	MetaPhyler	Class	Class	8	0	0	7
MetaSimHC	500	MetaPhyler	Class	Phylum	6	283	0	290
MetaSimHC	500	MetaPhyler	Class	Superkingdom	0	0	0	0
MetaSimHC	500	phymmBL	Nothing	Species	0	0	0	0
MetaSimHC	500	phymmBL	Nothing	Genus	2330	94187	0	96517
MetaSimHC	500	phymmBL	Nothing	Family	0	0	0	0
MetaSimHC	500	phymmBL	Nothing	Order	0	0	0	0
MetaSimHC	500	phymmBL	Nothing	Class	3	0	0	3
MetaSimHC	500	phymmBL	Nothing	Phylum	0	0	0	0
MetaSimHC	500	phymmBL	Nothing	Superkingdom	0	0	0	0
MetaSimHC	500	phymmBL	Species	Species	0	0	0	0
MetaSimHC	500	phymmBL	Species	Genus	59342	36054	0	95396
MetaSimHC	500	phymmBL	Species	Family	0	0	0	0
MetaSimHC	500	phymmBL	Species	Order	0	0	0	0
MetaSimHC	500	phymmBL	Species	Class	24	0	0	24
MetaSimHC	500	phymmBL	Species	Phylum	0	0	0	0
MetaSimHC	500	phymmBL	Species	Superkingdom	0	0	0	0
MetaSimHC	500	phymmBL	Genus	Species	0	0	0	0
MetaSimHC	500	phymmBL	Genus	Genus	68808	0	26648	95456
MetaSimHC	500	phymmBL	Genus	Family	0	0	0	0
MetaSimHC	500	phymmBL	Genus	Order	0	0	0	0
MetaSimHC	500	phymmBL	Genus	Class	26	0	0	26
MetaSimHC	500	phymmBL	Genus	Phylum	0	0	0	0
MetaSimHC	500	phymmBL	Genus	Superkingdom	0	0	0	0
MetaSimHC	500	phymmBL	Family	Species	0	0	0	0
MetaSimHC	500	phymmBL	Family	Genus	66369	0	28657	95026
MetaSimHC	500	phymmBL	Family	Family	0	0	0	0
MetaSimHC	500	phymmBL	Family	Order	0	0	0	0
MetaSimHC	500	phymmBL	Family	Class	41	0	0	41
MetaSimHC	500	phymmBL	Family	Phylum	0	0	0	0
MetaSimHC	500	phymmBL	Family	Superkingdom	0	0	0	0
MetaSimHC	500	phymmBL	Order	Species	0	0	0	0
MetaSimHC	500	phymmBL	Order	Genus	77274	0	17921	95195
MetaSimHC	500	phymmBL	Order	Family	0	0	0	0
MetaSimHC	500	phymmBL	Order	Order	0	0	0	0
MetaSimHC	500	phymmBL	Order	Class	80	0	0	80
MetaSimHC	500	phymmBL	Order	Phylum	0	0	0	0
MetaSimHC	500	phymmBL	Order	Superkingdom	0	0	0	0
MetaSimHC	500	phymmBL	Class	Species	0	0	0	0
MetaSimHC	500	phymmBL	Class	Genus	90644	0	3333	93977
MetaSimHC	500	phymmBL	Class	Family	0	0	0	0
MetaSimHC	500	phymmBL	Class	Order	0	0	0	0
MetaSimHC	500	phymmBL	Class	Class	1202	0	0	1202
MetaSimHC	500	phymmBL	Class	Phylum	0	0	0	0
MetaSimHC	500	phymmBL	Class	Superkingdom	0	0	0	0
MetaSimHC	500	RITA	Nothing	Species	371	54111	0	54482
MetaSimHC	500	RITA	Nothing	Genus	0	0	0	0
MetaSimHC	500	RITA	Nothing	Family	0	0	0	0
MetaSimHC	500	RITA	Nothing	Order	0	0	0	0
MetaSimHC	500	RITA	Nothing	Class	0	0	0	0
MetaSimHC	500	RITA	Nothing	Phylum	0	0	0	0
MetaSimHC	500	RITA	Nothing	Superkingdom	0	0	0	0
MetaSimHC	500	RITA	Species	Species	21269	0	31227	52496
MetaSimHC	500	RITA	Species	Genus	0	0	0	0
MetaSimHC	500	RITA	Species	Family	0	0	0	0
MetaSimHC	500	RITA	Species	Order	0	0	0	0
MetaSimHC	500	RITA	Species	Class	0	0	0	0
MetaSimHC	500	RITA	Species	Phylum	0	0	0	0
MetaSimHC	500	RITA	Species	Superkingdom	0	0	0	0
MetaSimHC	500	RITA	Genus	Species	13850	0	25986	39836
MetaSimHC	500	RITA	Genus	Genus	0	0	0	0
MetaSimHC	500	RITA	Genus	Family	0	0	0	0
MetaSimHC	500	RITA	Genus	Order	0	0	0	0
MetaSimHC	500	RITA	Genus	Class	0	0	0	0
MetaSimHC	500	RITA	Genus	Phylum	0	0	0	0
MetaSimHC	500	RITA	Genus	Superkingdom	0	0	0	0
MetaSimHC	500	RITA	Family	Species	20413	0	9208	29621
MetaSimHC	500	RITA	Family	Genus	0	0	0	0
MetaSimHC	500	RITA	Family	Family	0	0	0	0
MetaSimHC	500	RITA	Family	Order	0	0	0	0
MetaSimHC	500	RITA	Family	Class	0	0	0	0
MetaSimHC	500	RITA	Family	Phylum	0	0	0	0
MetaSimHC	500	RITA	Family	Superkingdom	0	0	0	0
MetaSimHC	500	RITA	Order	Species	18532	0	8981	27513
MetaSimHC	500	RITA	Order	Genus	0	0	0	0
MetaSimHC	500	RITA	Order	Family	0	0	0	0
MetaSimHC	500	RITA	Order	Order	0	0	0	0
MetaSimHC	500	RITA	Order	Class	0	0	0	0
MetaSimHC	500	RITA	Order	Phylum	0	0	0	0
MetaSimHC	500	RITA	Order	Superkingdom	0	0	0	0
MetaSimHC	500	RITA	Class	Species	20467	0	1029	21496
MetaSimHC	500	RITA	Class	Genus	0	0	0	0
MetaSimHC	500	RITA	Class	Family	0	0	0	0
MetaSimHC	500	RITA	Class	Order	0	0	0	0
MetaSimHC	500	RITA	Class	Class	0	0	0	0
MetaSimHC	500	RITA	Class	Phylum	0	0	0	0
MetaSimHC	500	RITA	Class	Superkingdom	0	0	0	0
MetaSimHC	500	TACOA	Nothing	Species	0	0	0	0
MetaSimHC	500	TACOA	Nothing	Genus	2075	419	0	2494
MetaSimHC	500	TACOA	Nothing	Family	0	0	0	0
MetaSimHC	500	TACOA	Nothing	Order	572	315	0	887
MetaSimHC	500	TACOA	Nothing	Class	340	359	0	699
MetaSimHC	500	TACOA	Nothing	Phylum	3124	4656	0	7780
MetaSimHC	500	TACOA	Nothing	Superkingdom	7499	51609	0	59108
MetaSimHC	500	TACOA	Species	Species	0	0	0	0
MetaSimHC	500	TACOA	Species	Genus	2148	335	0	2483
MetaSimHC	500	TACOA	Species	Family	0	0	0	0
MetaSimHC	500	TACOA	Species	Order	588	283	0	871
MetaSimHC	500	TACOA	Species	Class	360	357	0	717
MetaSimHC	500	TACOA	Species	Phylum	3157	4545	0	7702
MetaSimHC	500	TACOA	Species	Superkingdom	7589	51313	0	58902
MetaSimHC	500	TACOA	Genus	Species	0	0	0	0
MetaSimHC	500	TACOA	Genus	Genus	2322	0	137	2459
MetaSimHC	500	TACOA	Genus	Family	0	0	0	0
MetaSimHC	500	TACOA	Genus	Order	731	221	0	952
MetaSimHC	500	TACOA	Genus	Class	378	383	0	761
MetaSimHC	500	TACOA	Genus	Phylum	3200	3602	0	6802
MetaSimHC	500	TACOA	Genus	Superkingdom	8041	51262	0	59303
MetaSimHC	500	TACOA	Family	Species	0	0	0	0
MetaSimHC	500	TACOA	Family	Genus	1994	0	605	2599
MetaSimHC	500	TACOA	Family	Family	0	0	0	0
MetaSimHC	500	TACOA	Family	Order	795	132	0	927
MetaSimHC	500	TACOA	Family	Class	374	270	0	644
MetaSimHC	500	TACOA	Family	Phylum	3319	3268	0	6587
MetaSimHC	500	TACOA	Family	Superkingdom	8323	50967	0	59290
MetaSimHC	500	TACOA	Order	Species	0	0	0	0
MetaSimHC	500	TACOA	Order	Genus	3870	0	129	3999
MetaSimHC	500	TACOA	Order	Family	0	0	0	0
MetaSimHC	500	TACOA	Order	Order	1719	0	46	1765
MetaSimHC	500	TACOA	Order	Class	305	117	0	422
MetaSimHC	500	TACOA	Order	Phylum	4313	4129	0	8442
MetaSimHC	500	TACOA	Order	Superkingdom	8304	47524	0	55828
MetaSimHC	500	TACOA	Class	Species	0	0	0	0
MetaSimHC	500	TACOA	Class	Genus	6747	0	40	6787
MetaSimHC	500	TACOA	Class	Family	1	0	0	1
MetaSimHC	500	TACOA	Class	Order	2695	0	5	2700
MetaSimHC	500	TACOA	Class	Class	575	0	0	575
MetaSimHC	500	TACOA	Class	Phylum	5268	103	0	5371
MetaSimHC	500	TACOA	Class	Superkingdom	10118	42926	0	53044
MetaSimHC	1000	CARMA3	Nothing	Species	108	34672	0	34780
MetaSimHC	1000	CARMA3	Nothing	Genus	192	8446	0	8638
MetaSimHC	1000	CARMA3	Nothing	Family	52	757	0	809
MetaSimHC	1000	CARMA3	Nothing	Order	47	252	0	299
MetaSimHC	1000	CARMA3	Nothing	Class	61	187	0	248
MetaSimHC	1000	CARMA3	Nothing	Phylum	41	258	0	299
MetaSimHC	1000	CARMA3	Nothing	Superkingdom	3	87	0	90
MetaSimHC	1000	CARMA3	Species	Species	284	0	122	406
MetaSimHC	1000	CARMA3	Species	Genus	5648	20293	0	25941
MetaSimHC	1000	CARMA3	Species	Family	524	4895	0	5419
MetaSimHC	1000	CARMA3	Species	Order	567	4341	0	4908
MetaSimHC	1000	CARMA3	Species	Class	570	2333	0	2903
MetaSimHC	1000	CARMA3	Species	Phylum	248	2947	0	3195
MetaSimHC	1000	CARMA3	Species	Superkingdom	88	1780	0	1868
MetaSimHC	1000	CARMA3	Genus	Species	19	0	268	287
MetaSimHC	1000	CARMA3	Genus	Genus	596	0	6333	6929
MetaSimHC	1000	CARMA3	Genus	Family	1736	5464	0	7200
MetaSimHC	1000	CARMA3	Genus	Order	1525	10759	0	12284
MetaSimHC	1000	CARMA3	Genus	Class	1269	5869	0	7138
MetaSimHC	1000	CARMA3	Genus	Phylum	509	4882	0	5391
MetaSimHC	1000	CARMA3	Genus	Superkingdom	153	4101	0	4254
MetaSimHC	1000	CARMA3	Family	Species	6	0	17	23
MetaSimHC	1000	CARMA3	Family	Genus	370	0	2571	2941
MetaSimHC	1000	CARMA3	Family	Family	1238	0	2452	3690
MetaSimHC	1000	CARMA3	Family	Order	2944	9233	0	12177
MetaSimHC	1000	CARMA3	Family	Class	1874	7712	0	9586
MetaSimHC	1000	CARMA3	Family	Phylum	690	7980	0	8670
MetaSimHC	1000	CARMA3	Family	Superkingdom	314	5332	0	5646
MetaSimHC	1000	CARMA3	Order	Species	5	0	3	8
MetaSimHC	1000	CARMA3	Order	Genus	480	0	164	644
MetaSimHC	1000	CARMA3	Order	Family	679	0	1149	1828
MetaSimHC	1000	CARMA3	Order	Order	2968	0	2172	5140
MetaSimHC	1000	CARMA3	Order	Class	2407	7993	0	10400
MetaSimHC	1000	CARMA3	Order	Phylum	2413	11040	0	13453
MetaSimHC	1000	CARMA3	Order	Superkingdom	298	8538	0	8836
MetaSimHC	1000	CARMA3	Class	Species	5	0	0	5
MetaSimHC	1000	CARMA3	Class	Genus	402	0	49	451
MetaSimHC	1000	CARMA3	Class	Family	961	0	140	1101
MetaSimHC	1000	CARMA3	Class	Order	1034	0	200	1234
MetaSimHC	1000	CARMA3	Class	Class	1915	0	426	2341
MetaSimHC	1000	CARMA3	Class	Phylum	4164	911	0	5075
MetaSimHC	1000	CARMA3	Class	Superkingdom	488	19004	0	19492
MetaSimHC	1000	CLARK	Nothing	Species	328	47270	0	47598
MetaSimHC	1000	CLARK	Nothing	Genus	11	14	0	25
MetaSimHC	1000	CLARK	Nothing	Family	0	14	0	14
MetaSimHC	1000	CLARK	Nothing	Order	0	2	0	2
MetaSimHC	1000	CLARK	Nothing	Class	0	2	0	2
MetaSimHC	1000	CLARK	Nothing	Phylum	0	7	0	7
MetaSimHC	1000	CLARK	Nothing	Superkingdom	0	0	0	0
MetaSimHC	1000	CLARK	Species	Species	3757	0	16107	19864
MetaSimHC	1000	CLARK	Species	Genus	347	408	0	755
MetaSimHC	1000	CLARK	Species	Family	87	137	0	224
MetaSimHC	1000	CLARK	Species	Order	31	38	0	69
MetaSimHC	1000	CLARK	Species	Class	8	38	0	45
MetaSimHC	1000	CLARK	Species	Phylum	5	24	0	30
MetaSimHC	1000	CLARK	Species	Superkingdom	0	0	0	0
MetaSimHC	1000	CLARK	Genus	Species	6935	0	4714	11649
MetaSimHC	1000	CLARK	Genus	Genus	656	0	303	959
MetaSimHC	1000	CLARK	Genus	Family	199	69	0	268
MetaSimHC	1000	CLARK	Genus	Order	68	38	0	106
MetaSimHC	1000	CLARK	Genus	Class	35	71	0	106
MetaSimHC	1000	CLARK	Genus	Phylum	2	38	0	40
MetaSimHC	1000	CLARK	Genus	Superkingdom	0	0	0	0
MetaSimHC	1000	CLARK	Family	Species	8346	0	2637	10983
MetaSimHC	1000	CLARK	Family	Genus	840	0	219	1059
MetaSimHC	1000	CLARK	Family	Family	259	0	77	336
MetaSimHC	1000	CLARK	Family	Order	96	24	0	120
MetaSimHC	1000	CLARK	Family	Class	33	72	0	104
MetaSimHC	1000	CLARK	Family	Phylum	3	57	0	61
MetaSimHC	1000	CLARK	Family	Superkingdom	0	0	0	0
MetaSimHC	1000	CLARK	Order	Species	2328	0	1265	3593
MetaSimHC	1000	CLARK	Order	Genus	203	0	100	304
MetaSimHC	1000	CLARK	Order	Family	61	0	23	84
MetaSimHC	1000	CLARK	Order	Order	32	0	2	34
MetaSimHC	1000	CLARK	Order	Class	24	12	0	35
MetaSimHC	1000	CLARK	Order	Phylum	8	9	0	17
MetaSimHC	1000	CLARK	Order	Superkingdom	0	0	0	0
MetaSimHC	1000	CLARK	Class	Species	1505	0	69	1574
MetaSimHC	1000	CLARK	Class	Genus	167	0	4	172
MetaSimHC	1000	CLARK	Class	Family	51	0	1	52
MetaSimHC	1000	CLARK	Class	Order	35	0	0	32
MetaSimHC	1000	CLARK	Class	Class	19	0	1	19
MetaSimHC	1000	CLARK	Class	Phylum	6	0	0	9
MetaSimHC	1000	CLARK	Class	Superkingdom	0	0	0	0
MetaSimHC	1000	DiScRIBinATE BLASTX	Nothing	Species	0	23290	0	23290
MetaSimHC	1000	DiScRIBinATE BLASTX	Nothing	Genus	0	11097	0	11097
MetaSimHC	1000	DiScRIBinATE BLASTX	Nothing	Family	7	7602	0	7609
MetaSimHC	1000	DiScRIBinATE BLASTX	Nothing	Order	0	759	0	759
MetaSimHC	1000	DiScRIBinATE BLASTX	Nothing	Class	79	1766	0	1845
MetaSimHC	1000	DiScRIBinATE BLASTX	Nothing	Phylum	27	1573	0	1600
MetaSimHC	1000	DiScRIBinATE BLASTX	Nothing	Superkingdom	3	280	0	283
MetaSimHC	1000	DiScRIBinATE BLASTX	Species	Species	52	0	0	52
MetaSimHC	1000	DiScRIBinATE BLASTX	Species	Genus	3504	830	0	4334
MetaSimHC	1000	DiScRIBinATE BLASTX	Species	Family	55	12018	0	12073
MetaSimHC	1000	DiScRIBinATE BLASTX	Species	Order	60	1575	0	1635
MetaSimHC	1000	DiScRIBinATE BLASTX	Species	Class	458	9311	0	9769
MetaSimHC	1000	DiScRIBinATE BLASTX	Species	Phylum	258	6714	0	6972
MetaSimHC	1000	DiScRIBinATE BLASTX	Species	Superkingdom	58	2018	0	2076
MetaSimHC	1000	DiScRIBinATE BLASTX	Genus	Species	0	0	52	52
MetaSimHC	1000	DiScRIBinATE BLASTX	Genus	Genus	2	0	3664	3666
MetaSimHC	1000	DiScRIBinATE BLASTX	Genus	Family	167	4289	0	4456
MetaSimHC	1000	DiScRIBinATE BLASTX	Genus	Order	82	2437	0	2519
MetaSimHC	1000	DiScRIBinATE BLASTX	Genus	Class	713	10561	0	11274
MetaSimHC	1000	DiScRIBinATE BLASTX	Genus	Phylum	411	7683	0	8094
MetaSimHC	1000	DiScRIBinATE BLASTX	Genus	Superkingdom	106	2995	0	3101
MetaSimHC	1000	DiScRIBinATE BLASTX	Family	Species	0	0	0	0
MetaSimHC	1000	DiScRIBinATE BLASTX	Family	Genus	0	0	104	104
MetaSimHC	1000	DiScRIBinATE BLASTX	Family	Family	218	0	2320	2538
MetaSimHC	1000	DiScRIBinATE BLASTX	Family	Order	204	919	0	1123
MetaSimHC	1000	DiScRIBinATE BLASTX	Family	Class	950	8126	0	9076
MetaSimHC	1000	DiScRIBinATE BLASTX	Family	Phylum	641	12069	0	12710
MetaSimHC	1000	DiScRIBinATE BLASTX	Family	Superkingdom	202	4032	0	4234
MetaSimHC	1000	DiScRIBinATE BLASTX	Order	Species	0	0	0	0
MetaSimHC	1000	DiScRIBinATE BLASTX	Order	Genus	0	0	0	0
MetaSimHC	1000	DiScRIBinATE BLASTX	Order	Family	124	0	192	316
MetaSimHC	1000	DiScRIBinATE BLASTX	Order	Order	347	0	106	453
MetaSimHC	1000	DiScRIBinATE BLASTX	Order	Class	1160	3656	0	4816
MetaSimHC	1000	DiScRIBinATE BLASTX	Order	Phylum	1856	12284	0	14140
MetaSimHC	1000	DiScRIBinATE BLASTX	Order	Superkingdom	207	7122	0	7329
MetaSimHC	1000	DiScRIBinATE BLASTX	Class	Species	0	0	0	0
MetaSimHC	1000	DiScRIBinATE BLASTX	Class	Genus	0	0	0	0
MetaSimHC	1000	DiScRIBinATE BLASTX	Class	Family	0	0	0	0
MetaSimHC	1000	DiScRIBinATE BLASTX	Class	Order	270	0	0	270
MetaSimHC	1000	DiScRIBinATE BLASTX	Class	Class	1218	0	69	1287
MetaSimHC	1000	DiScRIBinATE BLASTX	Class	Phylum	5332	673	0	6005
MetaSimHC	1000	DiScRIBinATE BLASTX	Class	Superkingdom	290	9175	0	9465
MetaSimHC	1000	DiScRIBinATE RAPSearch2	Nothing	Species	0	0	0	0
MetaSimHC	1000	DiScRIBinATE RAPSearch2	Nothing	Genus	0	0	0	0
MetaSimHC	1000	DiScRIBinATE RAPSearch2	Nothing	Family	140	46987	0	47127
MetaSimHC	1000	DiScRIBinATE RAPSearch2	Nothing	Order	14	305	0	319
MetaSimHC	1000	DiScRIBinATE RAPSearch2	Nothing	Class	11	200	0	211
MetaSimHC	1000	DiScRIBinATE RAPSearch2	Nothing	Phylum	38	286	0	324
MetaSimHC	1000	DiScRIBinATE RAPSearch2	Nothing	Superkingdom	0	3	0	3
MetaSimHC	1000	DiScRIBinATE RAPSearch2	Species	Species	0	0	0	0
MetaSimHC	1000	DiScRIBinATE RAPSearch2	Species	Genus	0	0	0	0
MetaSimHC	1000	DiScRIBinATE RAPSearch2	Species	Family	938	27875	0	28813
MetaSimHC	1000	DiScRIBinATE RAPSearch2	Species	Order	211	1714	0	1925
MetaSimHC	1000	DiScRIBinATE RAPSearch2	Species	Class	247	2733	0	2977
MetaSimHC	1000	DiScRIBinATE RAPSearch2	Species	Phylum	451	7071	0	7525
MetaSimHC	1000	DiScRIBinATE RAPSearch2	Species	Superkingdom	0	48	0	48
MetaSimHC	1000	DiScRIBinATE RAPSearch2	Genus	Species	0	0	0	0
MetaSimHC	1000	DiScRIBinATE RAPSearch2	Genus	Genus	0	0	0	0
MetaSimHC	1000	DiScRIBinATE RAPSearch2	Genus	Family	2360	12732	0	15092
MetaSimHC	1000	DiScRIBinATE RAPSearch2	Genus	Order	487	4441	0	4928
MetaSimHC	1000	DiScRIBinATE RAPSearch2	Genus	Class	409	5685	0	6091
MetaSimHC	1000	DiScRIBinATE RAPSearch2	Genus	Phylum	644	10182	0	10829
MetaSimHC	1000	DiScRIBinATE RAPSearch2	Genus	Superkingdom	1	85	0	86
MetaSimHC	1000	DiScRIBinATE RAPSearch2	Family	Species	0	0	0	0
MetaSimHC	1000	DiScRIBinATE RAPSearch2	Family	Genus	0	0	0	0
MetaSimHC	1000	DiScRIBinATE RAPSearch2	Family	Family	1756	0	4685	6441
MetaSimHC	1000	DiScRIBinATE RAPSearch2	Family	Order	939	3859	0	4798
MetaSimHC	1000	DiScRIBinATE RAPSearch2	Family	Class	617	6148	0	6762
MetaSimHC	1000	DiScRIBinATE RAPSearch2	Family	Phylum	876	14576	0	15455
MetaSimHC	1000	DiScRIBinATE RAPSearch2	Family	Superkingdom	2	240	0	242
MetaSimHC	1000	DiScRIBinATE RAPSearch2	Order	Species	0	0	0	0
MetaSimHC	1000	DiScRIBinATE RAPSearch2	Order	Genus	0	0	0	0
MetaSimHC	1000	DiScRIBinATE RAPSearch2	Order	Family	1248	0	1482	2730
MetaSimHC	1000	DiScRIBinATE RAPSearch2	Order	Order	1025	0	686	1711
MetaSimHC	1000	DiScRIBinATE RAPSearch2	Order	Class	699	4094	0	4789
MetaSimHC	1000	DiScRIBinATE RAPSearch2	Order	Phylum	2502	16120	0	18626
MetaSimHC	1000	DiScRIBinATE RAPSearch2	Order	Superkingdom	5	246	0	251
MetaSimHC	1000	DiScRIBinATE RAPSearch2	Class	Species	0	0	0	0
MetaSimHC	1000	DiScRIBinATE RAPSearch2	Class	Genus	0	0	0	0
MetaSimHC	1000	DiScRIBinATE RAPSearch2	Class	Family	895	0	134	1029
MetaSimHC	1000	DiScRIBinATE RAPSearch2	Class	Order	376	0	36	412
MetaSimHC	1000	DiScRIBinATE RAPSearch2	Class	Class	979	0	32	990
MetaSimHC	1000	DiScRIBinATE RAPSearch2	Class	Phylum	5597	1088	0	6706
MetaSimHC	1000	DiScRIBinATE RAPSearch2	Class	Superkingdom	8	272	0	280
MetaSimHC	1000	Kraken	Nothing	Species	0	48243	0	48243
MetaSimHC	1000	Kraken	Nothing	Genus	0	14	0	14
MetaSimHC	1000	Kraken	Nothing	Family	0	5	0	5
MetaSimHC	1000	Kraken	Nothing	Order	0	0	0	0
MetaSimHC	1000	Kraken	Nothing	Class	0	2	0	2
MetaSimHC	1000	Kraken	Nothing	Phylum	0	7	0	7
MetaSimHC	1000	Kraken	Nothing	Superkingdom	0	1	0	1
MetaSimHC	1000	Kraken	Species	Species	9325	0	16309	25634
MetaSimHC	1000	Kraken	Species	Genus	244	574	0	818
MetaSimHC	1000	Kraken	Species	Family	21	86	0	107
MetaSimHC	1000	Kraken	Species	Order	18	88	0	106
MetaSimHC	1000	Kraken	Species	Class	14	41	0	55
MetaSimHC	1000	Kraken	Species	Phylum	7	94	0	101
MetaSimHC	1000	Kraken	Species	Superkingdom	5	47	0	52
MetaSimHC	1000	Kraken	Genus	Species	6620	0	10634	17254
MetaSimHC	1000	Kraken	Genus	Genus	560	0	290	850
MetaSimHC	1000	Kraken	Genus	Family	92	52	0	144
MetaSimHC	1000	Kraken	Genus	Order	59	345	0	404
MetaSimHC	1000	Kraken	Genus	Class	41	83	0	124
MetaSimHC	1000	Kraken	Genus	Phylum	11	140	0	151
MetaSimHC	1000	Kraken	Genus	Superkingdom	5	130	0	135
MetaSimHC	1000	Kraken	Family	Species	5232	0	5657	10889
MetaSimHC	1000	Kraken	Family	Genus	468	0	404	872
MetaSimHC	1000	Kraken	Family	Family	96	0	74	170
MetaSimHC	1000	Kraken	Family	Order	88	321	0	409
MetaSimHC	1000	Kraken	Family	Class	57	103	0	160
MetaSimHC	1000	Kraken	Family	Phylum	17	232	0	249
MetaSimHC	1000	Kraken	Family	Superkingdom	5	150	0	155
MetaSimHC	1000	Kraken	Order	Species	4580	0	2303	6883
MetaSimHC	1000	Kraken	Order	Genus	432	0	195	627
MetaSimHC	1000	Kraken	Order	Family	91	0	78	169
MetaSimHC	1000	Kraken	Order	Order	105	0	19	124
MetaSimHC	1000	Kraken	Order	Class	72	81	0	153
MetaSimHC	1000	Kraken	Order	Phylum	66	212	0	278
MetaSimHC	1000	Kraken	Order	Superkingdom	0	107	0	107
MetaSimHC	1000	Kraken	Class	Species	1587	0	65	1652
MetaSimHC	1000	Kraken	Class	Genus	82	0	7	89
MetaSimHC	1000	Kraken	Class	Family	30	0	6	36
MetaSimHC	1000	Kraken	Class	Order	12	0	0	12
MetaSimHC	1000	Kraken	Class	Class	7	0	0	16
MetaSimHC	1000	Kraken	Class	Phylum	31	0	0	22
MetaSimHC	1000	Kraken	Class	Superkingdom	0	95	0	95
MetaSimHC	1000	Filtered Kraken	Nothing	Species	0	48100	0	48100
MetaSimHC	1000	Filtered Kraken	Nothing	Genus	0	76	0	76
MetaSimHC	1000	Filtered Kraken	Nothing	Family	0	58	0	58
MetaSimHC	1000	Filtered Kraken	Nothing	Order	0	17	0	17
MetaSimHC	1000	Filtered Kraken	Nothing	Class	0	5	0	5
MetaSimHC	1000	Filtered Kraken	Nothing	Phylum	0	9	0	9
MetaSimHC	1000	Filtered Kraken	Nothing	Superkingdom	0	7	0	7
MetaSimHC	1000	Filtered Kraken	Species	Species	3040	0	450	3490
MetaSimHC	1000	Filtered Kraken	Species	Genus	210	859	0	1069
MetaSimHC	1000	Filtered Kraken	Species	Family	1	275	0	276
MetaSimHC	1000	Filtered Kraken	Species	Order	20	373	0	393
MetaSimHC	1000	Filtered Kraken	Species	Class	0	115	0	115
MetaSimHC	1000	Filtered Kraken	Species	Phylum	0	214	0	214
MetaSimHC	1000	Filtered Kraken	Species	Superkingdom	0	108	0	108
MetaSimHC	1000	Filtered Kraken	Genus	Species	49	0	3011	3060
MetaSimHC	1000	Filtered Kraken	Genus	Genus	14	0	231	245
MetaSimHC	1000	Filtered Kraken	Genus	Family	3	43	0	46
MetaSimHC	1000	Filtered Kraken	Genus	Order	22	219	0	241
MetaSimHC	1000	Filtered Kraken	Genus	Class	0	47	0	47
MetaSimHC	1000	Filtered Kraken	Genus	Phylum	0	100	0	100
MetaSimHC	1000	Filtered Kraken	Genus	Superkingdom	0	136	0	136
MetaSimHC	1000	Filtered Kraken	Family	Species	31	0	74	105
MetaSimHC	1000	Filtered Kraken	Family	Genus	7	0	17	24
MetaSimHC	1000	Filtered Kraken	Family	Family	4	0	1	5
MetaSimHC	1000	Filtered Kraken	Family	Order	22	67	0	89
MetaSimHC	1000	Filtered Kraken	Family	Class	0	35	0	35
MetaSimHC	1000	Filtered Kraken	Family	Phylum	0	66	0	66
MetaSimHC	1000	Filtered Kraken	Family	Superkingdom	0	137	0	137
MetaSimHC	1000	Filtered Kraken	Order	Species	18	0	15	33
MetaSimHC	1000	Filtered Kraken	Order	Genus	5	0	7	12
MetaSimHC	1000	Filtered Kraken	Order	Family	3	0	1	4
MetaSimHC	1000	Filtered Kraken	Order	Order	22	0	1	23
MetaSimHC	1000	Filtered Kraken	Order	Class	0	18	0	18
MetaSimHC	1000	Filtered Kraken	Order	Phylum	0	62	0	62
MetaSimHC	1000	Filtered Kraken	Order	Superkingdom	0	103	0	103
MetaSimHC	1000	Filtered Kraken	Class	Species	13	0	0	13
MetaSimHC	1000	Filtered Kraken	Class	Genus	0	0	0	0
MetaSimHC	1000	Filtered Kraken	Class	Family	0	0	0	0
MetaSimHC	1000	Filtered Kraken	Class	Order	0	0	0	0
MetaSimHC	1000	Filtered Kraken	Class	Class	0	0	0	0
MetaSimHC	1000	Filtered Kraken	Class	Phylum	0	3	0	3
MetaSimHC	1000	Filtered Kraken	Class	Superkingdom	0	56	0	56
MetaSimHC	1000	MetaBin	Nothing	Species	2081	20002	0	22083
MetaSimHC	1000	MetaBin	Nothing	Genus	11	393	0	404
MetaSimHC	1000	MetaBin	Nothing	Family	2	807	0	809
MetaSimHC	1000	MetaBin	Nothing	Order	4	158	0	162
MetaSimHC	1000	MetaBin	Nothing	Class	2	38	0	40
MetaSimHC	1000	MetaBin	Nothing	Phylum	1	157	0	158
MetaSimHC	1000	MetaBin	Nothing	Superkingdom	2	62	0	64
MetaSimHC	1000	MetaBin	Species	Species	4846	0	8297	13143
MetaSimHC	1000	MetaBin	Species	Genus	518	3898	0	4416
MetaSimHC	1000	MetaBin	Species	Family	152	1429	0	1581
MetaSimHC	1000	MetaBin	Species	Order	168	1104	0	1272
MetaSimHC	1000	MetaBin	Species	Class	116	439	0	555
MetaSimHC	1000	MetaBin	Species	Phylum	48	2222	0	2270
MetaSimHC	1000	MetaBin	Species	Superkingdom	34	1583	0	1617
MetaSimHC	1000	MetaBin	Genus	Species	3049	0	6965	10014
MetaSimHC	1000	MetaBin	Genus	Genus	677	0	931	1608
MetaSimHC	1000	MetaBin	Genus	Family	433	1183	0	1616
MetaSimHC	1000	MetaBin	Genus	Order	386	3262	0	3648
MetaSimHC	1000	MetaBin	Genus	Class	252	1722	0	1974
MetaSimHC	1000	MetaBin	Genus	Phylum	95	2723	0	2818
MetaSimHC	1000	MetaBin	Genus	Superkingdom	62	3279	0	3341
MetaSimHC	1000	MetaBin	Family	Species	2885	0	3388	6273
MetaSimHC	1000	MetaBin	Family	Genus	593	0	716	1309
MetaSimHC	1000	MetaBin	Family	Family	626	0	704	1330
MetaSimHC	1000	MetaBin	Family	Order	624	3642	0	4266
MetaSimHC	1000	MetaBin	Family	Class	382	2531	0	2913
MetaSimHC	1000	MetaBin	Family	Phylum	135	4432	0	4567
MetaSimHC	1000	MetaBin	Family	Superkingdom	169	4187	0	4356
MetaSimHC	1000	MetaBin	Order	Species	3823	0	2082	5905
MetaSimHC	1000	MetaBin	Order	Genus	696	0	480	1176
MetaSimHC	1000	MetaBin	Order	Family	548	0	821	1369
MetaSimHC	1000	MetaBin	Order	Order	845	0	823	1668
MetaSimHC	1000	MetaBin	Order	Class	497	2200	0	2697
MetaSimHC	1000	MetaBin	Order	Phylum	588	5787	0	6375
MetaSimHC	1000	MetaBin	Order	Superkingdom	143	6166	0	6309
MetaSimHC	1000	MetaBin	Class	Species	6715	0	346	7061
MetaSimHC	1000	MetaBin	Class	Genus	935	0	94	1029
MetaSimHC	1000	MetaBin	Class	Family	1215	0	230	1445
MetaSimHC	1000	MetaBin	Class	Order	480	0	48	528
MetaSimHC	1000	MetaBin	Class	Class	271	0	86	354
MetaSimHC	1000	MetaBin	Class	Phylum	845	301	0	1149
MetaSimHC	1000	MetaBin	Class	Superkingdom	164	12243	0	12407
MetaSimHC	1000	metaCV	Nothing	Species	296	43652	0	43948
MetaSimHC	1000	metaCV	Nothing	Genus	9	1586	0	1595
MetaSimHC	1000	metaCV	Nothing	Family	2	2531	0	2533
MetaSimHC	1000	metaCV	Nothing	Order	1	55	0	56
MetaSimHC	1000	metaCV	Nothing	Class	7	30	0	37
MetaSimHC	1000	metaCV	Nothing	Phylum	1	56	0	57
MetaSimHC	1000	metaCV	Nothing	Superkingdom	2	44	0	46
MetaSimHC	1000	metaCV	Species	Species	15971	0	17792	33763
MetaSimHC	1000	metaCV	Species	Genus	1331	6335	0	7666
MetaSimHC	1000	metaCV	Species	Family	223	2579	0	2802
MetaSimHC	1000	metaCV	Species	Order	207	772	0	979
MetaSimHC	1000	metaCV	Species	Class	143	432	0	575
MetaSimHC	1000	metaCV	Species	Phylum	103	997	0	1100
MetaSimHC	1000	metaCV	Species	Superkingdom	76	1070	0	1146
MetaSimHC	1000	metaCV	Genus	Species	18248	0	15648	33896
MetaSimHC	1000	metaCV	Genus	Genus	1938	0	2238	4176
MetaSimHC	1000	metaCV	Genus	Family	695	1491	0	2186
MetaSimHC	1000	metaCV	Genus	Order	365	2286	0	2651
MetaSimHC	1000	metaCV	Genus	Class	240	1182	0	1422
MetaSimHC	1000	metaCV	Genus	Phylum	195	1428	0	1623
MetaSimHC	1000	metaCV	Genus	Superkingdom	126	1852	0	1978
MetaSimHC	1000	metaCV	Family	Species	19844	0	12197	32041
MetaSimHC	1000	metaCV	Family	Genus	2128	0	1455	3583
MetaSimHC	1000	metaCV	Family	Family	877	0	959	1836
MetaSimHC	1000	metaCV	Family	Order	633	2340	0	2973
MetaSimHC	1000	metaCV	Family	Class	347	1799	0	2146
MetaSimHC	1000	metaCV	Family	Phylum	227	2373	0	2600
MetaSimHC	1000	metaCV	Family	Superkingdom	256	2331	0	2587
MetaSimHC	1000	metaCV	Order	Species	24100	0	8555	32655
MetaSimHC	1000	metaCV	Order	Genus	1961	0	1149	3110
MetaSimHC	1000	metaCV	Order	Family	628	0	744	1372
MetaSimHC	1000	metaCV	Order	Order	883	0	352	1235
MetaSimHC	1000	metaCV	Order	Class	432	1658	0	2090
MetaSimHC	1000	metaCV	Order	Phylum	613	3259	0	3872
MetaSimHC	1000	metaCV	Order	Superkingdom	237	2960	0	3197
MetaSimHC	1000	metaCV	Class	Species	36190	0	1347	37537
MetaSimHC	1000	metaCV	Class	Genus	1393	0	165	1558
MetaSimHC	1000	metaCV	Class	Family	960	0	124	1084
MetaSimHC	1000	metaCV	Class	Order	255	0	67	322
MetaSimHC	1000	metaCV	Class	Class	167	0	31	193
MetaSimHC	1000	metaCV	Class	Phylum	578	120	0	703
MetaSimHC	1000	metaCV	Class	Superkingdom	259	4938	0	5197
MetaSimHC	1000	MetaPhyler	Nothing	Species	42	213	0	255
MetaSimHC	1000	MetaPhyler	Nothing	Genus	0	101	0	101
MetaSimHC	1000	MetaPhyler	Nothing	Family	0	46	0	46
MetaSimHC	1000	MetaPhyler	Nothing	Order	4	0	0	4
MetaSimHC	1000	MetaPhyler	Nothing	Class	0	7	0	7
MetaSimHC	1000	MetaPhyler	Nothing	Phylum	1	4	0	5
MetaSimHC	1000	MetaPhyler	Nothing	Superkingdom	0	0	0	0
MetaSimHC	1000	MetaPhyler	Species	Species	4	0	38	42
MetaSimHC	1000	MetaPhyler	Species	Genus	0	101	0	101
MetaSimHC	1000	MetaPhyler	Species	Family	0	46	0	46
MetaSimHC	1000	MetaPhyler	Species	Order	4	0	0	4
MetaSimHC	1000	MetaPhyler	Species	Class	0	7	0	7
MetaSimHC	1000	MetaPhyler	Species	Phylum	1	4	0	5
MetaSimHC	1000	MetaPhyler	Species	Superkingdom	0	0	0	0
MetaSimHC	1000	MetaPhyler	Genus	Species	3	0	6	9
MetaSimHC	1000	MetaPhyler	Genus	Genus	12	0	60	72
MetaSimHC	1000	MetaPhyler	Genus	Family	19	159	0	178
MetaSimHC	1000	MetaPhyler	Genus	Order	42	14	0	56
MetaSimHC	1000	MetaPhyler	Genus	Class	10	56	0	66
MetaSimHC	1000	MetaPhyler	Genus	Phylum	0	13	0	13
MetaSimHC	1000	MetaPhyler	Genus	Superkingdom	0	0	0	0
MetaSimHC	1000	MetaPhyler	Family	Species	3	0	0	3
MetaSimHC	1000	MetaPhyler	Family	Genus	13	0	7	20
MetaSimHC	1000	MetaPhyler	Family	Family	10	0	12	22
MetaSimHC	1000	MetaPhyler	Family	Order	100	84	0	184
MetaSimHC	1000	MetaPhyler	Family	Class	15	101	0	116
MetaSimHC	1000	MetaPhyler	Family	Phylum	0	49	0	49
MetaSimHC	1000	MetaPhyler	Family	Superkingdom	0	0	0	0
MetaSimHC	1000	MetaPhyler	Order	Species	0	0	0	0
MetaSimHC	1000	MetaPhyler	Order	Genus	9	0	21	30
MetaSimHC	1000	MetaPhyler	Order	Family	10	0	27	37
MetaSimHC	1000	MetaPhyler	Order	Order	29	0	33	62
MetaSimHC	1000	MetaPhyler	Order	Class	25	185	0	211
MetaSimHC	1000	MetaPhyler	Order	Phylum	2	56	0	57
MetaSimHC	1000	MetaPhyler	Order	Superkingdom	0	0	0	0
MetaSimHC	1000	MetaPhyler	Class	Species	0	0	0	0
MetaSimHC	1000	MetaPhyler	Class	Genus	7	0	0	7
MetaSimHC	1000	MetaPhyler	Class	Family	9	0	8	17
MetaSimHC	1000	MetaPhyler	Class	Order	9	0	0	9
MetaSimHC	1000	MetaPhyler	Class	Class	10	0	0	10
MetaSimHC	1000	MetaPhyler	Class	Phylum	11	168	0	179
MetaSimHC	1000	MetaPhyler	Class	Superkingdom	0	0	0	0
MetaSimHC	1000	phymmBL	Nothing	Species	0	0	0	0
MetaSimHC	1000	phymmBL	Nothing	Genus	424	47847	0	48271
MetaSimHC	1000	phymmBL	Nothing	Family	0	0	0	0
MetaSimHC	1000	phymmBL	Nothing	Order	0	0	0	0
MetaSimHC	1000	phymmBL	Nothing	Class	0	0	0	0
MetaSimHC	1000	phymmBL	Nothing	Phylum	0	0	0	0
MetaSimHC	1000	phymmBL	Nothing	Superkingdom	0	0	0	0
MetaSimHC	1000	phymmBL	Species	Species	0	0	0	0
MetaSimHC	1000	phymmBL	Species	Genus	24419	23400	0	47819
MetaSimHC	1000	phymmBL	Species	Family	0	0	0	0
MetaSimHC	1000	phymmBL	Species	Order	0	0	0	0
MetaSimHC	1000	phymmBL	Species	Class	8	0	0	8
MetaSimHC	1000	phymmBL	Species	Phylum	0	0	0	0
MetaSimHC	1000	phymmBL	Species	Superkingdom	0	0	0	0
MetaSimHC	1000	phymmBL	Genus	Species	0	0	0	0
MetaSimHC	1000	phymmBL	Genus	Genus	29356	0	17545	46901
MetaSimHC	1000	phymmBL	Genus	Family	0	0	0	0
MetaSimHC	1000	phymmBL	Genus	Order	0	0	0	0
MetaSimHC	1000	phymmBL	Genus	Class	12	0	0	12
MetaSimHC	1000	phymmBL	Genus	Phylum	0	0	0	0
MetaSimHC	1000	phymmBL	Genus	Superkingdom	0	0	0	0
MetaSimHC	1000	phymmBL	Family	Species	0	0	0	0
MetaSimHC	1000	phymmBL	Family	Genus	30063	0	16509	46572
MetaSimHC	1000	phymmBL	Family	Family	0	0	0	0
MetaSimHC	1000	phymmBL	Family	Order	0	0	0	0
MetaSimHC	1000	phymmBL	Family	Class	18	0	0	18
MetaSimHC	1000	phymmBL	Family	Phylum	0	0	0	0
MetaSimHC	1000	phymmBL	Family	Superkingdom	0	0	0	0
MetaSimHC	1000	phymmBL	Order	Species	0	0	0	0
MetaSimHC	1000	phymmBL	Order	Genus	37234	0	10449	47683
MetaSimHC	1000	phymmBL	Order	Family	0	0	0	0
MetaSimHC	1000	phymmBL	Order	Order	0	0	0	0
MetaSimHC	1000	phymmBL	Order	Class	55	0	0	55
MetaSimHC	1000	phymmBL	Order	Phylum	0	0	0	0
MetaSimHC	1000	phymmBL	Order	Superkingdom	0	0	0	0
MetaSimHC	1000	phymmBL	Class	Species	0	0	0	0
MetaSimHC	1000	phymmBL	Class	Genus	44603	0	2013	46616
MetaSimHC	1000	phymmBL	Class	Family	0	0	0	0
MetaSimHC	1000	phymmBL	Class	Order	0	0	0	0
MetaSimHC	1000	phymmBL	Class	Class	991	0	0	991
MetaSimHC	1000	phymmBL	Class	Phylum	0	0	0	0
MetaSimHC	1000	phymmBL	Class	Superkingdom	0	0	0	0
MetaSimHC	1000	RITA	Nothing	Species	964	27541	0	28505
MetaSimHC	1000	RITA	Nothing	Genus	0	0	0	0
MetaSimHC	1000	RITA	Nothing	Family	0	0	0	0
MetaSimHC	1000	RITA	Nothing	Order	0	0	0	0
MetaSimHC	1000	RITA	Nothing	Class	0	0	0	0
MetaSimHC	1000	RITA	Nothing	Phylum	0	0	0	0
MetaSimHC	1000	RITA	Nothing	Superkingdom	0	0	0	0
MetaSimHC	1000	RITA	Species	Species	11762	0	17039	28801
MetaSimHC	1000	RITA	Species	Genus	0	0	0	0
MetaSimHC	1000	RITA	Species	Family	0	0	0	0
MetaSimHC	1000	RITA	Species	Order	0	0	0	0
MetaSimHC	1000	RITA	Species	Class	0	0	0	0
MetaSimHC	1000	RITA	Species	Phylum	0	0	0	0
MetaSimHC	1000	RITA	Species	Superkingdom	0	0	0	0
MetaSimHC	1000	RITA	Genus	Species	9564	0	14401	23965
MetaSimHC	1000	RITA	Genus	Genus	0	0	0	0
MetaSimHC	1000	RITA	Genus	Family	0	0	0	0
MetaSimHC	1000	RITA	Genus	Order	0	0	0	0
MetaSimHC	1000	RITA	Genus	Class	0	0	0	0
MetaSimHC	1000	RITA	Genus	Phylum	0	0	0	0
MetaSimHC	1000	RITA	Genus	Superkingdom	0	0	0	0
MetaSimHC	1000	RITA	Family	Species	13725	0	6759	20484
MetaSimHC	1000	RITA	Family	Genus	0	0	0	0
MetaSimHC	1000	RITA	Family	Family	0	0	0	0
MetaSimHC	1000	RITA	Family	Order	0	0	0	0
MetaSimHC	1000	RITA	Family	Class	0	0	0	0
MetaSimHC	1000	RITA	Family	Phylum	0	0	0	0
MetaSimHC	1000	RITA	Family	Superkingdom	0	0	0	0
MetaSimHC	1000	RITA	Order	Species	12328	0	7154	19482
MetaSimHC	1000	RITA	Order	Genus	0	0	0	0
MetaSimHC	1000	RITA	Order	Family	0	0	0	0
MetaSimHC	1000	RITA	Order	Order	0	0	0	0
MetaSimHC	1000	RITA	Order	Class	0	0	0	0
MetaSimHC	1000	RITA	Order	Phylum	0	0	0	0
MetaSimHC	1000	RITA	Order	Superkingdom	0	0	0	0
MetaSimHC	1000	RITA	Class	Species	14359	0	762	15121
MetaSimHC	1000	RITA	Class	Genus	0	0	0	0
MetaSimHC	1000	RITA	Class	Family	0	0	0	0
MetaSimHC	1000	RITA	Class	Order	0	0	0	0
MetaSimHC	1000	RITA	Class	Class	0	0	0	0
MetaSimHC	1000	RITA	Class	Phylum	0	0	0	0
MetaSimHC	1000	RITA	Class	Superkingdom	0	0	0	0
MetaSimHC	1000	TACOA	Nothing	Species	0	0	0	0
MetaSimHC	1000	TACOA	Nothing	Genus	175	157	0	332
MetaSimHC	1000	TACOA	Nothing	Family	0	0	0	0
MetaSimHC	1000	TACOA	Nothing	Order	764	674	0	1438
MetaSimHC	1000	TACOA	Nothing	Class	104	456	0	560
MetaSimHC	1000	TACOA	Nothing	Phylum	1606	4376	0	5982
MetaSimHC	1000	TACOA	Nothing	Superkingdom	2794	24542	0	27336
MetaSimHC	1000	TACOA	Species	Species	0	0	0	0
MetaSimHC	1000	TACOA	Species	Genus	195	74	0	269
MetaSimHC	1000	TACOA	Species	Family	0	0	0	0
MetaSimHC	1000	TACOA	Species	Order	767	590	0	1357
MetaSimHC	1000	TACOA	Species	Class	106	443	0	549
MetaSimHC	1000	TACOA	Species	Phylum	1667	4050	0	5717
MetaSimHC	1000	TACOA	Species	Superkingdom	2897	24342	0	27239
MetaSimHC	1000	TACOA	Genus	Species	0	0	0	0
MetaSimHC	1000	TACOA	Genus	Genus	191	0	20	211
MetaSimHC	1000	TACOA	Genus	Family	0	0	0	0
MetaSimHC	1000	TACOA	Genus	Order	808	491	0	1299
MetaSimHC	1000	TACOA	Genus	Class	118	370	0	488
MetaSimHC	1000	TACOA	Genus	Phylum	1732	3256	0	4988
MetaSimHC	1000	TACOA	Genus	Superkingdom	3149	24510	0	27659
MetaSimHC	1000	TACOA	Family	Species	0	0	0	0
MetaSimHC	1000	TACOA	Family	Genus	224	0	22	246
MetaSimHC	1000	TACOA	Family	Family	0	0	0	0
MetaSimHC	1000	TACOA	Family	Order	878	63	0	941
[truncated: 2,033 more rows]
