# Supplementary material for: Evaluation of shotgun metagenomics sequence classification methods using in silico and in vitro simulated communities
Source: BMC Bioinformatics. 2015 Nov 4;16:363. doi: 10.1186/s12859-015-0788-5 (PMC4634789; doi:10.1186/s12859-015-0788-5)
Supplement: Additional file 5: — The performance for each of the component genomes on all in silico datasets. (TXT 674 kb) [file 12859_2015_788_MOESM5_ESM.txt]

Dataset	Read length	Method	Level of clade exclusion	Sensitivity	Precision	Taxonomic Distance
MetaSimHC	100	CARMA3	Nothing	Sulfolobus tokodaii str. 7	0.807417070443533	0.997881063153531	0.268091574922843
MetaSimHC	100	CARMA3	Nothing	Anabaena variabilis ATCC 29413	0.782391700546755	0.990100415143881	0.809938615477415
MetaSimHC	100	CARMA3	Nothing	Clostridium acetobutylicum ATCC 824	0.82093463386228	0.994357256215835	0.0516369834832187
MetaSimHC	100	CARMA3	Nothing	Campylobacter jejuni subsp. jejuni 81-176	0.898103989763871	0.997287522603978	0.0859597003358305
MetaSimHC	100	CARMA3	Nothing	Lactococcus lactis subsp. cremoris SK11	0.81769395890831	0.992693936432593	0.230676159895761
MetaSimHC	100	CARMA3	Nothing	Archaeoglobus fulgidus DSM 4304	0.866775866775867	0.994674185463659	0.316416040100251
MetaSimHC	100	CARMA3	Nothing	Pseudomonas aeruginosa PA7	0.85765561108587	0.993613474866216	0.209527151504518
MetaSimHC	100	CARMA3	Nothing	Agrobacterium fabrum str. C58	0.576117663676813	0.730102257725269	1.31444809916986
MetaSimHC	100	CARMA3	Nothing	Bdellovibrio bacteriovorus HD100	0.883500587167716	0.998311167405531	0.102566422389095
MetaSimHC	100	CARMA3	Nothing	Nitrosomonas europaea ATCC 19718	0.836755204594401	0.991240751764606	0.301173569181053
MetaSimHC	100	CARMA3	Nothing	Streptomyces coelicolor A3(2)	0.830451094436798	0.993981666002391	0.266626810150126
MetaSimHC	100	CARMA3	Species	Sulfolobus tokodaii str. 7	0.594073797987328	0.932596103212217	1.04903165408695
MetaSimHC	100	CARMA3	Species	Anabaena variabilis ATCC 29413	0.201584186176924	0.273468999619627	0.713122860403195
MetaSimHC	100	CARMA3	Species	Clostridium acetobutylicum ATCC 824	0.50538651914398	0.901883524572418	1.62078371941979
MetaSimHC	100	CARMA3	Species	Campylobacter jejuni subsp. jejuni 81-176	0.585494940095382	0.896039163328883	1.31873609256787
MetaSimHC	100	CARMA3	Species	Lactococcus lactis subsp. cremoris SK11	0.483555657773689	0.773309630356158	1.52779991417888
MetaSimHC	100	CARMA3	Species	Archaeoglobus fulgidus DSM 4304	0.427245427245427	0.774624649397789	1.6045207061541
MetaSimHC	100	CARMA3	Species	Pseudomonas aeruginosa PA7	0.645176434953809	0.872470713525027	1.23687228639305
MetaSimHC	100	CARMA3	Species	Agrobacterium fabrum str. C58	0.575958754149304	0.729949874686717	0.583042427497315
MetaSimHC	100	CARMA3	Species	Bdellovibrio bacteriovorus HD100	0.284536137504003	0.805941941336559	2.70154218324766
MetaSimHC	100	CARMA3	Species	Nitrosomonas europaea ATCC 19718	0.626561378320172	0.840807282886181	1.12745050816435
MetaSimHC	100	CARMA3	Species	Streptomyces coelicolor A3(2)	0.661190782755406	0.916078431372549	0.586559015763168
MetaSimHC	100	CARMA3	Genus	Sulfolobus tokodaii str. 7	0.411106969809914	0.808947561422809	0.815254858819215
MetaSimHC	100	CARMA3	Genus	Anabaena variabilis ATCC 29413	0.192723959063508	0.262072252406825	0.452959679725479
MetaSimHC	100	CARMA3	Genus	Clostridium acetobutylicum ATCC 824	0.311932838355898	0.699379828092699	1.94603416385595
MetaSimHC	100	CARMA3	Genus	Campylobacter jejuni subsp. jejuni 81-176	0.400604862161219	0.761189081666482	1.78782185876892
MetaSimHC	100	CARMA3	Genus	Lactococcus lactis subsp. cremoris SK11	0.355795768169273	0.641686830279986	1.28676114759765
MetaSimHC	100	CARMA3	Genus	Archaeoglobus fulgidus DSM 4304	0.317908817908818	0.651468531468531	1.36895104895105
MetaSimHC	100	CARMA3	Genus	Pseudomonas aeruginosa PA7	0.418294714523701	0.656166108379065	1.37968308269784
MetaSimHC	100	CARMA3	Genus	Agrobacterium fabrum str. C58	0.502948654566	0.719499873705481	0.952311189694367
MetaSimHC	100	CARMA3	Genus	Bdellovibrio bacteriovorus HD100	0.195446781253336	0.668339874053117	2.35109975358218
MetaSimHC	100	CARMA3	Genus	Nitrosomonas europaea ATCC 19718	0.463531945441493	0.723027825989586	1.72991433850288
MetaSimHC	100	CARMA3	Genus	Streptomyces coelicolor A3(2)	0.419804200150957	0.760924674070497	1.07554723965878
MetaSimHC	100	CARMA3	Family	Sulfolobus tokodaii str. 7	0.136414461423779	0.465412004069176	0.723804679552391
MetaSimHC	100	CARMA3	Family	Anabaena variabilis ATCC 29413	0.347918127015281	0.545644430763819	1.05043753572842
MetaSimHC	100	CARMA3	Family	Clostridium acetobutylicum ATCC 824	0.294050565341874	0.677872245217586	1.33571987918112
MetaSimHC	100	CARMA3	Family	Campylobacter jejuni subsp. jejuni 81-176	0.34593462835873	0.689623188405797	1.22631884057971
MetaSimHC	100	CARMA3	Family	Lactococcus lactis subsp. cremoris SK11	0.33352499233364	0.664604338527345	0.932859761686526
MetaSimHC	100	CARMA3	Family	Archaeoglobus fulgidus DSM 4304	0.141596141596142	0.356308678726815	0.799748110831234
MetaSimHC	100	CARMA3	Family	Pseudomonas aeruginosa PA7	0.34815992730577	0.57680148534725	1.01931955038137
MetaSimHC	100	CARMA3	Family	Agrobacterium fabrum str. C58	0.44989052899216	0.724625316383699	0.798509797230043
MetaSimHC	100	CARMA3	Family	Bdellovibrio bacteriovorus HD100	0.194832924095228	0.669049582989643	1.68572999725048
MetaSimHC	100	CARMA3	Family	Nitrosomonas europaea ATCC 19718	0.393969849246231	0.645305426538891	1.14345346581222
MetaSimHC	100	CARMA3	Family	Streptomyces coelicolor A3(2)	0.387514984682325	0.730116904029948	0.434761695631261
MetaSimHC	100	CARMA3	Order	Sulfolobus tokodaii str. 7	0.138352590383899	0.474376996805112	0.261725239616613
MetaSimHC	100	CARMA3	Order	Anabaena variabilis ATCC 29413	0.376994252067854	0.650200686686977	0.728734464916099
MetaSimHC	100	CARMA3	Order	Clostridium acetobutylicum ATCC 824	0.229024118018149	0.584965294992563	0.841038671294001
MetaSimHC	100	CARMA3	Order	Campylobacter jejuni subsp. jejuni 81-176	0.335349540537397	0.78257328990228	0.819218241042345
MetaSimHC	100	CARMA3	Order	Lactococcus lactis subsp. cremoris SK11	0.210288255136461	0.539748130657222	0.835891381345927
MetaSimHC	100	CARMA3	Order	Archaeoglobus fulgidus DSM 4304	0.145873145873146	0.369439963125144	0.460013828070984
MetaSimHC	100	CARMA3	Order	Pseudomonas aeruginosa PA7	0.34011812812358	0.572586813523023	0.427387690581816
MetaSimHC	100	CARMA3	Order	Agrobacterium fabrum str. C58	0.35876474327283	0.661124487538231	0.484967788117394
MetaSimHC	100	CARMA3	Order	Bdellovibrio bacteriovorus HD100	0.183169638091171	0.661557740505109	1.04713707345286
MetaSimHC	100	CARMA3	Order	Nitrosomonas europaea ATCC 19718	0.392785355348169	0.649320595739631	0.48875571114935
MetaSimHC	100	CARMA3	Order	Streptomyces coelicolor A3(2)	0.140145628912667	0.472547625285377	0.711029604401362
MetaSimHC	100	CARMA3	Class	Sulfolobus tokodaii str. 7	0.0223257547521431	0.124661810613944	0.124661810613944
MetaSimHC	100	CARMA3	Class	Anabaena variabilis ATCC 29413	0.0942941258937334	0.438747553816047	0.438747553816047
MetaSimHC	100	CARMA3	Class	Clostridium acetobutylicum ATCC 824	0.129252195855777	0.459026281775097	0.405514864282637
MetaSimHC	100	CARMA3	Class	Campylobacter jejuni subsp. jejuni 81-176	0.146853553565197	0.539184283578902	0.539184283578902
MetaSimHC	100	CARMA3	Class	Lactococcus lactis subsp. cremoris SK11	0.131593069610549	0.523882191362735	0.463757057836106
MetaSimHC	100	CARMA3	Class	Archaeoglobus fulgidus DSM 4304	0.156793156793157	0.435596005561876	0.0580204778156997
MetaSimHC	100	CARMA3	Class	Pseudomonas aeruginosa PA7	0.113539300318037	0.432029043969342	0.432029043969342
MetaSimHC	100	CARMA3	Class	Agrobacterium fabrum str. C58	0.116268804294089	0.480306345733042	0.480306345733042
MetaSimHC	100	CARMA3	Class	Bdellovibrio bacteriovorus HD100	0.105850325611188	0.501263902932255	0.501263902932255
MetaSimHC	100	CARMA3	Class	Nitrosomonas europaea ATCC 19718	0.147523330940416	0.481885332395357	0.481885332395357
MetaSimHC	100	CARMA3	Class	Streptomyces coelicolor A3(2)	0.0849131998401634	0.452528837622005	0.452528837622005
MetaSimHC	100	CLARK	Nothing	Sulfolobus tokodaii str. 7	0.999925456578457	0.999925456578457	0.000670890793887439
MetaSimHC	100	CLARK	Nothing	Anabaena variabilis ATCC 29413	0.598696200757045	0.927160225792445	0.0437907077724707
MetaSimHC	100	CLARK	Nothing	Clostridium acetobutylicum ATCC 824	0.999636046003785	1	0.00177188766717639
MetaSimHC	100	CLARK	Nothing	Campylobacter jejuni subsp. jejuni 81-176	0.998429684773758	1	0.00267955962020155
MetaSimHC	100	CLARK	Nothing	Lactococcus lactis subsp. cremoris SK11	0.999923336399877	1	0.0789312274783409
MetaSimHC	100	CLARK	Nothing	Archaeoglobus fulgidus DSM 4304	1	1	0.00627900627900628
MetaSimHC	100	CLARK	Nothing	Pseudomonas aeruginosa PA7	0.998864152657883	1	0.0199075126980517
MetaSimHC	100	CLARK	Nothing	Agrobacterium fabrum str. C58	0.999964686771665	1	0.0158208849807536
MetaSimHC	100	CLARK	Nothing	Bdellovibrio bacteriovorus HD100	1	1	0.000453720508166969
MetaSimHC	100	CLARK	Nothing	Nitrosomonas europaea ATCC 19718	1	1	0.00678391959798995
MetaSimHC	100	CLARK	Nothing	Streptomyces coelicolor A3(2)	0.999988900235315	1	0.00963470268950284
MetaSimHC	100	CLARK	Species	Sulfolobus tokodaii str. 7	0.00339172568020872	0.156089193825043	0.065180102915952
MetaSimHC	100	CLARK	Species	Anabaena variabilis ATCC 29413	0.0091125753539885	0.130732099758648	0.186242960579244
MetaSimHC	100	CLARK	Species	Clostridium acetobutylicum ATCC 824	0.00815256951521328	0.207279457125231	0.10610734114744
MetaSimHC	100	CLARK	Species	Campylobacter jejuni subsp. jejuni 81-176	0.00401302780039549	0.0938775510204082	0.0340136054421769
MetaSimHC	100	CLARK	Species	Lactococcus lactis subsp. cremoris SK11	0.0143744250229991	0.125041680560187	0.253417805935312
MetaSimHC	100	CLARK	Species	Archaeoglobus fulgidus DSM 4304	0.00154700154700155	0.105919003115265	0.0778816199376947
MetaSimHC	100	CLARK	Species	Pseudomonas aeruginosa PA7	0.0356353172800242	0.130555401431504	0.0915496865116795
MetaSimHC	100	CLARK	Species	Agrobacterium fabrum str. C58	0.0187160110177272	0.0645161290322581	0.0558125380401704
MetaSimHC	100	CLARK	Species	Bdellovibrio bacteriovorus HD100	0.000373652183196328	0.0397727272727273	0.0767045454545455
MetaSimHC	100	CLARK	Species	Nitrosomonas europaea ATCC 19718	0.00498923187365398	0.0921139827700464	0.11663353214049
MetaSimHC	100	CLARK	Species	Streptomyces coelicolor A3(2)	0.0504262309639036	0.164327569992042	0.0617449178904724
MetaSimHC	100	CLARK	Genus	Sulfolobus tokodaii str. 7	0.000521803950801342	0.0636363636363636	0.05
MetaSimHC	100	CLARK	Genus	Anabaena variabilis ATCC 29413	0.00776671807093789	0.117025771018166	0.0682298267849599
MetaSimHC	100	CLARK	Genus	Clostridium acetobutylicum ATCC 824	0.00152860678410249	0.0892351274787535	0.114730878186969
MetaSimHC	100	CLARK	Genus	Campylobacter jejuni subsp. jejuni 81-176	0.00122135628707689	0.0670926517571885	0.0479233226837061
MetaSimHC	100	CLARK	Genus	Lactococcus lactis subsp. cremoris SK11	0.0118828580190126	0.130967469370511	0.184199408534009
MetaSimHC	100	CLARK	Genus	Archaeoglobus fulgidus DSM 4304	0.000136500136500137	0.0131004366812227	0
MetaSimHC	100	CLARK	Genus	Pseudomonas aeruginosa PA7	0.00421020748144783	0.0334295334295334	0.0716690716690717
MetaSimHC	100	CLARK	Genus	Agrobacterium fabrum str. C58	0.00840454834380959	0.0773983739837398	0.0734959349593496
MetaSimHC	100	CLARK	Genus	Bdellovibrio bacteriovorus HD100	0.000240204974911925	0.0296052631578947	0.0723684210526316
MetaSimHC	100	CLARK	Genus	Nitrosomonas europaea ATCC 19718	0.00122038765254846	0.0489208633093525	0.116546762589928
MetaSimHC	100	CLARK	Genus	Streptomyces coelicolor A3(2)	0.00427340940372064	0.0458169701297156	0.0904438890872307
MetaSimHC	100	CLARK	Family	Sulfolobus tokodaii str. 7	0.000260901975400671	0.0630630630630631	0.0630630630630631
MetaSimHC	100	CLARK	Family	Anabaena variabilis ATCC 29413	0.000630870601429973	0.0149750415973378	0.0226289517470882
MetaSimHC	100	CLARK	Family	Clostridium acetobutylicum ATCC 824	0.00106759838889698	0.0664652567975831	0.0377643504531722
MetaSimHC	100	CLARK	Family	Campylobacter jejuni subsp. jejuni 81-176	0.0004652785855531	0.032	0.024
MetaSimHC	100	CLARK	Family	Lactococcus lactis subsp. cremoris SK11	0.00701471941122355	0.151490066225166	0.116721854304636
MetaSimHC	100	CLARK	Family	Archaeoglobus fulgidus DSM 4304	0	0	0
MetaSimHC	100	CLARK	Family	Pseudomonas aeruginosa PA7	0.00348326518249281	0.0338285041917929	0.0538314458008531
MetaSimHC	100	CLARK	Family	Agrobacterium fabrum str. C58	0.00360194929020411	0.0572069545709478	0.0434660684240045
MetaSimHC	100	CLARK	Family	Bdellovibrio bacteriovorus HD100	0.000160136649941283	0.0203389830508475	0.0271186440677966
MetaSimHC	100	CLARK	Family	Nitrosomonas europaea ATCC 19718	0.0011127063890883	0.0483619344773791	0.0764430577223089
MetaSimHC	100	CLARK	Family	Streptomyces coelicolor A3(2)	0.0035297251698264	0.0421694735446227	0.048402068691155
MetaSimHC	100	CLARK	Order	Sulfolobus tokodaii str. 7	3.72717107715244e-05	0.333333333333333	0
MetaSimHC	100	CLARK	Order	Anabaena variabilis ATCC 29413	0.0007991027618113	0.0170658682634731	0.0170658682634731
MetaSimHC	100	CLARK	Order	Clostridium acetobutylicum ATCC 824	0.000194108797981269	1	0.75
MetaSimHC	100	CLARK	Order	Campylobacter jejuni subsp. jejuni 81-176	0	0	0
MetaSimHC	100	CLARK	Order	Lactococcus lactis subsp. cremoris SK11	0.00042164980067464	1	1
MetaSimHC	100	CLARK	Order	Archaeoglobus fulgidus DSM 4304	0	0	0
MetaSimHC	100	CLARK	Order	Pseudomonas aeruginosa PA7	0.00316522792669999	0.0416417613070333	0.0233114166168559
MetaSimHC	100	CLARK	Order	Agrobacterium fabrum str. C58	0.00012359629917367	1	0.142857142857143
MetaSimHC	100	CLARK	Order	Bdellovibrio bacteriovorus HD100	2.66894416568805e-05	1	1
MetaSimHC	100	CLARK	Order	Nitrosomonas europaea ATCC 19718	0.000753768844221105	1	0
MetaSimHC	100	CLARK	Order	Streptomyces coelicolor A3(2)	8.87981174799094e-05	0.00451722190852626	0.00451722190852626
MetaSimHC	100	CLARK	Class	Sulfolobus tokodaii str. 7	0	0	0
MetaSimHC	100	CLARK	Class	Anabaena variabilis ATCC 29413	0	0	0
MetaSimHC	100	CLARK	Class	Clostridium acetobutylicum ATCC 824	0	0	0
MetaSimHC	100	CLARK	Class	Campylobacter jejuni subsp. jejuni 81-176	0	0	0
MetaSimHC	100	CLARK	Class	Lactococcus lactis subsp. cremoris SK11	0	0	0
MetaSimHC	100	CLARK	Class	Archaeoglobus fulgidus DSM 4304	4.55000455000455e-05	0.0161290322580645	0
MetaSimHC	100	CLARK	Class	Pseudomonas aeruginosa PA7	0	0	0
MetaSimHC	100	CLARK	Class	Agrobacterium fabrum str. C58	0	0	0
MetaSimHC	100	CLARK	Class	Bdellovibrio bacteriovorus HD100	0	0	0
MetaSimHC	100	CLARK	Class	Nitrosomonas europaea ATCC 19718	0	0	0
MetaSimHC	100	CLARK	Class	Streptomyces coelicolor A3(2)	0	0	0
MetaSimHC	100	DiScRIBinATE BLASTX	Nothing	Sulfolobus tokodaii str. 7	0.865188222139396	0.999569392412694	1.14093786332515
MetaSimHC	100	DiScRIBinATE BLASTX	Nothing	Anabaena variabilis ATCC 29413	0.832454787606898	0.993275455412255	1.75263043441896
MetaSimHC	100	DiScRIBinATE BLASTX	Nothing	Clostridium acetobutylicum ATCC 824	0.85420002911632	0.99598268594223	1.06512575324639
MetaSimHC	100	DiScRIBinATE BLASTX	Nothing	Campylobacter jejuni subsp. jejuni 81-176	0.882110038385483	0.997697671359032	1.19773713985002
MetaSimHC	100	DiScRIBinATE BLASTX	Nothing	Lactococcus lactis subsp. cremoris SK11	0.842954615148727	0.995518334087823	1.27084653689452
MetaSimHC	100	DiScRIBinATE BLASTX	Nothing	Archaeoglobus fulgidus DSM 4304	0.886477386477386	0.996878837494883	1.05382726156365
MetaSimHC	100	DiScRIBinATE BLASTX	Nothing	Pseudomonas aeruginosa PA7	0.898864152657883	0.995120969770132	1.36218835403987
MetaSimHC	100	DiScRIBinATE BLASTX	Nothing	Agrobacterium fabrum str. C58	0.644272194364009	0.91747755902542	2.91521460360564
MetaSimHC	100	DiScRIBinATE BLASTX	Nothing	Bdellovibrio bacteriovorus HD100	0.92548307889399	0.998531402079074	1.04397154951479
MetaSimHC	100	DiScRIBinATE BLASTX	Nothing	Nitrosomonas europaea ATCC 19718	0.878535534816942	0.991814571683281	1.2472647702407
MetaSimHC	100	DiScRIBinATE BLASTX	Nothing	Streptomyces coelicolor A3(2)	0.818474448341695	0.99604219853845	1.18996096229958
MetaSimHC	100	DiScRIBinATE BLASTX	Species	Sulfolobus tokodaii str. 7	0.631830040998882	0.982098372052604	1.84682231620416
MetaSimHC	100	DiScRIBinATE BLASTX	Species	Anabaena variabilis ATCC 29413	0.523888966774148	0.672068053881985	1.19725554376562
MetaSimHC	100	DiScRIBinATE BLASTX	Species	Clostridium acetobutylicum ATCC 824	0.4300480419275	0.92621237458194	2.38560827759197
MetaSimHC	100	DiScRIBinATE BLASTX	Species	Campylobacter jejuni subsp. jejuni 81-176	0.637606141677329	0.959982486865149	2.17267950963222
MetaSimHC	100	DiScRIBinATE BLASTX	Species	Lactococcus lactis subsp. cremoris SK11	0.514489420423183	0.913744979236163	2.06235958880795
MetaSimHC	100	DiScRIBinATE BLASTX	Species	Archaeoglobus fulgidus DSM 4304	0.0582400582400582	0.368557443132738	1.50590267780017
MetaSimHC	100	DiScRIBinATE BLASTX	Species	Pseudomonas aeruginosa PA7	0.667999394214751	0.918629594918255	2.00106216807248
MetaSimHC	100	DiScRIBinATE BLASTX	Species	Agrobacterium fabrum str. C58	0.642206370506392	0.912287742356217	1.97845443828538
MetaSimHC	100	DiScRIBinATE BLASTX	Species	Bdellovibrio bacteriovorus HD100	0.170358706095868	0.691174878180834	3.07612344342177
MetaSimHC	100	DiScRIBinATE BLASTX	Species	Nitrosomonas europaea ATCC 19718	0.704091888011486	0.921284989667481	1.615583317678
MetaSimHC	100	DiScRIBinATE BLASTX	Species	Streptomyces coelicolor A3(2)	0.481363495093904	0.923724120303314	1.42672744312857
MetaSimHC	100	DiScRIBinATE BLASTX	Genus	Sulfolobus tokodaii str. 7	0.346254193067462	0.867899850523169	1.1711509715994
MetaSimHC	100	DiScRIBinATE BLASTX	Genus	Anabaena variabilis ATCC 29413	0.51459413991308	0.662276270207852	0.561128752886836
MetaSimHC	100	DiScRIBinATE BLASTX	Genus	Clostridium acetobutylicum ATCC 824	0.196947639151745	0.675909734365892	1.97160462986094
MetaSimHC	100	DiScRIBinATE BLASTX	Genus	Campylobacter jejuni subsp. jejuni 81-176	0.325520530417588	0.780395984383714	1.9601226993865
MetaSimHC	100	DiScRIBinATE BLASTX	Genus	Lactococcus lactis subsp. cremoris SK11	0.347324440355719	0.811335959885387	1.69573782234957
MetaSimHC	100	DiScRIBinATE BLASTX	Genus	Archaeoglobus fulgidus DSM 4304	0.074984074984075	0.39284862932062	1.21168057210965
MetaSimHC	100	DiScRIBinATE BLASTX	Genus	Pseudomonas aeruginosa PA7	0.476207784340451	0.771234455863236	1.62139756199259
MetaSimHC	100	DiScRIBinATE BLASTX	Genus	Agrobacterium fabrum str. C58	0.578801469030299	0.860732571878692	1.27585663647105
MetaSimHC	100	DiScRIBinATE BLASTX	Genus	Bdellovibrio bacteriovorus HD100	0.167502935838582	0.681581233709818	2.35208514335361
MetaSimHC	100	DiScRIBinATE BLASTX	Genus	Nitrosomonas europaea ATCC 19718	0.464608758076095	0.775693653742434	1.81758254928987
MetaSimHC	100	DiScRIBinATE BLASTX	Genus	Streptomyces coelicolor A3(2)	0.394041646317098	0.789099315372988	1.22632702053881
MetaSimHC	100	DiScRIBinATE BLASTX	Family	Sulfolobus tokodaii str. 7	0.0706298919120388	0.362540654295007	0.553854983738282
MetaSimHC	100	DiScRIBinATE BLASTX	Family	Anabaena variabilis ATCC 29413	0.362736576475536	0.555462527640025	1.15081256306219
MetaSimHC	100	DiScRIBinATE BLASTX	Family	Clostridium acetobutylicum ATCC 824	0.174843499781628	0.618010291595197	1.36809605488851
MetaSimHC	100	DiScRIBinATE BLASTX	Family	Campylobacter jejuni subsp. jejuni 81-176	0.274630685122717	0.678643288301236	1.37151480310434
MetaSimHC	100	DiScRIBinATE BLASTX	Family	Lactococcus lactis subsp. cremoris SK11	0.286453541858326	0.691112549708684	1.24849717932119
MetaSimHC	100	DiScRIBinATE BLASTX	Family	Archaeoglobus fulgidus DSM 4304	0.15984165984166	0.495906267645398	1.04446640316206
MetaSimHC	100	DiScRIBinATE BLASTX	Family	Pseudomonas aeruginosa PA7	0.372785097682871	0.670251872021783	1.28931245745405
MetaSimHC	100	DiScRIBinATE BLASTX	Family	Agrobacterium fabrum str. C58	0.337912281940815	0.62515924607193	0.991833534772809
MetaSimHC	100	DiScRIBinATE BLASTX	Family	Bdellovibrio bacteriovorus HD100	0.167556314721896	0.682317139441365	1.67416585153788
MetaSimHC	100	DiScRIBinATE BLASTX	Family	Nitrosomonas europaea ATCC 19718	0.353374012921752	0.669136138109155	1.3025215795555
MetaSimHC	100	DiScRIBinATE BLASTX	Family	Streptomyces coelicolor A3(2)	0.343526617235715	0.717791126469838	0.616531762413897
MetaSimHC	100	DiScRIBinATE BLASTX	Order	Sulfolobus tokodaii str. 7	0.0720834886321282	0.369507069163164	0.198318685517768
MetaSimHC	100	DiScRIBinATE BLASTX	Order	Anabaena variabilis ATCC 29413	0.455979251366886	0.789096996457858	0.849361929254209
MetaSimHC	100	DiScRIBinATE BLASTX	Order	Clostridium acetobutylicum ATCC 824	0.140777405735915	0.5234100135318	0.777266576454668
MetaSimHC	100	DiScRIBinATE BLASTX	Order	Campylobacter jejuni subsp. jejuni 81-176	0.274630685122717	0.805527123848516	0.783862163084272
MetaSimHC	100	DiScRIBinATE BLASTX	Order	Lactococcus lactis subsp. cremoris SK11	0.183302667893284	0.554434782608696	0.769739130434783
MetaSimHC	100	DiScRIBinATE BLASTX	Order	Archaeoglobus fulgidus DSM 4304	0.162981162981163	0.508229284903519	0.563138479001135
MetaSimHC	100	DiScRIBinATE BLASTX	Order	Pseudomonas aeruginosa PA7	0.373678630925337	0.675038301597724	0.608366163274239
MetaSimHC	100	DiScRIBinATE BLASTX	Order	Agrobacterium fabrum str. C58	0.300904018645385	0.662339681305869	0.676875242907112
MetaSimHC	100	DiScRIBinATE BLASTX	Order	Bdellovibrio bacteriovorus HD100	0.165100886089463	0.683233929754804	0.973381930638392
MetaSimHC	100	DiScRIBinATE BLASTX	Order	Nitrosomonas europaea ATCC 19718	0.348312993539124	0.666987421815932	0.620523747336587
MetaSimHC	100	DiScRIBinATE BLASTX	Order	Streptomyces coelicolor A3(2)	0.102761621453625	0.35972956170345	0.480649673608952
MetaSimHC	100	DiScRIBinATE BLASTX	Class	Sulfolobus tokodaii str. 7	0.0138278046962356	0.0811106252732838	0.0811106252732838
MetaSimHC	100	DiScRIBinATE BLASTX	Class	Anabaena variabilis ATCC 29413	0.0587691013598766	0.322139399062476	0.322139399062476
MetaSimHC	100	DiScRIBinATE BLASTX	Class	Clostridium acetobutylicum ATCC 824	0.0753870044159752	0.360691896912004	0.313907592291618
MetaSimHC	100	DiScRIBinATE BLASTX	Class	Campylobacter jejuni subsp. jejuni 81-176	0.0776433639641736	0.366054291198245	0.366054291198245
MetaSimHC	100	DiScRIBinATE BLASTX	Class	Lactococcus lactis subsp. cremoris SK11	0.0781585403250537	0.39317392981103	0.351716158889317
MetaSimHC	100	DiScRIBinATE BLASTX	Class	Archaeoglobus fulgidus DSM 4304	0.181863681863682	0.616155387698474	0.0309850470171111
MetaSimHC	100	DiScRIBinATE BLASTX	Class	Pseudomonas aeruginosa PA7	0.0687717704073906	0.32098678164982	0.32098678164982
MetaSimHC	100	DiScRIBinATE BLASTX	Class	Agrobacterium fabrum str. C58	0.066742001553782	0.336448598130841	0.336448598130841
MetaSimHC	100	DiScRIBinATE BLASTX	Class	Bdellovibrio bacteriovorus HD100	0.0615725419024234	0.366889312977099	0.366889312977099
MetaSimHC	100	DiScRIBinATE BLASTX	Class	Nitrosomonas europaea ATCC 19718	0.0846733668341709	0.335800711743772	0.335800711743772
MetaSimHC	100	DiScRIBinATE BLASTX	Class	Streptomyces coelicolor A3(2)	0.0495604493184744	0.312281437963352	0.312281437963352
MetaSimHC	100	DiScRIBinATE RAPSearch2	Nothing	Sulfolobus tokodaii str. 7	0.84595601938129	0.999207572088928	2.01813779440898
MetaSimHC	100	DiScRIBinATE RAPSearch2	Nothing	Anabaena variabilis ATCC 29413	0.818463479601851	0.996858191752753	2.14636728421412
MetaSimHC	100	DiScRIBinATE RAPSearch2	Nothing	Clostridium acetobutylicum ATCC 824	0.85160382394332	0.993461462254805	2.00911432534179
MetaSimHC	100	DiScRIBinATE RAPSearch2	Nothing	Campylobacter jejuni subsp. jejuni 81-176	0.928463417471211	0.996131286659179	2.01054536378385
MetaSimHC	100	DiScRIBinATE RAPSearch2	Nothing	Lactococcus lactis subsp. cremoris SK11	0.855910763569457	0.9924	2.02004444444444
MetaSimHC	100	DiScRIBinATE RAPSearch2	Nothing	Archaeoglobus fulgidus DSM 4304	0.906542906542907	0.996100389961004	2.02659734026597
MetaSimHC	100	DiScRIBinATE RAPSearch2	Nothing	Pseudomonas aeruginosa PA7	0.879342723004695	0.994348637679174	2.08624321408388
MetaSimHC	100	DiScRIBinATE RAPSearch2	Nothing	Agrobacterium fabrum str. C58	0.872448619252772	0.996812588259028	2.08493040145249
MetaSimHC	100	DiScRIBinATE RAPSearch2	Nothing	Bdellovibrio bacteriovorus HD100	0.909816376641401	0.997629499561018	2.01170617500732
MetaSimHC	100	DiScRIBinATE RAPSearch2	Nothing	Nitrosomonas europaea ATCC 19718	0.866618808327351	0.990766958020436	2.15097049530141
MetaSimHC	100	DiScRIBinATE RAPSearch2	Nothing	Streptomyces coelicolor A3(2)	0.841617457709897	0.996805405831778	2.0216522493624
MetaSimHC	100	DiScRIBinATE RAPSearch2	Species	Sulfolobus tokodaii str. 7	0.61956764815505	0.983609467455621	1.48952662721893
MetaSimHC	100	DiScRIBinATE RAPSearch2	Species	Anabaena variabilis ATCC 29413	0.725599327071358	0.972565157750343	1.37882631489937
MetaSimHC	100	DiScRIBinATE RAPSearch2	Species	Clostridium acetobutylicum ATCC 824	0.446498762556413	0.886629727776439	1.95369790411949
MetaSimHC	100	DiScRIBinATE RAPSearch2	Species	Campylobacter jejuni subsp. jejuni 81-176	0.57549145050599	0.916373402481941	1.71244674939804
MetaSimHC	100	DiScRIBinATE RAPSearch2	Species	Lactococcus lactis subsp. cremoris SK11	0.514604415823367	0.865403210210791	1.59182621027525
MetaSimHC	100	DiScRIBinATE RAPSearch2	Species	Archaeoglobus fulgidus DSM 4304	0.448266448266448	0.848359597003358	1.77241022991475
MetaSimHC	100	DiScRIBinATE RAPSearch2	Species	Pseudomonas aeruginosa PA7	0.63678630925337	0.904995587697208	1.60569079442974
MetaSimHC	100	DiScRIBinATE RAPSearch2	Species	Agrobacterium fabrum str. C58	0.771223250229536	0.968020034572936	1.23500731350561
MetaSimHC	100	DiScRIBinATE RAPSearch2	Species	Bdellovibrio bacteriovorus HD100	0.0848457350272232	0.427112723364235	1.69300013435443
MetaSimHC	100	DiScRIBinATE RAPSearch2	Species	Nitrosomonas europaea ATCC 19718	0.662491026561378	0.894191172908289	1.50884162589022
MetaSimHC	100	DiScRIBinATE RAPSearch2	Species	Streptomyces coelicolor A3(2)	0.629944945167162	0.953111092451087	1.20641531614745
MetaSimHC	100	DiScRIBinATE RAPSearch2	Genus	Sulfolobus tokodaii str. 7	0.459336563548267	0.922317018410418	0.774584643017512
MetaSimHC	100	DiScRIBinATE RAPSearch2	Genus	Anabaena variabilis ATCC 29413	0.721772045422683	0.970096662960939	0.428765239019427
MetaSimHC	100	DiScRIBinATE RAPSearch2	Genus	Clostridium acetobutylicum ATCC 824	0.221114184500412	0.613298337707787	1.45723130762501
MetaSimHC	100	DiScRIBinATE RAPSearch2	Genus	Campylobacter jejuni subsp. jejuni 81-176	0.317552634639991	0.698656429942418	1.43109404990403
MetaSimHC	100	DiScRIBinATE RAPSearch2	Genus	Lactococcus lactis subsp. cremoris SK11	0.382436369211898	0.753208515778348	1.02491318133776
MetaSimHC	100	DiScRIBinATE RAPSearch2	Genus	Archaeoglobus fulgidus DSM 4304	0.347165347165347	0.747526207504654	1.10238071911433
MetaSimHC	100	DiScRIBinATE RAPSearch2	Genus	Pseudomonas aeruginosa PA7	0.41120702710889	0.694726607476396	1.22743903999181
MetaSimHC	100	DiScRIBinATE RAPSearch2	Genus	Agrobacterium fabrum str. C58	0.575888127692634	0.863794062342753	0.837945920177971
MetaSimHC	100	DiScRIBinATE RAPSearch2	Genus	Bdellovibrio bacteriovorus HD100	0.0839116045692324	0.425209629429267	1.25980524749797
MetaSimHC	100	DiScRIBinATE RAPSearch2	Genus	Nitrosomonas europaea ATCC 19718	0.430868628858579	0.716827899199809	1.50214976710856
MetaSimHC	100	DiScRIBinATE RAPSearch2	Genus	Streptomyces coelicolor A3(2)	0.335357190427563	0.713951509995747	0.783260078453613
MetaSimHC	100	DiScRIBinATE RAPSearch2	Family	Sulfolobus tokodaii str. 7	0.121878494222885	0.4409979770735	0.631422791638571
MetaSimHC	100	DiScRIBinATE RAPSearch2	Family	Anabaena variabilis ATCC 29413	0.298065330155615	0.501084138581193	1.00230968654254
MetaSimHC	100	DiScRIBinATE RAPSearch2	Family	Clostridium acetobutylicum ATCC 824	0.1870480904547	0.5457312756619	0.901175138043324
MetaSimHC	100	DiScRIBinATE RAPSearch2	Family	Campylobacter jejuni subsp. jejuni 81-176	0.238455275095964	0.559956296093963	0.928981152690522
MetaSimHC	100	DiScRIBinATE RAPSearch2	Family	Lactococcus lactis subsp. cremoris SK11	0.222209444955535	0.50364900086881	0.712250217202433
MetaSimHC	100	DiScRIBinATE RAPSearch2	Family	Archaeoglobus fulgidus DSM 4304	0.15046865046865	0.422457843638222	0.917731221257026
MetaSimHC	100	DiScRIBinATE RAPSearch2	Family	Pseudomonas aeruginosa PA7	0.297894896259276	0.547027087157239	0.94081984537516
MetaSimHC	100	DiScRIBinATE RAPSearch2	Family	Agrobacterium fabrum str. C58	0.326506109188502	0.568914595126754	0.717788579867093
MetaSimHC	100	DiScRIBinATE RAPSearch2	Family	Bdellovibrio bacteriovorus HD100	0.0835913312693498	0.425659146507203	0.835009513454743
MetaSimHC	100	DiScRIBinATE RAPSearch2	Family	Nitrosomonas europaea ATCC 19718	0.333524766690596	0.592866713456262	1.00453008358323
MetaSimHC	100	DiScRIBinATE RAPSearch2	Family	Streptomyces coelicolor A3(2)	0.26953558584558	0.614930740206133	0.24123173541999
MetaSimHC	100	DiScRIBinATE RAPSearch2	Order	Sulfolobus tokodaii str. 7	0.123816623183004	0.446505376344086	0.195161290322581
MetaSimHC	100	DiScRIBinATE RAPSearch2	Order	Anabaena variabilis ATCC 29413	0.386120846768541	0.745143661057302	0.745468318813917
MetaSimHC	100	DiScRIBinATE RAPSearch2	Order	Clostridium acetobutylicum ATCC 824	0.111855194836706	0.388047138047138	0.376515151515152
MetaSimHC	100	DiScRIBinATE RAPSearch2	Order	Campylobacter jejuni subsp. jejuni 81-176	0.227404908689078	0.660919540229885	0.39367816091954
MetaSimHC	100	DiScRIBinATE RAPSearch2	Order	Lactococcus lactis subsp. cremoris SK11	0.102575896964121	0.332918636476736	0.33391390893257
MetaSimHC	100	DiScRIBinATE RAPSearch2	Order	Archaeoglobus fulgidus DSM 4304	0.154472654472654	0.433090955479015	0.507717821150657
MetaSimHC	100	DiScRIBinATE RAPSearch2	Order	Pseudomonas aeruginosa PA7	0.29897016507648	0.547221067221067	0.395370755370755
MetaSimHC	100	DiScRIBinATE RAPSearch2	Order	Agrobacterium fabrum str. C58	0.297920050851049	0.613809160027647	0.403324966350176
MetaSimHC	100	DiScRIBinATE RAPSearch2	Order	Bdellovibrio bacteriovorus HD100	0.0805754243621223	0.428530872959546	0.414194464158978
MetaSimHC	100	DiScRIBinATE RAPSearch2	Order	Nitrosomonas europaea ATCC 19718	0.334458004307251	0.595741960232722	0.411226903650662
MetaSimHC	100	DiScRIBinATE RAPSearch2	Order	Streptomyces coelicolor A3(2)	0.0214336456067131	0.106573210442077	0.00629173795463326
MetaSimHC	100	DiScRIBinATE RAPSearch2	Class	Sulfolobus tokodaii str. 7	0.00928065598210958	0.0540834057341442	0.0540834057341442
MetaSimHC	100	DiScRIBinATE RAPSearch2	Class	Anabaena variabilis ATCC 29413	0.00349081732791252	0.0251464350636235	0.0251464350636235
MetaSimHC	100	DiScRIBinATE RAPSearch2	Class	Clostridium acetobutylicum ATCC 824	0.0192652981996409	0.109820193637621	0.0102351313969571
MetaSimHC	100	DiScRIBinATE RAPSearch2	Class	Campylobacter jejuni subsp. jejuni 81-176	0.00331510992206584	0.0196348604891492	0.0196348604891492
MetaSimHC	100	DiScRIBinATE RAPSearch2	Class	Lactococcus lactis subsp. cremoris SK11	0.0203158540325054	0.125265894587568	0.0120538879697471
MetaSimHC	100	DiScRIBinATE RAPSearch2	Class	Archaeoglobus fulgidus DSM 4304	0.173218673218673	0.513072776280323	0.0446091644204852
MetaSimHC	100	DiScRIBinATE RAPSearch2	Class	Pseudomonas aeruginosa PA7	0.00395274875056792	0.0233682514101531	0.0233682514101531
MetaSimHC	100	DiScRIBinATE RAPSearch2	Class	Agrobacterium fabrum str. C58	0.00254255244014408	0.0162216965190943	0.0162216965190943
MetaSimHC	100	DiScRIBinATE RAPSearch2	Class	Bdellovibrio bacteriovorus HD100	0.00285577025728622	0.0222545757071547	0.0222545757071547
MetaSimHC	100	DiScRIBinATE RAPSearch2	Class	Nitrosomonas europaea ATCC 19718	0.00541995692749462	0.0279112754158965	0.0279112754158965
MetaSimHC	100	DiScRIBinATE RAPSearch2	Class	Streptomyces coelicolor A3(2)	0.00230875105447764	0.0192165558019217	0.0192165558019217
MetaSimHC	100	Kraken	Nothing	Sulfolobus tokodaii str. 7	0	0	0
MetaSimHC	100	Kraken	Nothing	Anabaena variabilis ATCC 29413	0	0	0
MetaSimHC	100	Kraken	Nothing	Clostridium acetobutylicum ATCC 824	0	0	0
MetaSimHC	100	Kraken	Nothing	Campylobacter jejuni subsp. jejuni 81-176	0	0	0
MetaSimHC	100	Kraken	Nothing	Lactococcus lactis subsp. cremoris SK11	0	0	0
MetaSimHC	100	Kraken	Nothing	Archaeoglobus fulgidus DSM 4304	0	0	0
MetaSimHC	100	Kraken	Nothing	Pseudomonas aeruginosa PA7	0	0	0
MetaSimHC	100	Kraken	Nothing	Agrobacterium fabrum str. C58	0	0	0
MetaSimHC	100	Kraken	Nothing	Bdellovibrio bacteriovorus HD100	0	0	0
MetaSimHC	100	Kraken	Nothing	Nitrosomonas europaea ATCC 19718	0	0	0
MetaSimHC	100	Kraken	Nothing	Streptomyces coelicolor A3(2)	0	0	0
MetaSimHC	100	Kraken	Species	Sulfolobus tokodaii str. 7	0.00223630264629146	0.0991735537190083	0.138842975206612
MetaSimHC	100	Kraken	Species	Anabaena variabilis ATCC 29413	0.00436001682321604	0.00762871930728285	0.0157970907842127
MetaSimHC	100	Kraken	Species	Clostridium acetobutylicum ATCC 824	0.00606589993691464	0.150060024009604	0.154861944777911
MetaSimHC	100	Kraken	Species	Campylobacter jejuni subsp. jejuni 81-176	0.00319879027567756	0.0718954248366013	0.206535947712418
MetaSimHC	100	Kraken	Species	Lactococcus lactis subsp. cremoris SK11	0.0260272922416437	0.217558474847805	0.462992630567126
MetaSimHC	100	Kraken	Species	Archaeoglobus fulgidus DSM 4304	0.00127400127400127	0.0851063829787234	0.0638297872340425
MetaSimHC	100	Kraken	Species	Pseudomonas aeruginosa PA7	0.0326821141905195	0.118695341290358	0.132885979869094
MetaSimHC	100	Kraken	Species	Agrobacterium fabrum str. C58	0.0111236669256303	0.0382629820832068	0.0694807166717279
MetaSimHC	100	Kraken	Species	Bdellovibrio bacteriovorus HD100	0.00050709939148073	0.0520547945205479	0.227397260273973
MetaSimHC	100	Kraken	Species	Nitrosomonas europaea ATCC 19718	0.0022254127781766	0.0403645833333333	0.128255208333333
MetaSimHC	100	Kraken	Species	Streptomyces coelicolor A3(2)	0.0415353194512276	0.135046374824064	0.0474575047818398
MetaSimHC	100	Kraken	Genus	Sulfolobus tokodaii str. 7	0.00111815132314573	0.126582278481013	0.244725738396624
MetaSimHC	100	Kraken	Genus	Anabaena variabilis ATCC 29413	0.00360297210150007	0.00632101923360716	0.00804269762408382
MetaSimHC	100	Kraken	Genus	Clostridium acetobutylicum ATCC 824	0.00196535157956034	0.105331599479844	0.323797139141743
MetaSimHC	100	Kraken	Genus	Campylobacter jejuni subsp. jejuni 81-176	0.0032569500988717	0.164222873900293	0.463343108504399
MetaSimHC	100	Kraken	Genus	Lactococcus lactis subsp. cremoris SK11	0.0248006746396811	0.259110933119744	0.338005606728074
MetaSimHC	100	Kraken	Genus	Archaeoglobus fulgidus DSM 4304	4.55000455000455e-05	0.00421940928270042	0.0126582278481013
MetaSimHC	100	Kraken	Genus	Pseudomonas aeruginosa PA7	0.00840527033166742	0.065579581708614	0.189530899208319
MetaSimHC	100	Kraken	Genus	Agrobacterium fabrum str. C58	0.00926972243802528	0.084841628959276	0.10229476405947
MetaSimHC	100	Kraken	Genus	Bdellovibrio bacteriovorus HD100	0.000827372691363297	0.0959752321981424	0.340557275541796
MetaSimHC	100	Kraken	Genus	Nitrosomonas europaea ATCC 19718	0.00201005025125628	0.0775623268698061	0.193905817174515
MetaSimHC	100	Kraken	Genus	Streptomyces coelicolor A3(2)	0.00845802068996137	0.0898373025229899	0.130983258665409
MetaSimHC	100	Kraken	Family	Sulfolobus tokodaii str. 7	0.00033544539694372	0.0714285714285714	0.103174603174603
MetaSimHC	100	Kraken	Family	Anabaena variabilis ATCC 29413	0.00201878592457591	0.0474934036939314	0.101253298153034
MetaSimHC	100	Kraken	Family	Clostridium acetobutylicum ATCC 824	0.00208666957829864	0.118620689655172	0.23448275862069
MetaSimHC	100	Kraken	Family	Campylobacter jejuni subsp. jejuni 81-176	0.00302431080609515	0.192592592592593	0.42962962962963
MetaSimHC	100	Kraken	Family	Lactococcus lactis subsp. cremoris SK11	0.00862465501379945	0.130057803468208	0.120231213872832
MetaSimHC	100	Kraken	Family	Archaeoglobus fulgidus DSM 4304	0.000182000182000182	0.0487804878048781	0.134146341463415
MetaSimHC	100	Kraken	Family	Pseudomonas aeruginosa PA7	0.00825382401938513	0.0782596209075244	0.153790924755887
MetaSimHC	100	Kraken	Family	Agrobacterium fabrum str. C58	0.0055441768486475	0.0870529525921819	0.086775713889659
MetaSimHC	100	Kraken	Family	Bdellovibrio bacteriovorus HD100	0.000854062133020177	0.0996884735202492	0.255451713395639
MetaSimHC	100	Kraken	Family	Nitrosomonas europaea ATCC 19718	0.00183058147882268	0.0766917293233083	0.114285714285714
MetaSimHC	100	Kraken	Family	Streptomyces coelicolor A3(2)	0.00809172845535675	0.0956441878771976	0.0443453161899764
MetaSimHC	100	Kraken	Order	Sulfolobus tokodaii str. 7	0.00033544539694372	0.0714285714285714	0.0317460317460317
MetaSimHC	100	Kraken	Order	Anabaena variabilis ATCC 29413	0.00183653441749614	0.0880968392737054	0.106926698049765
MetaSimHC	100	Kraken	Order	Clostridium acetobutylicum ATCC 824	0.00150434318435483	0.0995184590690209	0.170144462279294
MetaSimHC	100	Kraken	Order	Campylobacter jejuni subsp. jejuni 81-176	0.00127951611027102	0.106796116504854	0.106796116504854
MetaSimHC	100	Kraken	Order	Lactococcus lactis subsp. cremoris SK11	0.00134161300214658	0.0615114235500879	0.103690685413005
MetaSimHC	100	Kraken	Order	Archaeoglobus fulgidus DSM 4304	0.000182000182000182	0.05	0.0875
MetaSimHC	100	Kraken	Order	Pseudomonas aeruginosa PA7	0.00720884446463729	0.0727940051995718	0.062394861599633
MetaSimHC	100	Kraken	Order	Agrobacterium fabrum str. C58	0.00266614873931775	0.0697459584295612	0.0489607390300231
MetaSimHC	100	Kraken	Order	Bdellovibrio bacteriovorus HD100	0.000827372691363297	0.104377104377104	0.154882154882155
MetaSimHC	100	Kraken	Order	Nitrosomonas europaea ATCC 19718	0.0018664752333094	0.0834670947030498	0.0401284109149278
MetaSimHC	100	Kraken	Order	Streptomyces coelicolor A3(2)	0.00075478399857923	0.0341708542713568	0.0592964824120603
MetaSimHC	100	Kraken	Class	Sulfolobus tokodaii str. 7	0	0	0
MetaSimHC	100	Kraken	Class	Anabaena variabilis ATCC 29413	0.000322444974064209	0.08984375	0.08984375
MetaSimHC	100	Kraken	Class	Clostridium acetobutylicum ATCC 824	0.00114038918813995	0.114077669902913	0.114077669902913
MetaSimHC	100	Kraken	Class	Campylobacter jejuni subsp. jejuni 81-176	0.000872397347912062	0.126050420168067	0.126050420168067
MetaSimHC	100	Kraken	Class	Lactococcus lactis subsp. cremoris SK11	0.0014949402023919	0.156	0.156
MetaSimHC	100	Kraken	Class	Archaeoglobus fulgidus DSM 4304	0.000227500227500228	0.0746268656716418	0.0597014925373134
MetaSimHC	100	Kraken	Class	Pseudomonas aeruginosa PA7	0.000530062092988036	0.0523168908819133	0.0523168908819133
MetaSimHC	100	Kraken	Class	Agrobacterium fabrum str. C58	0.000794547637545024	0.148026315789474	0.148026315789474
MetaSimHC	100	Kraken	Class	Bdellovibrio bacteriovorus HD100	0.000373652183196328	0.109375	0.109375
MetaSimHC	100	Kraken	Class	Nitrosomonas europaea ATCC 19718	0.000251256281407035	0.1	0.1
MetaSimHC	100	Kraken	Class	Streptomyces coelicolor A3(2)	0.000699285175154287	0.102272727272727	0.102272727272727
MetaSimHC	100	Filtered Kraken	Nothing	Sulfolobus tokodaii str. 7	1	1	0.00108087961237421
MetaSimHC	100	Filtered Kraken	Nothing	Anabaena variabilis ATCC 29413	0.999985980653302	0.999985980653302	0.0963549698584046
MetaSimHC	100	Filtered Kraken	Nothing	Clostridium acetobutylicum ATCC 824	1	1	0.00669675353035376
MetaSimHC	100	Filtered Kraken	Nothing	Campylobacter jejuni subsp. jejuni 81-176	1	1	0.0145399557985344
MetaSimHC	100	Filtered Kraken	Nothing	Lactococcus lactis subsp. cremoris SK11	1	1	0.115608708984974
MetaSimHC	100	Filtered Kraken	Nothing	Archaeoglobus fulgidus DSM 4304	1	1	0.00696150696150696
MetaSimHC	100	Filtered Kraken	Nothing	Pseudomonas aeruginosa PA7	1	1	0.035226412236862
MetaSimHC	100	Filtered Kraken	Nothing	Agrobacterium fabrum str. C58	1	1	0.0235362666855004
MetaSimHC	100	Filtered Kraken	Nothing	Bdellovibrio bacteriovorus HD100	1	1	0.000773993808049536
MetaSimHC	100	Filtered Kraken	Nothing	Nitrosomonas europaea ATCC 19718	1	1	0.00965541995692749
MetaSimHC	100	Filtered Kraken	Nothing	Streptomyces coelicolor A3(2)	1	1	0.0177485237312969
MetaSimHC	100	Filtered Kraken	Species	Sulfolobus tokodaii str. 7	0.003056280283265	0.465909090909091	0.653409090909091
MetaSimHC	100	Filtered Kraken	Species	Anabaena variabilis ATCC 29413	0.0100658909294827	0.0285805270281029	0.0638086139638564
MetaSimHC	100	Filtered Kraken	Species	Clostridium acetobutylicum ATCC 824	0.010870092686951	0.723747980613893	1.48303715670436
MetaSimHC	100	Filtered Kraken	Species	Campylobacter jejuni subsp. jejuni 81-176	0.00581598231941375	0.392156862745098	0.909803921568627
MetaSimHC	100	Filtered Kraken	Species	Lactococcus lactis subsp. cremoris SK11	0.0343452928549525	0.382415706359368	0.863422962014511
MetaSimHC	100	Filtered Kraken	Species	Archaeoglobus fulgidus DSM 4304	0.00209300209300209	0.280487804878049	0.341463414634146
MetaSimHC	100	Filtered Kraken	Species	Pseudomonas aeruginosa PA7	0.0770558836892322	0.638955167650383	0.956549039306794
MetaSimHC	100	Filtered Kraken	Species	Agrobacterium fabrum str. C58	0.0262377286531535	0.20454232622161	0.4
MetaSimHC	100	Filtered Kraken	Species	Bdellovibrio bacteriovorus HD100	0.00114764599124586	0.452631578947368	2.07368421052632
MetaSimHC	100	Filtered Kraken	Species	Nitrosomonas europaea ATCC 19718	0.0039124192390524	0.246049661399549	0.846501128668172
MetaSimHC	100	Filtered Kraken	Species	Streptomyces coelicolor A3(2)	0.0902632864183279	0.646628498727735	0.349077608142494
MetaSimHC	100	Filtered Kraken	Genus	Sulfolobus tokodaii str. 7	0.000969064480059635	0.456140350877193	0.666666666666667
MetaSimHC	100	Filtered Kraken	Genus	Anabaena variabilis ATCC 29413	0.00891630450021029	0.0253588516746411	0.0356459330143541
MetaSimHC	100	Filtered Kraken	Genus	Clostridium acetobutylicum ATCC 824	0.00645411753287718	0.76	2.42
MetaSimHC	100	Filtered Kraken	Genus	Campylobacter jejuni subsp. jejuni 81-176	0.00447830638594859	0.658119658119658	2.06837606837607
MetaSimHC	100	Filtered Kraken	Genus	Lactococcus lactis subsp. cremoris SK11	0.031048758049678	0.436893203883495	0.674217907227616
MetaSimHC	100	Filtered Kraken	Genus	Archaeoglobus fulgidus DSM 4304	0.000318500318500319	0.0542635658914729	0.178294573643411
MetaSimHC	100	Filtered Kraken	Genus	Pseudomonas aeruginosa PA7	0.0226109344237468	0.52830856334041	1.57006369426752
MetaSimHC	100	Filtered Kraken	Genus	Agrobacterium fabrum str. C58	0.0192633660569249	0.610862262038074	0.964725643896976
MetaSimHC	100	Filtered Kraken	Genus	Bdellovibrio bacteriovorus HD100	0.00125440375787339	0.712121212121212	2.77272727272727
MetaSimHC	100	Filtered Kraken	Genus	Nitrosomonas europaea ATCC 19718	0.00319454414931802	0.340996168582375	0.931034482758621
MetaSimHC	100	Filtered Kraken	Genus	Streptomyces coelicolor A3(2)	0.0201571726679394	0.703603254552499	1.10228593568384
MetaSimHC	100	Filtered Kraken	Family	Sulfolobus tokodaii str. 7	0.000372717107715244	0.555555555555556	0.777777777777778
MetaSimHC	100	Filtered Kraken	Family	Anabaena variabilis ATCC 29413	0.00358895275480163	0.339973439575033	0.739707835325365
MetaSimHC	100	Filtered Kraken	Family	Clostridium acetobutylicum ATCC 824	0.00596884553792401	0.780952380952381	1.7968253968254
MetaSimHC	100	Filtered Kraken	Family	Campylobacter jejuni subsp. jejuni 81-176	0.00412934744678376	0.747368421052632	1.72631578947368
MetaSimHC	100	Filtered Kraken	Family	Lactococcus lactis subsp. cremoris SK11	0.0124195032198712	0.25531914893617	0.38849487785658
MetaSimHC	100	Filtered Kraken	Family	Archaeoglobus fulgidus DSM 4304	0.000455000455000455	0.588235294117647	1.47058823529412
MetaSimHC	100	Filtered Kraken	Family	Pseudomonas aeruginosa PA7	0.0195062850219597	0.582015363759602	1.22819701762314
MetaSimHC	100	Filtered Kraken	Family	Agrobacterium fabrum str. C58	0.0117416484214987	0.725190839694656	0.95856052344602
MetaSimHC	100	Filtered Kraken	Family	Bdellovibrio bacteriovorus HD100	0.00125440375787339	0.712121212121212	2.06060606060606
MetaSimHC	100	Filtered Kraken	Family	Nitrosomonas europaea ATCC 19718	0.00305096913137114	0.349794238683128	0.617283950617284
MetaSimHC	100	Filtered Kraken	Family	Streptomyces coelicolor A3(2)	0.0188474004351108	0.766937669376694	0.474706413730804
MetaSimHC	100	Filtered Kraken	Order	Sulfolobus tokodaii str. 7	0.000372717107715244	0.555555555555556	0.222222222222222
MetaSimHC	100	Filtered Kraken	Order	Anabaena variabilis ATCC 29413	0.0028459273797841	0.508771929824561	0.644110275689223
MetaSimHC	100	Filtered Kraken	Order	Clostridium acetobutylicum ATCC 824	0.00453729315281215	0.727626459143969	1.39688715953307
MetaSimHC	100	Filtered Kraken	Order	Campylobacter jejuni subsp. jejuni 81-176	0.00255903222054205	0.556962025316456	0.69620253164557
MetaSimHC	100	Filtered Kraken	Order	Lactococcus lactis subsp. cremoris SK11	0.00482980680772769	0.406451612903226	0.783870967741935
MetaSimHC	100	Filtered Kraken	Order	Archaeoglobus fulgidus DSM 4304	0.000455000455000455	0.588235294117647	0.882352941176471
MetaSimHC	100	Filtered Kraken	Order	Pseudomonas aeruginosa PA7	0.0165682265636832	0.537592137592138	0.512039312039312
MetaSimHC	100	Filtered Kraken	Order	Agrobacterium fabrum str. C58	0.0053852673211385	0.691609977324263	0.619047619047619
MetaSimHC	100	Filtered Kraken	Order	Bdellovibrio bacteriovorus HD100	0.00128109319953027	0.813559322033898	1.54237288135593
MetaSimHC	100	Filtered Kraken	Order	Nitrosomonas europaea ATCC 19718	0.00308686288585786	0.356846473029046	0.269709543568465
MetaSimHC	100	Filtered Kraken	Order	Streptomyces coelicolor A3(2)	0.00209785552546286	0.48586118251928	0.858611825192802
MetaSimHC	100	Filtered Kraken	Class	Sulfolobus tokodaii str. 7	3.72717107715244e-05	1	1
MetaSimHC	100	Filtered Kraken	Class	Anabaena variabilis ATCC 29413	0.000700967334922193	0.649350649350649	0.649350649350649
MetaSimHC	100	Filtered Kraken	Class	Clostridium acetobutylicum ATCC 824	0.0031057407677003	0.876712328767123	0.876712328767123
MetaSimHC	100	Filtered Kraken	Class	Campylobacter jejuni subsp. jejuni 81-176	0.0013958357566593	0.48	0.48
MetaSimHC	100	Filtered Kraken	Class	Lactococcus lactis subsp. cremoris SK11	0.00283655320453849	0.74	0.74
MetaSimHC	100	Filtered Kraken	Class	Archaeoglobus fulgidus DSM 4304	0.000455000455000455	0.588235294117647	0.176470588235294
MetaSimHC	100	Filtered Kraken	Class	Pseudomonas aeruginosa PA7	0.00102983492351961	0.450331125827815	0.450331125827815
MetaSimHC	100	Filtered Kraken	Class	Agrobacterium fabrum str. C58	0.00104174023589237	0.830985915492958	0.830985915492958
MetaSimHC	100	Filtered Kraken	Class	Bdellovibrio bacteriovorus HD100	0.000587167716451372	0.6875	0.6875
MetaSimHC	100	Filtered Kraken	Class	Nitrosomonas europaea ATCC 19718	0.00050251256281407	0.823529411764706	0.823529411764706
MetaSimHC	100	Filtered Kraken	Class	Streptomyces coelicolor A3(2)	0.000732584469209253	0.694736842105263	0.694736842105263
MetaSimHC	100	MetaBin	Nothing	Sulfolobus tokodaii str. 7	0.565821841222512	0.979103514995163	0.0633989035794905
MetaSimHC	100	MetaBin	Nothing	Anabaena variabilis ATCC 29413	0.597714846488154	0.982735570717315	0.776599668080398
MetaSimHC	100	MetaBin	Nothing	Clostridium acetobutylicum ATCC 824	0.585092444315039	0.984244897959184	0.0498775510204082
MetaSimHC	100	MetaBin	Nothing	Campylobacter jejuni subsp. jejuni 81-176	0.531813423287193	0.993697022386438	0.0774831558356879
MetaSimHC	100	MetaBin	Nothing	Lactococcus lactis subsp. cremoris SK11	0.58467494633548	0.988208616780045	0.203757693553612
MetaSimHC	100	MetaBin	Nothing	Archaeoglobus fulgidus DSM 4304	0.546592046592047	0.991335203829015	0.0344941409473511
MetaSimHC	100	MetaBin	Nothing	Pseudomonas aeruginosa PA7	0.565061335756474	0.991918117772165	0.215313040010634
MetaSimHC	100	MetaBin	Nothing	Agrobacterium fabrum str. C58	0.0595734162017092	0.165440815926253	0.428508384819064
MetaSimHC	100	MetaBin	Nothing	Bdellovibrio bacteriovorus HD100	0.553752535496957	0.996781167427336	0.0251741532548643
MetaSimHC	100	MetaBin	Nothing	Nitrosomonas europaea ATCC 19718	0.565936826992103	0.975559955451058	0.18797178567009
MetaSimHC	100	MetaBin	Nothing	Streptomyces coelicolor A3(2)	0.580606491142388	0.98363985106623	0.136729474594757
MetaSimHC	100	MetaBin	Species	Sulfolobus tokodaii str. 7	0.311256056653	0.546602958502422	0.628485403848671
MetaSimHC	100	MetaBin	Species	Anabaena variabilis ATCC 29413	0.111972522080471	0.184961326478625	0.56931128711037
MetaSimHC	100	MetaBin	Species	Clostridium acetobutylicum ATCC 824	0.331950308147717	0.621524622932946	1.35130837724877
MetaSimHC	100	MetaBin	Species	Campylobacter jejuni subsp. jejuni 81-176	0.239036873327905	0.417725378595386	1.00741945319646
MetaSimHC	100	MetaBin	Species	Lactococcus lactis subsp. cremoris SK11	0.247201778595523	0.413981255616896	1.19874181538067
MetaSimHC	100	MetaBin	Species	Archaeoglobus fulgidus DSM 4304	0.184866684866685	0.384753787878788	0.771022727272727
MetaSimHC	100	MetaBin	Species	Pseudomonas aeruginosa PA7	0.337785854914433	0.557795228329915	1.36040114039914
MetaSimHC	100	MetaBin	Species	Agrobacterium fabrum str. C58	0.110671657602938	0.186314725640568	0.440818025087688
MetaSimHC	100	MetaBin	Species	Bdellovibrio bacteriovorus HD100	0.162752215223658	0.59186644666602	2.83538775114044
MetaSimHC	100	MetaBin	Species	Nitrosomonas europaea ATCC 19718	0.17264895908112	0.288819502822145	0.918157799927945
MetaSimHC	100	MetaBin	Species	Streptomyces coelicolor A3(2)	0.331461173023132	0.548117692406527	0.418843266459867
MetaSimHC	100	MetaBin	Genus	Sulfolobus tokodaii str. 7	0.18948937756243	0.388774183681272	0.483597155310851
MetaSimHC	100	MetaBin	Genus	Anabaena variabilis ATCC 29413	0.106014299733632	0.175623577500116	0.389823029402202
MetaSimHC	100	MetaBin	Genus	Clostridium acetobutylicum ATCC 824	0.270587664385888	0.606482488579508	2.00690667826844
MetaSimHC	100	MetaBin	Genus	Campylobacter jejuni subsp. jejuni 81-176	0.316447597999302	0.61710332312578	1.70704321197686
MetaSimHC	100	MetaBin	Genus	Lactococcus lactis subsp. cremoris SK11	0.284306961054891	0.508048496472361	1.2161791903555
MetaSimHC	100	MetaBin	Genus	Archaeoglobus fulgidus DSM 4304	0.086950586950587	0.194069259672997	0.629734944653194
MetaSimHC	100	MetaBin	Genus	Pseudomonas aeruginosa PA7	0.270074208693018	0.4641230512974	1.39234312781407
MetaSimHC	100	MetaBin	Genus	Agrobacterium fabrum str. C58	0.316212303128752	0.51967384365388	0.869160234461146
MetaSimHC	100	MetaBin	Genus	Bdellovibrio bacteriovorus HD100	0.203533682075371	0.637518809563618	2.43370673800368
MetaSimHC	100	MetaBin	Genus	Nitrosomonas europaea ATCC 19718	0.338083273510409	0.568368332126478	1.72984552256819
MetaSimHC	100	MetaBin	Genus	Streptomyces coelicolor A3(2)	0.302890378723971	0.54740220661986	0.97334002006018
MetaSimHC	100	MetaBin	Family	Sulfolobus tokodaii str. 7	0.0994036526276556	0.339528962444303	0.680967536600891
MetaSimHC	100	MetaBin	Family	Anabaena variabilis ATCC 29413	0.237726061965512	0.397911533497595	0.873448316320544
MetaSimHC	100	MetaBin	Family	Clostridium acetobutylicum ATCC 824	0.267020915222982	0.603708376762302	1.44604750672006
MetaSimHC	100	MetaBin	Family	Campylobacter jejuni subsp. jejuni 81-176	0.291845992788182	0.580316872903897	1.2043483289002
MetaSimHC	100	MetaBin	Family	Lactococcus lactis subsp. cremoris SK11	0.309835939895737	0.589225834669777	1.02310832482869
MetaSimHC	100	MetaBin	Family	Archaeoglobus fulgidus DSM 4304	0.0991445991445991	0.272613536844739	0.644313774552734
MetaSimHC	100	MetaBin	Family	Pseudomonas aeruginosa PA7	0.331303952748751	0.582583222370173	1.18378162450067
MetaSimHC	100	MetaBin	Family	Agrobacterium fabrum str. C58	0.340578430680133	0.584940562833576	0.833727559437166
MetaSimHC	100	MetaBin	Family	Bdellovibrio bacteriovorus HD100	0.203053272125547	0.638147961751384	1.79843985908405
MetaSimHC	100	MetaBin	Family	Nitrosomonas europaea ATCC 19718	0.359368269921034	0.620976245115673	1.32295478508962
MetaSimHC	100	MetaBin	Family	Streptomyces coelicolor A3(2)	0.326000088798117	0.60740802018489	0.506007900233698
MetaSimHC	100	MetaBin	Order	Sulfolobus tokodaii str. 7	0.101975400670891	0.34703196347032	0.353120243531202
MetaSimHC	100	MetaBin	Order	Anabaena variabilis ATCC 29413	0.313837095191364	0.558184764991896	0.668096247350704
MetaSimHC	100	MetaBin	Order	Clostridium acetobutylicum ATCC 824	0.21305866938419	0.525430828147439	0.938487314504548
MetaSimHC	100	MetaBin	Order	Campylobacter jejuni subsp. jejuni 81-176	0.27649179946493	0.611525598147672	0.813995369179316
MetaSimHC	100	MetaBin	Order	Lactococcus lactis subsp. cremoris SK11	0.202851885924563	0.465435356200528	0.884696569920844
MetaSimHC	100	MetaBin	Order	Archaeoglobus fulgidus DSM 4304	0.103649103649104	0.283792201320543	0.386819484240688
MetaSimHC	100	MetaBin	Order	Pseudomonas aeruginosa PA7	0.319915190065122	0.570702977251851	0.556005835629762
MetaSimHC	100	MetaBin	Order	Agrobacterium fabrum str. C58	0.28194081502931	0.548860550647922	0.604234695631252
MetaSimHC	100	MetaBin	Order	Bdellovibrio bacteriovorus HD100	0.195980570086474	0.646333949476279	1.17075961623097
MetaSimHC	100	MetaBin	Order	Nitrosomonas europaea ATCC 19718	0.356963388370424	0.621251874062969	0.687031484257871
MetaSimHC	100	MetaBin	Order	Streptomyces coelicolor A3(2)	0.14660569195933	0.439797549280767	0.859683004794885
MetaSimHC	100	MetaBin	Class	Sulfolobus tokodaii str. 7	0.02664927320164	0.137924382716049	0.137924382716049
MetaSimHC	100	MetaBin	Class	Anabaena variabilis ATCC 29413	0.117790550960325	0.49499234122776	0.49499234122776
MetaSimHC	100	MetaBin	Class	Clostridium acetobutylicum ATCC 824	0.148032222060465	0.495452330680526	0.493990579827838
MetaSimHC	100	MetaBin	Class	Campylobacter jejuni subsp. jejuni 81-176	0.181167849249738	0.569990850869167	0.569990850869167
MetaSimHC	100	MetaBin	Class	Lactococcus lactis subsp. cremoris SK11	0.156853725850966	0.537360472751149	0.534340118187787
MetaSimHC	100	MetaBin	Class	Archaeoglobus fulgidus DSM 4304	0.110883610883611	0.313480833547723	0.0465654746591201
MetaSimHC	100	MetaBin	Class	Pseudomonas aeruginosa PA7	0.144434348023626	0.490535953091246	0.490535953091246
MetaSimHC	100	MetaBin	Class	Agrobacterium fabrum str. C58	0.137633307436966	0.508347463153776	0.508347463153776
MetaSimHC	100	MetaBin	Class	Bdellovibrio bacteriovorus HD100	0.127762357211487	0.550926458740937	0.550926458740937
MetaSimHC	100	MetaBin	Class	Nitrosomonas europaea ATCC 19718	0.177422828427854	0.523345685547909	0.523345685547909
MetaSimHC	100	MetaBin	Class	Streptomyces coelicolor A3(2)	0.0985215113439595	0.45424769703173	0.45424769703173
MetaSimHC	100	metaCV	Nothing	Sulfolobus tokodaii str. 7	0.862392843831532	0.876140709606574	0.0352909992805483
MetaSimHC	100	metaCV	Nothing	Anabaena variabilis ATCC 29413	0.850876209168653	0.860783729736629	0.84257328851636
MetaSimHC	100	metaCV	Nothing	Clostridium acetobutylicum ATCC 824	0.890061629543359	0.901545872348792	0.0957998476246651
MetaSimHC	100	metaCV	Nothing	Campylobacter jejuni subsp. jejuni 81-176	0.961149238106316	0.965867913500877	0.0950321449444769
MetaSimHC	100	metaCV	Nothing	Lactococcus lactis subsp. cremoris SK11	0.897309107635695	0.905325443786982	0.213443168194299
MetaSimHC	100	metaCV	Nothing	Archaeoglobus fulgidus DSM 4304	0.931795431795432	0.936439709177374	0.0351182038501989
MetaSimHC	100	metaCV	Nothing	Pseudomonas aeruginosa PA7	0.928396183552931	0.93017115804807	0.237254187909687
MetaSimHC	100	metaCV	Nothing	Agrobacterium fabrum str. C58	0.902341267038633	0.904481257300627	0.443683409436834
MetaSimHC	100	metaCV	Nothing	Bdellovibrio bacteriovorus HD100	0.949423508060211	0.951760488013699	0.0546339897260274
MetaSimHC	100	metaCV	Nothing	Nitrosomonas europaea ATCC 19718	0.892713567839196	0.895897121861604	0.246136666546594
MetaSimHC	100	metaCV	Nothing	Streptomyces coelicolor A3(2)	0.912300759223904	0.91443225562404	0.214603591375359
MetaSimHC	100	metaCV	Species	Sulfolobus tokodaii str. 7	0.143197912784197	0.152799872733058	0.161907413299395
MetaSimHC	100	metaCV	Species	Anabaena variabilis ATCC 29413	0.148577036310108	0.151015987916441	0.485878765425062
MetaSimHC	100	metaCV	Species	Clostridium acetobutylicum ATCC 824	0.214878439365264	0.224532224532225	0.772450687084833
MetaSimHC	100	metaCV	Species	Campylobacter jejuni subsp. jejuni 81-176	0.203268582063511	0.209394284344857	0.703193337726919
MetaSimHC	100	metaCV	Species	Lactococcus lactis subsp. cremoris SK11	0.168468261269549	0.173406983625962	0.663839021503255
MetaSimHC	100	metaCV	Species	Archaeoglobus fulgidus DSM 4304	0.0642915642915643	0.0684162107199923	0.149615068028858
MetaSimHC	100	metaCV	Species	Pseudomonas aeruginosa PA7	0.354338936846888	0.358322102425876	0.728651065915217
MetaSimHC	100	metaCV	Species	Agrobacterium fabrum str. C58	0.175047672858253	0.176192507286557	0.406572119144096
MetaSimHC	100	metaCV	Species	Bdellovibrio bacteriovorus HD100	0.170118501120957	0.174912872862984	0.843665102494443
MetaSimHC	100	metaCV	Species	Nitrosomonas europaea ATCC 19718	0.173438621679828	0.175638835374941	0.615026716586093
MetaSimHC	100	metaCV	Species	Streptomyces coelicolor A3(2)	0.332637748079741	0.336167635115429	0.484542211652794
MetaSimHC	100	metaCV	Genus	Sulfolobus tokodaii str. 7	0.0622810286992173	0.0667092498702543	0.0874286398658629
MetaSimHC	100	metaCV	Genus	Anabaena variabilis ATCC 29413	0.140221505677835	0.142620846998431	0.335690859831741
MetaSimHC	100	metaCV	Genus	Clostridium acetobutylicum ATCC 824	0.170815742223516	0.179568932534116	0.661599285805382
MetaSimHC	100	metaCV	Genus	Campylobacter jejuni subsp. jejuni 81-176	0.203908340118646	0.211996613858991	0.708066271616882
MetaSimHC	100	metaCV	Genus	Lactococcus lactis subsp. cremoris SK11	0.169733210671573	0.175637618499861	0.560786958073857
MetaSimHC	100	metaCV	Genus	Archaeoglobus fulgidus DSM 4304	0.0273455273455273	0.0291818402524885	0.0965768390386016
MetaSimHC	100	metaCV	Genus	Pseudomonas aeruginosa PA7	0.207193699833409	0.210431599347833	0.697157535300089
MetaSimHC	100	metaCV	Genus	Agrobacterium fabrum str. C58	0.241877957482873	0.245400641312721	0.549486770685918
MetaSimHC	100	metaCV	Genus	Bdellovibrio bacteriovorus HD100	0.168303619088289	0.173032597958512	0.661014158709253
MetaSimHC	100	metaCV	Genus	Nitrosomonas europaea ATCC 19718	0.211701363962671	0.21583839566713	0.709983166215326
MetaSimHC	100	metaCV	Genus	Streptomyces coelicolor A3(2)	0.208275984549128	0.212020203161546	0.58695381973085
MetaSimHC	100	metaCV	Family	Sulfolobus tokodaii str. 7	0.0214685054043981	0.0230482973870593	0.0459365371533752
MetaSimHC	100	metaCV	Family	Anabaena variabilis ATCC 29413	0.194630590214496	0.199881939645243	0.485803962220687
MetaSimHC	100	metaCV	Family	Clostridium acetobutylicum ATCC 824	0.167515892657835	0.176239342420994	0.477893500791341
MetaSimHC	100	metaCV	Family	Campylobacter jejuni subsp. jejuni 81-176	0.193439571943701	0.201295164316407	0.511468861586879
MetaSimHC	100	metaCV	Family	Lactococcus lactis subsp. cremoris SK11	0.173068077276909	0.179608560744689	0.415466624234227
MetaSimHC	100	metaCV	Family	Archaeoglobus fulgidus DSM 4304	0.0222950222950223	0.0238582140422631	0.0564319797448632
MetaSimHC	100	metaCV	Family	Pseudomonas aeruginosa PA7	0.216840829925791	0.22051100398885	0.52053718562782
MetaSimHC	100	metaCV	Family	Agrobacterium fabrum str. C58	0.220725333710008	0.224870484961865	0.444020722406102
MetaSimHC	100	metaCV	Family	Bdellovibrio bacteriovorus HD100	0.164487028931355	0.169039194711868	0.477495268657945
MetaSimHC	100	metaCV	Family	Nitrosomonas europaea ATCC 19718	0.209870782483848	0.214199362567315	0.503132212331025
MetaSimHC	100	metaCV	Family	Streptomyces coelicolor A3(2)	0.211328419837499	0.215280761663538	0.386123612021981
MetaSimHC	100	metaCV	Order	Sulfolobus tokodaii str. 7	0.0230339172568021	0.0249909013708601	0.0249909013708601
MetaSimHC	100	metaCV	Order	Anabaena variabilis ATCC 29413	0.193747371372494	0.200962643051375	0.287411479009437
MetaSimHC	100	metaCV	Order	Clostridium acetobutylicum ATCC 824	0.134226233804047	0.142702368054481	0.274751070525718
MetaSimHC	100	metaCV	Order	Campylobacter jejuni subsp. jejuni 81-176	0.168314528323834	0.17688405354196	0.296864494835279
MetaSimHC	100	metaCV	Order	Lactococcus lactis subsp. cremoris SK11	0.124770009199632	0.130870054679961	0.256633965905436
MetaSimHC	100	metaCV	Order	Archaeoglobus fulgidus DSM 4304	0.0244335244335244	0.0260578416149068	0.0362965838509317
MetaSimHC	100	metaCV	Order	Pseudomonas aeruginosa PA7	0.202877479933364	0.207561202355129	0.256166718314224
MetaSimHC	100	metaCV	Order	Agrobacterium fabrum str. C58	0.177819761282576	0.182333345403194	0.240685085273563
MetaSimHC	100	metaCV	Order	Bdellovibrio bacteriovorus HD100	0.143669264438988	0.148402392964464	0.262674716731453
MetaSimHC	100	metaCV	Order	Nitrosomonas europaea ATCC 19718	0.195082555635319	0.199676696425291	0.252727873911606
MetaSimHC	100	metaCV	Order	Streptomyces coelicolor A3(2)	0.112507214847045	0.116584810388654	0.231605341553467
MetaSimHC	100	metaCV	Class	Sulfolobus tokodaii str. 7	0.00372717107715244	0.00431313349148156	0.00431313349148156
MetaSimHC	100	metaCV	Class	Anabaena variabilis ATCC 29413	0.055180148605075	0.0632746563781047	0.0632746563781047
MetaSimHC	100	metaCV	Class	Clostridium acetobutylicum ATCC 824	0.0651235017227156	0.0746945704505608	0.0744997634486405
MetaSimHC	100	metaCV	Class	Campylobacter jejuni subsp. jejuni 81-176	0.0807258345934628	0.0902470741222367	0.0902470741222367
MetaSimHC	100	metaCV	Class	Lactococcus lactis subsp. cremoris SK11	0.0664673413063478	0.0751918823988552	0.0750184293829409
MetaSimHC	100	metaCV	Class	Archaeoglobus fulgidus DSM 4304	0.0247975247975248	0.0269548444532371	0.00464909243780602
MetaSimHC	100	metaCV	Class	Pseudomonas aeruginosa PA7	0.0774950779948508	0.0812196438208311	0.0812196438208311
MetaSimHC	100	metaCV	Class	Agrobacterium fabrum str. C58	0.0614273606893142	0.065054788885149	0.065054788885149
MetaSimHC	100	metaCV	Class	Bdellovibrio bacteriovorus HD100	0.0594106971282161	0.0641221374045802	0.0641221374045802
MetaSimHC	100	metaCV	Class	Nitrosomonas europaea ATCC 19718	0.0663316582914573	0.0720776941378369	0.0720776941378369
MetaSimHC	100	metaCV	Class	Streptomyces coelicolor A3(2)	0.0746903165652888	0.0786318593998317	0.0786318593998317
MetaSimHC	100	MetaPhyler	Nothing	Sulfolobus tokodaii str. 7	0.0050316809541558	1	0.592592592592593
MetaSimHC	100	MetaPhyler	Nothing	Anabaena variabilis ATCC 29413	0.00302817888686387	0.955752212389381	1.86725663716814
MetaSimHC	100	MetaPhyler	Nothing	Clostridium acetobutylicum ATCC 824	0.00456155675255981	0.94949494949495	0.853535353535353
MetaSimHC	100	MetaPhyler	Nothing	Campylobacter jejuni subsp. jejuni 81-176	0.0108758869373037	0.99468085106383	0.117021276595745
MetaSimHC	100	MetaPhyler	Nothing	Lactococcus lactis subsp. cremoris SK11	0.00666973321067157	0.956043956043956	0.192307692307692
MetaSimHC	100	MetaPhyler	Nothing	Archaeoglobus fulgidus DSM 4304	0.0070980070980071	0.993630573248408	0.668789808917197
MetaSimHC	100	MetaPhyler	Nothing	Pseudomonas aeruginosa PA7	0.00310464940178707	0.940366972477064	0.362385321100917
MetaSimHC	100	MetaPhyler	Nothing	Agrobacterium fabrum str. C58	0.00162440850342538	0.45320197044335	0.832512315270936
MetaSimHC	100	MetaPhyler	Nothing	Bdellovibrio bacteriovorus HD100	0.00421693178178712	0.957575757575758	1.32727272727273
MetaSimHC	100	MetaPhyler	Nothing	Nitrosomonas europaea ATCC 19718	0.00667623833452979	0.911764705882353	1.20098039215686
MetaSimHC	100	MetaPhyler	Nothing	Streptomyces coelicolor A3(2)	0.00205345646672291	0.742971887550201	0.730923694779116
MetaSimHC	100	MetaPhyler	Species	Sulfolobus tokodaii str. 7	0.00298173686172195	1	0
MetaSimHC	100	MetaPhyler	Species	Anabaena variabilis ATCC 29413	0.00295808215337165	0.95475113122172	0.95475113122172
MetaSimHC	100	MetaPhyler	Species	Clostridium acetobutylicum ATCC 824	0.0036880671616441	0.938271604938272	0.104938271604938
MetaSimHC	100	MetaPhyler	Species	Campylobacter jejuni subsp. jejuni 81-176	0.00127951611027102	0.956521739130435	0
MetaSimHC	100	MetaPhyler	Species	Lactococcus lactis subsp. cremoris SK11	0.000498313400797301	0.619047619047619	1.04761904761905
MetaSimHC	100	MetaPhyler	Species	Archaeoglobus fulgidus DSM 4304	0.00432250432250432	0.989583333333333	0.104166666666667
MetaSimHC	100	MetaPhyler	Species	Pseudomonas aeruginosa PA7	0.000711797667726791	0.783333333333333	0.533333333333333
MetaSimHC	100	MetaPhyler	Species	Agrobacterium fabrum str. C58	0.00162440850342538	0.45320197044335	0.379310344827586
MetaSimHC	100	MetaPhyler	Species	Bdellovibrio bacteriovorus HD100	0.00138785096615779	0.88135593220339	2.83050847457627
MetaSimHC	100	MetaPhyler	Species	Nitrosomonas europaea ATCC 19718	0.00581478822684853	0.9	0.461111111111111
MetaSimHC	100	MetaPhyler	Species	Streptomyces coelicolor A3(2)	0.00202015717266794	0.739837398373984	0
MetaSimHC	100	MetaPhyler	Genus	Sulfolobus tokodaii str. 7	0.00454714871412598	0.991869918699187	0.341463414634146
MetaSimHC	100	MetaPhyler	Genus	Anabaena variabilis ATCC 29413	0.000869199495303519	0.276785714285714	0.0133928571428571
MetaSimHC	100	MetaPhyler	Genus	Clostridium acetobutylicum ATCC 824	0.00203814237880332	0.763636363636364	1.14545454545455
MetaSimHC	100	MetaPhyler	Genus	Campylobacter jejuni subsp. jejuni 81-176	0.00913109224147959	0.957317073170732	0.786585365853659
MetaSimHC	100	MetaPhyler	Genus	Lactococcus lactis subsp. cremoris SK11	0.00482980680772769	0.728323699421965	0.61271676300578
MetaSimHC	100	MetaPhyler	Genus	Archaeoglobus fulgidus DSM 4304	0.00673400673400673	0.954838709677419	0.909677419354839
MetaSimHC	100	MetaPhyler	Genus	Pseudomonas aeruginosa PA7	0.00246857489020142	0.806930693069307	0.995049504950495
MetaSimHC	100	MetaPhyler	Genus	Agrobacterium fabrum str. C58	0.00282505826682675	0.837696335078534	0.790575916230366
MetaSimHC	100	MetaPhyler	Genus	Bdellovibrio bacteriovorus HD100	0.00386996904024768	0.947712418300654	2.03267973856209
MetaSimHC	100	MetaPhyler	Genus	Nitrosomonas europaea ATCC 19718	0.00595836324479541	0.878306878306878	1.56084656084656
MetaSimHC	100	MetaPhyler	Genus	Streptomyces coelicolor A3(2)	9.98978821648981e-05	0.0447761194029851	0.00995024875621891
MetaSimHC	100	MetaPhyler	Family	Sulfolobus tokodaii str. 7	0.00454714871412598	0.991869918699187	0.991869918699187
MetaSimHC	100	MetaPhyler	Family	Anabaena variabilis ATCC 29413	0.00210290200476658	0.857142857142857	1.64571428571429
MetaSimHC	100	MetaPhyler	Family	Clostridium acetobutylicum ATCC 824	0.00203814237880332	0.763636363636364	0.481818181818182
MetaSimHC	100	MetaPhyler	Family	Campylobacter jejuni subsp. jejuni 81-176	0.00907293241828545	0.962962962962963	0.450617283950617
MetaSimHC	100	MetaPhyler	Family	Lactococcus lactis subsp. cremoris SK11	0.00536645200858632	0.813953488372093	0.395348837209302
MetaSimHC	100	MetaPhyler	Family	Archaeoglobus fulgidus DSM 4304	0.00705250705250705	1	2
MetaSimHC	100	MetaPhyler	Family	Pseudomonas aeruginosa PA7	0.00193851279721339	0.649746192893401	0.451776649746193
MetaSimHC	100	MetaPhyler	Family	Agrobacterium fabrum str. C58	0.00277208842432375	0.839572192513369	0.294117647058824
MetaSimHC	100	MetaPhyler	Family	Bdellovibrio bacteriovorus HD100	0.0038432795985908	0.95364238410596	1.05960264900662
MetaSimHC	100	MetaPhyler	Family	Nitrosomonas europaea ATCC 19718	0.00595836324479541	0.878306878306878	1.03174603174603
MetaSimHC	100	MetaPhyler	Family	Streptomyces coelicolor A3(2)	4.43990587399547e-05	0.0199004975124378	0.0199004975124378
MetaSimHC	100	MetaPhyler	Order	Sulfolobus tokodaii str. 7	0.0045844204248975	0.991935483870968	0
MetaSimHC	100	MetaPhyler	Order	Anabaena variabilis ATCC 29413	0.0021729987382588	0.865921787709497	0.865921787709497
MetaSimHC	100	MetaPhyler	Order	Clostridium acetobutylicum ATCC 824	0.00342116756441986	0.854545454545454	0.163636363636364
MetaSimHC	100	MetaPhyler	Order	Campylobacter jejuni subsp. jejuni 81-176	0.00622310108177271	0.963963963963964	0.261261261261261
MetaSimHC	100	MetaPhyler	Order	Lactococcus lactis subsp. cremoris SK11	0.00513646120821834	0.807228915662651	0.102409638554217
MetaSimHC	100	MetaPhyler	Order	Archaeoglobus fulgidus DSM 4304	0.00705250705250705	1	1
MetaSimHC	100	MetaPhyler	Order	Pseudomonas aeruginosa PA7	0.0021505376344086	0.71	0.08
MetaSimHC	100	MetaPhyler	Order	Agrobacterium fabrum str. C58	0.00173034818843139	0.715328467153285	0.0875912408759124
MetaSimHC	100	MetaPhyler	Order	Bdellovibrio bacteriovorus HD100	0.0039767268068752	0.967532467532468	0.12987012987013
MetaSimHC	100	MetaPhyler	Order	Nitrosomonas europaea ATCC 19718	0.00624551328068916	0.90625	0.161458333333333
MetaSimHC	100	MetaPhyler	Order	Streptomyces coelicolor A3(2)	0.0013763708209386	0.574074074074074	0
MetaSimHC	100	MetaPhyler	Class	Sulfolobus tokodaii str. 7	0	0	0
MetaSimHC	100	MetaPhyler	Class	Anabaena variabilis ATCC 29413	0	0	0
MetaSimHC	100	MetaPhyler	Class	Clostridium acetobutylicum ATCC 824	0.00354248556315815	0.918238993710692	0
MetaSimHC	100	MetaPhyler	Class	Campylobacter jejuni subsp. jejuni 81-176	0.00424566709317204	0.986486486486487	0
MetaSimHC	100	MetaPhyler	Class	Lactococcus lactis subsp. cremoris SK11	0.00482980680772769	0.926470588235294	0
MetaSimHC	100	MetaPhyler	Class	Archaeoglobus fulgidus DSM 4304	0.00723450723450723	1	0
MetaSimHC	100	MetaPhyler	Class	Pseudomonas aeruginosa PA7	0.00183250037861578	0.9453125	0
MetaSimHC	100	MetaPhyler	Class	Agrobacterium fabrum str. C58	0.00012359629917367	0.5	0
MetaSimHC	100	MetaPhyler	Class	Bdellovibrio bacteriovorus HD100	0.00261556528237429	0.96078431372549	0
MetaSimHC	100	MetaPhyler	Class	Nitrosomonas europaea ATCC 19718	0.00463029432878679	0.969924812030075	0
MetaSimHC	100	MetaPhyler	Class	Streptomyces coelicolor A3(2)	0	0	0
MetaSimHC	100	phymmBL	Nothing	Sulfolobus tokodaii str. 7	0.113566902720835	0.116658371300586	0.116658371300586
MetaSimHC	100	phymmBL	Nothing	Anabaena variabilis ATCC 29413	0.0318659750455629	0.0322205684314976	0.0322205684314976
MetaSimHC	100	phymmBL	Nothing	Clostridium acetobutylicum ATCC 824	0.447493570146067	0.456532501608991	0.456532501608991
MetaSimHC	100	phymmBL	Nothing	Campylobacter jejuni subsp. jejuni 81-176	0.791148074909852	0.793039118521541	0.793039118521541
MetaSimHC	100	phymmBL	Nothing	Lactococcus lactis subsp. cremoris SK11	0.519779208831647	0.522946394138064	0.522946394138064
MetaSimHC	100	phymmBL	Nothing	Archaeoglobus fulgidus DSM 4304	0	0	0
MetaSimHC	100	phymmBL	Nothing	Pseudomonas aeruginosa PA7	0.551461456913524	0.553877277843692	0.553877277843692
MetaSimHC	100	phymmBL	Nothing	Agrobacterium fabrum str. C58	0.0322409774701603	0.0325466989875945	0.0325466989875945
MetaSimHC	100	phymmBL	Nothing	Bdellovibrio bacteriovorus HD100	0.264545745703	0.266925189852965	0.266925189852965
MetaSimHC	100	phymmBL	Nothing	Nitrosomonas europaea ATCC 19718	0.0246949030868629	0.0249736832552906	0.0249736832552906
MetaSimHC	100	phymmBL	Nothing	Streptomyces coelicolor A3(2)	0.424787994494517	0.425491700299078	0.425491700299078
MetaSimHC	100	phymmBL	Species	Sulfolobus tokodaii str. 7	0.105590756615729	0.109581093103315	0
MetaSimHC	100	phymmBL	Species	Anabaena variabilis ATCC 29413	0.0176503574933408	0.0178868256922443	0
MetaSimHC	100	phymmBL	Species	Clostridium acetobutylicum ATCC 824	0.162372009511331	0.17070993086911	0
MetaSimHC	100	phymmBL	Species	Campylobacter jejuni subsp. jejuni 81-176	0.164824938932186	0.168600154679041	0
MetaSimHC	100	phymmBL	Species	Lactococcus lactis subsp. cremoris SK11	0.0144127568230604	0.014744519822752	0
MetaSimHC	100	phymmBL	Species	Archaeoglobus fulgidus DSM 4304	0.100919100919101	0.102089662155942	0
MetaSimHC	100	phymmBL	Species	Pseudomonas aeruginosa PA7	0.172058155383916	0.173085712544563	0
MetaSimHC	100	phymmBL	Species	Agrobacterium fabrum str. C58	0.0953104032770676	0.095872406933788	0
MetaSimHC	100	phymmBL	Species	Bdellovibrio bacteriovorus HD100	0.00253549695740365	0.00256597250357886	0
MetaSimHC	100	phymmBL	Species	Nitrosomonas europaea ATCC 19718	0.0221823402727925	0.0223913043478261	0
MetaSimHC	100	phymmBL	Species	Streptomyces coelicolor A3(2)	0.290558540158949	0.291315186182644	0
MetaSimHC	100	phymmBL	Genus	Sulfolobus tokodaii str. 7	0	0	0
MetaSimHC	100	phymmBL	Genus	Anabaena variabilis ATCC 29413	0	0	0
MetaSimHC	100	phymmBL	Genus	Clostridium acetobutylicum ATCC 824	0	0	0
MetaSimHC	100	phymmBL	Genus	Campylobacter jejuni subsp. jejuni 81-176	0	0	0
MetaSimHC	100	phymmBL	Genus	Lactococcus lactis subsp. cremoris SK11	0	0	0
MetaSimHC	100	phymmBL	Genus	Archaeoglobus fulgidus DSM 4304	0	0	0
MetaSimHC	100	phymmBL	Genus	Pseudomonas aeruginosa PA7	0	0	0
MetaSimHC	100	phymmBL	Genus	Agrobacterium fabrum str. C58	0	0	0
MetaSimHC	100	phymmBL	Genus	Bdellovibrio bacteriovorus HD100	0	0	0
MetaSimHC	100	phymmBL	Genus	Nitrosomonas europaea ATCC 19718	0	0	0
MetaSimHC	100	phymmBL	Genus	Streptomyces coelicolor A3(2)	0	0	0
MetaSimHC	100	phymmBL	Family	Sulfolobus tokodaii str. 7	0	0	0
MetaSimHC	100	phymmBL	Family	Anabaena variabilis ATCC 29413	0	0	0
MetaSimHC	100	phymmBL	Family	Clostridium acetobutylicum ATCC 824	0	0	0
MetaSimHC	100	phymmBL	Family	Campylobacter jejuni subsp. jejuni 81-176	0	0	0
MetaSimHC	100	phymmBL	Family	Lactococcus lactis subsp. cremoris SK11	0	0	0
MetaSimHC	100	phymmBL	Family	Archaeoglobus fulgidus DSM 4304	0	0	0
MetaSimHC	100	phymmBL	Family	Pseudomonas aeruginosa PA7	0	0	0
MetaSimHC	100	phymmBL	Family	Agrobacterium fabrum str. C58	0	0	0
MetaSimHC	100	phymmBL	Family	Bdellovibrio bacteriovorus HD100	0	0	0
MetaSimHC	100	phymmBL	Family	Nitrosomonas europaea ATCC 19718	0	0	0
MetaSimHC	100	phymmBL	Family	Streptomyces coelicolor A3(2)	0	0	0
MetaSimHC	100	phymmBL	Order	Sulfolobus tokodaii str. 7	0	0	0
MetaSimHC	100	phymmBL	Order	Anabaena variabilis ATCC 29413	0	0	0
MetaSimHC	100	phymmBL	Order	Clostridium acetobutylicum ATCC 824	0	0	0
MetaSimHC	100	phymmBL	Order	Campylobacter jejuni subsp. jejuni 81-176	0	0	0
MetaSimHC	100	phymmBL	Order	Lactococcus lactis subsp. cremoris SK11	0	0	0
MetaSimHC	100	phymmBL	Order	Archaeoglobus fulgidus DSM 4304	0	0	0
MetaSimHC	100	phymmBL	Order	Pseudomonas aeruginosa PA7	0	0	0
MetaSimHC	100	phymmBL	Order	Agrobacterium fabrum str. C58	0	0	0
MetaSimHC	100	phymmBL	Order	Bdellovibrio bacteriovorus HD100	0	0	0
MetaSimHC	100	phymmBL	Order	Nitrosomonas europaea ATCC 19718	0	0	0
MetaSimHC	100	phymmBL	Order	Streptomyces coelicolor A3(2)	0	0	0
MetaSimHC	100	phymmBL	Class	Sulfolobus tokodaii str. 7	0	0	0
MetaSimHC	100	phymmBL	Class	Anabaena variabilis ATCC 29413	0	0	0
MetaSimHC	100	phymmBL	Class	Clostridium acetobutylicum ATCC 824	0	0	0
MetaSimHC	100	phymmBL	Class	Campylobacter jejuni subsp. jejuni 81-176	0	0	0
MetaSimHC	100	phymmBL	Class	Lactococcus lactis subsp. cremoris SK11	0	0	0
MetaSimHC	100	phymmBL	Class	Archaeoglobus fulgidus DSM 4304	0	0	0
MetaSimHC	100	phymmBL	Class	Pseudomonas aeruginosa PA7	0	0	0
MetaSimHC	100	phymmBL	Class	Agrobacterium fabrum str. C58	0	0	0
MetaSimHC	100	phymmBL	Class	Bdellovibrio bacteriovorus HD100	0	0	0
MetaSimHC	100	phymmBL	Class	Nitrosomonas europaea ATCC 19718	0	0	0
MetaSimHC	100	phymmBL	Class	Streptomyces coelicolor A3(2)	0	0	0
MetaSimHC	100	RITA	Nothing	Sulfolobus tokodaii str. 7	0.996310100633619	0.999925186099577	0
MetaSimHC	100	RITA	Nothing	Anabaena variabilis ATCC 29413	0.329959343894574	0.995937711577522	0
MetaSimHC	100	RITA	Nothing	Clostridium acetobutylicum ATCC 824	0.491070995292862	0.999703630526056	0
MetaSimHC	100	RITA	Nothing	Campylobacter jejuni subsp. jejuni 81-176	0.102593928114459	0.99492385786802	0
MetaSimHC	100	RITA	Nothing	Lactococcus lactis subsp. cremoris SK11	0.101272615762036	0.990626171728534	0
MetaSimHC	100	RITA	Nothing	Archaeoglobus fulgidus DSM 4304	0.993902993902994	0.999816916880264	0
MetaSimHC	100	RITA	Nothing	Pseudomonas aeruginosa PA7	0.35029532030895	0.997627776579685	0
MetaSimHC	100	RITA	Nothing	Agrobacterium fabrum str. C58	0.64100572074299	0.997527064900808	0
MetaSimHC	100	RITA	Nothing	Bdellovibrio bacteriovorus HD100	0.584418703960713	0.999634786578407	0
MetaSimHC	100	RITA	Nothing	Nitrosomonas europaea ATCC 19718	0.986288585786073	0.999708942734483	0
MetaSimHC	100	RITA	Nothing	Streptomyces coelicolor A3(2)	0.61289570661102	0.999203778433253	0
MetaSimHC	100	RITA	Species	Sulfolobus tokodaii str. 7	0	0	0
MetaSimHC	100	RITA	Species	Anabaena variabilis ATCC 29413	0	0	0
MetaSimHC	100	RITA	Species	Clostridium acetobutylicum ATCC 824	0	0	0
MetaSimHC	100	RITA	Species	Campylobacter jejuni subsp. jejuni 81-176	0	0	0
MetaSimHC	100	RITA	Species	Lactococcus lactis subsp. cremoris SK11	0	0	0
MetaSimHC	100	RITA	Species	Archaeoglobus fulgidus DSM 4304	0	0	0
MetaSimHC	100	RITA	Species	Pseudomonas aeruginosa PA7	0	0	0
MetaSimHC	100	RITA	Species	Agrobacterium fabrum str. C58	0	0	0
MetaSimHC	100	RITA	Species	Bdellovibrio bacteriovorus HD100	0	0	0
MetaSimHC	100	RITA	Species	Nitrosomonas europaea ATCC 19718	0	0	0
MetaSimHC	100	RITA	Species	Streptomyces coelicolor A3(2)	0	0	0
MetaSimHC	100	RITA	Genus	Sulfolobus tokodaii str. 7	0	0	0
MetaSimHC	100	RITA	Genus	Anabaena variabilis ATCC 29413	0	0	0
MetaSimHC	100	RITA	Genus	Clostridium acetobutylicum ATCC 824	0	0	0
MetaSimHC	100	RITA	Genus	Campylobacter jejuni subsp. jejuni 81-176	0	0	0
MetaSimHC	100	RITA	Genus	Lactococcus lactis subsp. cremoris SK11	0	0	0
MetaSimHC	100	RITA	Genus	Archaeoglobus fulgidus DSM 4304	0	0	0
MetaSimHC	100	RITA	Genus	Pseudomonas aeruginosa PA7	0	0	0
MetaSimHC	100	RITA	Genus	Agrobacterium fabrum str. C58	0	0	0
MetaSimHC	100	RITA	Genus	Bdellovibrio bacteriovorus HD100	0	0	0
MetaSimHC	100	RITA	Genus	Nitrosomonas europaea ATCC 19718	0	0	0
MetaSimHC	100	RITA	Genus	Streptomyces coelicolor A3(2)	0	0	0
MetaSimHC	100	RITA	Family	Sulfolobus tokodaii str. 7	0	0	0
MetaSimHC	100	RITA	Family	Anabaena variabilis ATCC 29413	0	0	0
MetaSimHC	100	RITA	Family	Clostridium acetobutylicum ATCC 824	0	0	0
MetaSimHC	100	RITA	Family	Campylobacter jejuni subsp. jejuni 81-176	0	0	0
MetaSimHC	100	RITA	Family	Lactococcus lactis subsp. cremoris SK11	0	0	0
MetaSimHC	100	RITA	Family	Archaeoglobus fulgidus DSM 4304	0	0	0
MetaSimHC	100	RITA	Family	Pseudomonas aeruginosa PA7	0	0	0
MetaSimHC	100	RITA	Family	Agrobacterium fabrum str. C58	0	0	0
MetaSimHC	100	RITA	Family	Bdellovibrio bacteriovorus HD100	0	0	0
MetaSimHC	100	RITA	Family	Nitrosomonas europaea ATCC 19718	0	0	0
MetaSimHC	100	RITA	Family	Streptomyces coelicolor A3(2)	0	0	0
MetaSimHC	100	RITA	Order	Sulfolobus tokodaii str. 7	0	0	0
MetaSimHC	100	RITA	Order	Anabaena variabilis ATCC 29413	0	0	0
MetaSimHC	100	RITA	Order	Clostridium acetobutylicum ATCC 824	0	0	0
MetaSimHC	100	RITA	Order	Campylobacter jejuni subsp. jejuni 81-176	0	0	0
MetaSimHC	100	RITA	Order	Lactococcus lactis subsp. cremoris SK11	0	0	0
MetaSimHC	100	RITA	Order	Archaeoglobus fulgidus DSM 4304	0	0	0
MetaSimHC	100	RITA	Order	Pseudomonas aeruginosa PA7	0	0	0
MetaSimHC	100	RITA	Order	Agrobacterium fabrum str. C58	0	0	0
MetaSimHC	100	RITA	Order	Bdellovibrio bacteriovorus HD100	0	0	0
MetaSimHC	100	RITA	Order	Nitrosomonas europaea ATCC 19718	0	0	0
MetaSimHC	100	RITA	Order	Streptomyces coelicolor A3(2)	0	0	0
MetaSimHC	100	RITA	Class	Sulfolobus tokodaii str. 7	0	0	0
MetaSimHC	100	RITA	Class	Anabaena variabilis ATCC 29413	0	0	0
MetaSimHC	100	RITA	Class	Clostridium acetobutylicum ATCC 824	0	0	0
MetaSimHC	100	RITA	Class	Campylobacter jejuni subsp. jejuni 81-176	0	0	0
MetaSimHC	100	RITA	Class	Lactococcus lactis subsp. cremoris SK11	0	0	0
MetaSimHC	100	RITA	Class	Archaeoglobus fulgidus DSM 4304	0	0	0
MetaSimHC	100	RITA	Class	Pseudomonas aeruginosa PA7	0	0	0
MetaSimHC	100	RITA	Class	Agrobacterium fabrum str. C58	0	0	0
MetaSimHC	100	RITA	Class	Bdellovibrio bacteriovorus HD100	0	0	0
MetaSimHC	100	RITA	Class	Nitrosomonas europaea ATCC 19718	0	0	0
MetaSimHC	100	RITA	Class	Streptomyces coelicolor A3(2)	0	0	0
MetaSimHC	100	TACOA	Nothing	Sulfolobus tokodaii str. 7	0.249235929929184	0.378866855524079	1.72787535410765
MetaSimHC	100	TACOA	Nothing	Anabaena variabilis ATCC 29413	0.329090144399271	0.724886514529228	4.33931383750733
MetaSimHC	100	TACOA	Nothing	Clostridium acetobutylicum ATCC 824	0.394623186295919	0.597743393730016	3.577382483737
MetaSimHC	100	TACOA	Nothing	Campylobacter jejuni subsp. jejuni 81-176	0.613644294521345	0.837979509173219	4.95711222301644
MetaSimHC	100	TACOA	Nothing	Lactococcus lactis subsp. cremoris SK11	0.549179699478687	0.744917589559611	4.43810118026309
MetaSimHC	100	TACOA	Nothing	Archaeoglobus fulgidus DSM 4304	0.146373646373646	0.233725661145016	1.38687881429817
MetaSimHC	100	TACOA	Nothing	Pseudomonas aeruginosa PA7	0.589035286990762	0.755355304810549	4.50822473830378
MetaSimHC	100	TACOA	Nothing	Agrobacterium fabrum str. C58	0.661452079949149	0.806571071782285	4.81748697412048
MetaSimHC	100	TACOA	Nothing	Bdellovibrio bacteriovorus HD100	0.611321661150849	0.794815740162399	4.75289749462142
MetaSimHC	100	TACOA	Nothing	Nitrosomonas europaea ATCC 19718	0.584852835606605	0.783516060780919	4.66849394114253
MetaSimHC	100	TACOA	Nothing	Streptomyces coelicolor A3(2)	0.327143364560671	0.490734111457067	2.82067633493731
MetaSimHC	100	TACOA	Species	Sulfolobus tokodaii str. 7	0.244278792396571	0.371584079827645	1.33013947159542
MetaSimHC	100	TACOA	Species	Anabaena variabilis ATCC 29413	0.546193747371372	0.723477744145884	3.60749104009211
MetaSimHC	100	TACOA	Species	Clostridium acetobutylicum ATCC 824	0.396345901878003	0.599625578151384	2.98931796490713
MetaSimHC	100	TACOA	Species	Campylobacter jejuni subsp. jejuni 81-176	0.613062696289403	0.836919412465264	4.11710996427154
MetaSimHC	100	TACOA	Species	Lactococcus lactis subsp. cremoris SK11	0.546688132474701	0.743238313617177	3.6949814998176
MetaSimHC	100	TACOA	Species	Archaeoglobus fulgidus DSM 4304	0.145873145873146	0.233011119994186	1.14964750345229
MetaSimHC	100	TACOA	Species	Pseudomonas aeruginosa PA7	0.556943813418143	0.755397161226712	3.75416469814925
MetaSimHC	100	TACOA	Species	Agrobacterium fabrum str. C58	0.661416766720814	0.806597476422204	4.01106756814952
MetaSimHC	100	TACOA	Species	Bdellovibrio bacteriovorus HD100	0.609053058610014	0.792939296014455	3.94874735049863
MetaSimHC	100	TACOA	Species	Nitrosomonas europaea ATCC 19718	0.58402727925341	0.782522964459193	3.88015197422209
MetaSimHC	100	TACOA	Species	Streptomyces coelicolor A3(2)	0.327032366913821	0.490445117688185	2.32921064021041
MetaSimHC	100	TACOA	Genus	Sulfolobus tokodaii str. 7	0.160491986582184	0.246988642881725	0.933463347481932
MetaSimHC	100	TACOA	Genus	Anabaena variabilis ATCC 29413	0.565091826720875	0.739691336501936	2.94814012808985
MetaSimHC	100	TACOA	Genus	Clostridium acetobutylicum ATCC 824	0.432886883097976	0.646108716908702	2.57556223517908
MetaSimHC	100	TACOA	Genus	Campylobacter jejuni subsp. jejuni 81-176	0.626439455624055	0.843659434479518	3.31659747787264
MetaSimHC	100	TACOA	Genus	Lactococcus lactis subsp. cremoris SK11	0.558839313094143	0.75343669250646	2.99152454780362
MetaSimHC	100	TACOA	Genus	Archaeoglobus fulgidus DSM 4304	0.125034125034125	0.196173615077099	0.773272415762421
MetaSimHC	100	TACOA	Genus	Pseudomonas aeruginosa PA7	0.581281235801908	0.745542131230333	2.96336583660308
MetaSimHC	100	TACOA	Genus	Agrobacterium fabrum str. C58	0.657161522706406	0.802410313901345	3.18894446360814
MetaSimHC	100	TACOA	Genus	Bdellovibrio bacteriovorus HD100	0.604729369061599	0.788460869262623	3.1384626091798
MetaSimHC	100	TACOA	Genus	Nitrosomonas europaea ATCC 19718	0.577674084709261	0.777187560363145	3.07750627776705
MetaSimHC	100	TACOA	Genus	Streptomyces coelicolor A3(2)	0.327287661501576	0.487460530013722	1.82621633685463
MetaSimHC	100	TACOA	Family	Sulfolobus tokodaii str. 7	0.133619083115915	0.202725627686044	0.57650983940285
MetaSimHC	100	TACOA	Family	Anabaena variabilis ATCC 29413	0.564895555867097	0.738282824581333	2.2036534867529
MetaSimHC	100	TACOA	Family	Clostridium acetobutylicum ATCC 824	0.445188528170039	0.660403844077313	1.97073750134975
MetaSimHC	100	TACOA	Family	Campylobacter jejuni subsp. jejuni 81-176	0.630626962894033	0.849032965312035	2.4900947459087
MetaSimHC	100	TACOA	Family	Lactococcus lactis subsp. cremoris SK11	0.562672493100276	0.767489281606191	2.27710969361079
MetaSimHC	100	TACOA	Family	Archaeoglobus fulgidus DSM 4304	0.122031122031122	0.191434689507495	0.562169878658101
MetaSimHC	100	TACOA	Family	Pseudomonas aeruginosa PA7	0.580826896865061	0.746031746031746	2.21910986616869
MetaSimHC	100	TACOA	Family	Agrobacterium fabrum str. C58	0.656773077194717	0.801434942796199	2.38612026802835
MetaSimHC	100	TACOA	Family	Bdellovibrio bacteriovorus HD100	0.602087114337568	0.786905260220455	2.34550718571229
MetaSimHC	100	TACOA	Family	Nitrosomonas europaea ATCC 19718	0.5770279971285	0.776693400328534	2.2983863175186
MetaSimHC	100	TACOA	Family	Streptomyces coelicolor A3(2)	0.325766993739733	0.485950823743687	1.33582250186274
MetaSimHC	100	TACOA	Order	Sulfolobus tokodaii str. 7	0.137830786433097	0.207834541673692	0.38161074579891
MetaSimHC	100	TACOA	Order	Anabaena variabilis ATCC 29413	0.53081452404318	0.709842519685039	1.40554930633671
MetaSimHC	100	TACOA	Order	Clostridium acetobutylicum ATCC 824	0.428131217547435	0.632686722363656	1.25902685646671
MetaSimHC	100	TACOA	Order	Campylobacter jejuni subsp. jejuni 81-176	0.617889961614517	0.842372343799556	1.62107516650809
MetaSimHC	100	TACOA	Order	Lactococcus lactis subsp. cremoris SK11	0.520354185832567	0.734379226399784	1.45582905058155
MetaSimHC	100	TACOA	Order	Archaeoglobus fulgidus DSM 4304	0.132086632086632	0.210713508020614	0.405966465848879
MetaSimHC	100	TACOA	Order	Pseudomonas aeruginosa PA7	0.586278964107224	0.78968626331035	1.54079800905716
MetaSimHC	100	TACOA	Order	Agrobacterium fabrum str. C58	0.657620594674765	0.835333168860879	1.63482629465988
MetaSimHC	100	TACOA	Order	Bdellovibrio bacteriovorus HD100	0.572194939681862	0.800440561529271	1.56929510155317
MetaSimHC	100	TACOA	Order	Nitrosomonas europaea ATCC 19718	0.549246231155779	0.762241594022416	1.47825653798257
MetaSimHC	100	TACOA	Order	Streptomyces coelicolor A3(2)	0.289959152865959	0.428140621158731	0.845562566581988
MetaSimHC	100	TACOA	Class	Sulfolobus tokodaii str. 7	0.0964591874767052	0.146803562312099	0.146803562312099
MetaSimHC	100	TACOA	Class	Anabaena variabilis ATCC 29413	0.457240992569746	0.650907058893967	0.650907058893967
MetaSimHC	100	TACOA	Class	Clostridium acetobutylicum ATCC 824	0.413087785703887	0.639604778721166	0.630137500939214
MetaSimHC	100	TACOA	Class	Campylobacter jejuni subsp. jejuni 81-176	0.554553914156101	0.760488116126974	0.760408358589887
MetaSimHC	100	TACOA	Class	Lactococcus lactis subsp. cremoris SK11	0.446412143514259	0.67654234925061	0.667189496921111
MetaSimHC	100	TACOA	Class	Archaeoglobus fulgidus DSM 4304	0.141095641095641	0.231763826606876	0.197608370702541
MetaSimHC	100	TACOA	Class	Pseudomonas aeruginosa PA7	0.492624564591852	0.68232924987414	0.68232924987414
MetaSimHC	100	TACOA	Class	Agrobacterium fabrum str. C58	0.512818701885726	0.694948914890053	0.694901059986122
MetaSimHC	100	TACOA	Class	Bdellovibrio bacteriovorus HD100	0.47339062666809	0.69163579645155	0.69163579645155
MetaSimHC	100	TACOA	Class	Nitrosomonas europaea ATCC 19718	0.421213208901651	0.60910412124987	0.60910412124987
MetaSimHC	100	TACOA	Class	Streptomyces coelicolor A3(2)	0.245893087066554	0.353859178327263	0.353859178327263
MetaSimHC	250	CARMA3	Nothing	Sulfolobus tokodaii str. 7	0.87987987987988	0.998296422487223	0.162159284497445
MetaSimHC	250	CARMA3	Nothing	Anabaena variabilis ATCC 29413	0.883089243200346	0.982107754643559	0.437918722670197
MetaSimHC	250	CARMA3	Nothing	Clostridium acetobutylicum ATCC 824	0.931826230669342	0.993455415014788	0.0697879302749984
MetaSimHC	250	CARMA3	Nothing	Campylobacter jejuni subsp. jejuni 81-176	0.975147058823529	0.996243990384615	0.0739182692307692
MetaSimHC	250	CARMA3	Nothing	Lactococcus lactis subsp. cremoris SK11	0.932756324900133	0.991707958337547	0.172413793103448
MetaSimHC	250	CARMA3	Nothing	Archaeoglobus fulgidus DSM 4304	0.91953216374269	0.993931731984829	0.124146649810367
MetaSimHC	250	CARMA3	Nothing	Pseudomonas aeruginosa PA7	0.943766679374762	0.993777599357688	0.112284223203533
MetaSimHC	250	CARMA3	Nothing	Agrobacterium fabrum str. C58	0.771810589907605	0.856122197585612	1.320029563932
MetaSimHC	250	CARMA3	Nothing	Bdellovibrio bacteriovorus HD100	0.960218201170836	0.998270973096341	0.0834082578324919
MetaSimHC	250	CARMA3	Nothing	Nitrosomonas europaea ATCC 19718	0.920820077765995	0.989647639851838	0.186817361572799
MetaSimHC	250	CARMA3	Nothing	Streptomyces coelicolor A3(2)	0.91386429075895	0.996504842866029	0.158851929741418
MetaSimHC	250	CARMA3	Species	Sulfolobus tokodaii str. 7	0.775525525525526	0.96260920209668	0.819685497961561
MetaSimHC	250	CARMA3	Species	Anabaena variabilis ATCC 29413	0.191436404299834	0.220986883198001	0.620237351655216
MetaSimHC	250	CARMA3	Species	Clostridium acetobutylicum ATCC 824	0.722110730728367	0.932896141528138	1.39919170352295
MetaSimHC	250	CARMA3	Species	Campylobacter jejuni subsp. jejuni 81-176	0.793529411764706	0.933241093047388	0.867001037703217
MetaSimHC	250	CARMA3	Species	Lactococcus lactis subsp. cremoris SK11	0.682708769260034	0.843874911826946	1.43475193980719
MetaSimHC	250	CARMA3	Species	Archaeoglobus fulgidus DSM 4304	0.613333333333333	0.805158912943344	1.495470597267
MetaSimHC	250	CARMA3	Species	Pseudomonas aeruginosa PA7	0.812352268394968	0.906569094622192	1.14367767188564
MetaSimHC	250	CARMA3	Species	Agrobacterium fabrum str. C58	0.771766169154229	0.856115107913669	0.463043264018922
MetaSimHC	250	CARMA3	Species	Bdellovibrio bacteriovorus HD100	0.475053219797765	0.869687005236877	2.89794178540982
MetaSimHC	250	CARMA3	Species	Nitrosomonas europaea ATCC 19718	0.78994344291269	0.886278009121555	0.966389054134444
MetaSimHC	250	CARMA3	Species	Streptomyces coelicolor A3(2)	0.857690009235617	0.964151577147394	0.581330727655806
MetaSimHC	250	CARMA3	Genus	Sulfolobus tokodaii str. 7	0.598723723723724	0.870395634379263	0.747476125511596
MetaSimHC	250	CARMA3	Genus	Anabaena variabilis ATCC 29413	0.184330134910901	0.213138686131387	0.411511991657977
MetaSimHC	250	CARMA3	Genus	Clostridium acetobutylicum ATCC 824	0.511923031519301	0.749028413507211	1.94861386993695
MetaSimHC	250	CARMA3	Genus	Campylobacter jejuni subsp. jejuni 81-176	0.620441176470588	0.811814508370214	1.78699249567058
MetaSimHC	250	CARMA3	Genus	Lactococcus lactis subsp. cremoris SK11	0.540707627924672	0.701592002961866	1.22325064790818
MetaSimHC	250	CARMA3	Genus	Archaeoglobus fulgidus DSM 4304	0.501637426900585	0.707405574797955	1.52762658749794
MetaSimHC	250	CARMA3	Genus	Pseudomonas aeruginosa PA7	0.592794510102936	0.705394002631221	1.38851336025042
MetaSimHC	250	CARMA3	Genus	Agrobacterium fabrum str. C58	0.676616915422886	0.778055881902232	0.841957398988609
MetaSimHC	250	CARMA3	Genus	Bdellovibrio bacteriovorus HD100	0.383781266631187	0.776655896607431	2.72724824986537
MetaSimHC	250	CARMA3	Genus	Nitrosomonas europaea ATCC 19718	0.661276069282432	0.779154518950437	1.76228654727197
MetaSimHC	250	CARMA3	Genus	Streptomyces coelicolor A3(2)	0.677649807138589	0.848248894933696	1.21139068344101
MetaSimHC	250	CARMA3	Family	Sulfolobus tokodaii str. 7	0.243243243243243	0.504182065745964	0.877261233223108
MetaSimHC	250	CARMA3	Family	Anabaena variabilis ATCC 29413	0.424861121131232	0.525686230752064	0.998839544744477
MetaSimHC	250	CARMA3	Family	Clostridium acetobutylicum ATCC 824	0.486601345767914	0.723729259942059	1.33781055219033
MetaSimHC	250	CARMA3	Family	Campylobacter jejuni subsp. jejuni 81-176	0.553823529411765	0.739301138594425	1.21338829996074
MetaSimHC	250	CARMA3	Family	Lactococcus lactis subsp. cremoris SK11	0.540897850485068	0.743107278191559	0.847510780086241
MetaSimHC	250	CARMA3	Family	Archaeoglobus fulgidus DSM 4304	0.22327485380117	0.364800305751959	0.836995987005542
MetaSimHC	250	CARMA3	Family	Pseudomonas aeruginosa PA7	0.504727411361037	0.606125812654519	1.02513506089186
MetaSimHC	250	CARMA3	Family	Agrobacterium fabrum str. C58	0.658448827292111	0.795353329398508	0.72715565809948
MetaSimHC	250	CARMA3	Family	Bdellovibrio bacteriovorus HD100	0.383980840872805	0.77821221518134	1.95658622084401
MetaSimHC	250	CARMA3	Family	Nitrosomonas europaea ATCC 19718	0.573347472605161	0.692127160230425	1.13292084489012
MetaSimHC	250	CARMA3	Family	Streptomyces coelicolor A3(2)	0.645162166567067	0.816915457109445	0.499518470110752
MetaSimHC	250	CARMA3	Order	Sulfolobus tokodaii str. 7	0.245870870870871	0.512018760992769	0.382255227672464
MetaSimHC	250	CARMA3	Order	Anabaena variabilis ATCC 29413	0.536829954548734	0.696299068918729	0.759930753754737
MetaSimHC	250	CARMA3	Order	Clostridium acetobutylicum ATCC 824	0.397237634281667	0.63003182924546	0.892342258004119
MetaSimHC	250	CARMA3	Order	Campylobacter jejuni subsp. jejuni 81-176	0.572794117647059	0.853792196405086	0.818719859710653
MetaSimHC	250	CARMA3	Order	Lactococcus lactis subsp. cremoris SK11	0.371599771732928	0.598773946360153	0.944980842911877
MetaSimHC	250	CARMA3	Order	Archaeoglobus fulgidus DSM 4304	0.228070175438596	0.372848948374761	0.480688336520076
MetaSimHC	250	CARMA3	Order	Pseudomonas aeruginosa PA7	0.491117041555471	0.596499351731802	0.38997962585664
MetaSimHC	250	CARMA3	Order	Agrobacterium fabrum str. C58	0.56272210376688	0.731746765249538	0.432821164510166
MetaSimHC	250	CARMA3	Order	Bdellovibrio bacteriovorus HD100	0.356240021287919	0.759036144578313	1.23175053153792
MetaSimHC	250	CARMA3	Order	Nitrosomonas europaea ATCC 19718	0.568752209261223	0.691671144545943	0.425040300913487
MetaSimHC	250	CARMA3	Order	Streptomyces coelicolor A3(2)	0.338729831042538	0.607078525875079	0.984956915437418
MetaSimHC	250	CARMA3	Class	Sulfolobus tokodaii str. 7	0.0593093093093093	0.194103194103194	0.194103194103194
MetaSimHC	250	CARMA3	Class	Anabaena variabilis ATCC 29413	0.232126109227328	0.59533721898418	0.59533721898418
MetaSimHC	250	CARMA3	Class	Clostridium acetobutylicum ATCC 824	0.279837091252509	0.581789176586084	0.534298686955455
MetaSimHC	250	CARMA3	Class	Campylobacter jejuni subsp. jejuni 81-176	0.329558823529412	0.725008087997412	0.725008087997412
MetaSimHC	250	CARMA3	Class	Lactococcus lactis subsp. cremoris SK11	0.306638767357809	0.695127210004312	0.638637343682622
MetaSimHC	250	CARMA3	Class	Archaeoglobus fulgidus DSM 4304	0.232280701754386	0.412803990854292	0.0633963832882977
MetaSimHC	250	CARMA3	Class	Pseudomonas aeruginosa PA7	0.288143347312238	0.604930366575956	0.604930366575956
MetaSimHC	250	CARMA3	Class	Agrobacterium fabrum str. C58	0.294554015636105	0.664362288347861	0.664362288347861
MetaSimHC	250	CARMA3	Class	Bdellovibrio bacteriovorus HD100	0.247605109100585	0.662631297845825	0.662631297845825
MetaSimHC	250	CARMA3	Class	Nitrosomonas europaea ATCC 19718	0.33457051961824	0.640175853905986	0.640175853905986
MetaSimHC	250	CARMA3	Class	Streptomyces coelicolor A3(2)	0.258461454881295	0.684630882141315	0.684630882141315
MetaSimHC	250	CLARK	Nothing	Sulfolobus tokodaii str. 7	1	1	0.000187687687687688
MetaSimHC	250	CLARK	Nothing	Anabaena variabilis ATCC 29413	0.774294783926124	0.943889890506134	0.0149949430543951
MetaSimHC	250	CLARK	Nothing	Clostridium acetobutylicum ATCC 824	1	1	0
MetaSimHC	250	CLARK	Nothing	Campylobacter jejuni subsp. jejuni 81-176	0.998529411764706	1	0.00132547864506627
MetaSimHC	250	CLARK	Nothing	Lactococcus lactis subsp. cremoris SK11	1	1	0.0273920486969755
MetaSimHC	250	CLARK	Nothing	Archaeoglobus fulgidus DSM 4304	1	1	0.00280701754385965
MetaSimHC	250	CLARK	Nothing	Pseudomonas aeruginosa PA7	0.998970644300419	1	0.0111819257336946
MetaSimHC	250	CLARK	Nothing	Agrobacterium fabrum str. C58	1	1	0.00670753375977257
MetaSimHC	250	CLARK	Nothing	Bdellovibrio bacteriovorus HD100	1	1	0.000133049494411921
MetaSimHC	250	CLARK	Nothing	Nitrosomonas europaea ATCC 19718	1	1	0.00132555673382821
MetaSimHC	250	CLARK	Nothing	Streptomyces coelicolor A3(2)	1	1	0.00157548758624436
MetaSimHC	250	CLARK	Species	Sulfolobus tokodaii str. 7	0.00694444444444444	0.130281690140845	0.0457746478873239
MetaSimHC	250	CLARK	Species	Anabaena variabilis ATCC 29413	0.00411225741288507	0.0602218700475436	0.0876914949815108
MetaSimHC	250	CLARK	Species	Clostridium acetobutylicum ATCC 824	0.00985715972140243	0.128067484662577	0.0598159509202454
MetaSimHC	250	CLARK	Species	Campylobacter jejuni subsp. jejuni 81-176	0.00676470588235294	0.0659971305595409	0.0373027259684362
MetaSimHC	250	CLARK	Species	Lactococcus lactis subsp. cremoris SK11	0.0104622408217615	0.0631820792647903	0.118322802986789
MetaSimHC	250	CLARK	Species	Archaeoglobus fulgidus DSM 4304	0.00245614035087719	0.0860655737704918	0.0491803278688525
MetaSimHC	250	CLARK	Species	Pseudomonas aeruginosa PA7	0.0301181852840259	0.0648977244721926	0.0376242503902078
MetaSimHC	250	CLARK	Species	Agrobacterium fabrum str. C58	0.0203447050461976	0.0394793552279976	0.031893802258426
MetaSimHC	250	CLARK	Species	Bdellovibrio bacteriovorus HD100	0.000266098988823842	0.0131147540983607	0.0459016393442623
MetaSimHC	250	CLARK	Species	Nitrosomonas europaea ATCC 19718	0.00804171085189113	0.0650929899856938	0.0593705293276109
MetaSimHC	250	CLARK	Species	Streptomyces coelicolor A3(2)	0.0405008963981094	0.0795242412928689	0.0278414848791936
MetaSimHC	250	CLARK	Genus	Sulfolobus tokodaii str. 7	0.00103228228228228	0.0536585365853659	0.0829268292682927
MetaSimHC	250	CLARK	Genus	Anabaena variabilis ATCC 29413	0.00353509847774331	0.0532608695652174	0.0282608695652174
MetaSimHC	250	CLARK	Genus	Clostridium acetobutylicum ATCC 824	0.00100342344469366	0.0297202797202797	0.0629370629370629
MetaSimHC	250	CLARK	Genus	Campylobacter jejuni subsp. jejuni 81-176	0.00161764705882353	0.0354838709677419	0.0225806451612903
MetaSimHC	250	CLARK	Genus	Lactococcus lactis subsp. cremoris SK11	0.00770401369602435	0.0574060949681077	0.0680368532955351
MetaSimHC	250	CLARK	Genus	Archaeoglobus fulgidus DSM 4304	0.000233918128654971	0.0123456790123457	0
MetaSimHC	250	CLARK	Genus	Pseudomonas aeruginosa PA7	0.00480365993137629	0.0190591438511572	0.0363031311450613
MetaSimHC	250	CLARK	Genus	Agrobacterium fabrum str. C58	0.0112828713574982	0.0493108134342846	0.0434867016113376
MetaSimHC	250	CLARK	Genus	Bdellovibrio bacteriovorus HD100	6.65247472059606e-05	0.0036101083032491	0.0108303249097473
MetaSimHC	250	CLARK	Genus	Nitrosomonas europaea ATCC 19718	0.00114881583598445	0.0198776758409786	0.0458715596330275
MetaSimHC	250	CLARK	Genus	Streptomyces coelicolor A3(2)	0.00464497202151355	0.0242587601078167	0.0476663356504469
MetaSimHC	250	CLARK	Family	Sulfolobus tokodaii str. 7	0.000187687687687688	0.0238095238095238	0.0238095238095238
MetaSimHC	250	CLARK	Family	Anabaena variabilis ATCC 29413	0.0019118389726571	0.0191197691197691	0.0245310245310245
MetaSimHC	250	CLARK	Family	Clostridium acetobutylicum ATCC 824	0.00112147326171644	0.0359848484848485	0.0340909090909091
MetaSimHC	250	CLARK	Family	Campylobacter jejuni subsp. jejuni 81-176	0.000441176470588235	0.0118577075098814	0.00790513833992095
MetaSimHC	250	CLARK	Family	Lactococcus lactis subsp. cremoris SK11	0.00494578657028724	0.0670103092783505	0.038659793814433
MetaSimHC	250	CLARK	Family	Archaeoglobus fulgidus DSM 4304	0	0	0
MetaSimHC	250	CLARK	Family	Pseudomonas aeruginosa PA7	0.00293556995806329	0.0140613586559533	0.0217311906501096
MetaSimHC	250	CLARK	Family	Agrobacterium fabrum str. C58	0.00408670931058991	0.029040404040404	0.0179924242424242
MetaSimHC	250	CLARK	Family	Bdellovibrio bacteriovorus HD100	6.65247472059606e-05	0.0036231884057971	0.0072463768115942
MetaSimHC	250	CLARK	Family	Nitrosomonas europaea ATCC 19718	0.00106044538706257	0.0212765957446809	0.0354609929078014
MetaSimHC	250	CLARK	Family	Streptomyces coelicolor A3(2)	0.00410170044004998	0.0235385814497272	0.0260327357755261
MetaSimHC	250	CLARK	Order	Sulfolobus tokodaii str. 7	0	0	0
MetaSimHC	250	CLARK	Order	Anabaena variabilis ATCC 29413	0.000144289733785441	0.0032	0.0032
MetaSimHC	250	CLARK	Order	Clostridium acetobutylicum ATCC 824	0	0	0
MetaSimHC	250	CLARK	Order	Campylobacter jejuni subsp. jejuni 81-176	0	0	0
MetaSimHC	250	CLARK	Order	Lactococcus lactis subsp. cremoris SK11	0	0	0
MetaSimHC	250	CLARK	Order	Archaeoglobus fulgidus DSM 4304	0	0	0
MetaSimHC	250	CLARK	Order	Pseudomonas aeruginosa PA7	0.00289744567289363	0.0180694246314788	0.00974797907750832
MetaSimHC	250	CLARK	Order	Agrobacterium fabrum str. C58	0	0	0
MetaSimHC	250	CLARK	Order	Bdellovibrio bacteriovorus HD100	0	0	0
MetaSimHC	250	CLARK	Order	Nitrosomonas europaea ATCC 19718	0	0	0
MetaSimHC	250	CLARK	Order	Streptomyces coelicolor A3(2)	0	0	0
MetaSimHC	250	CLARK	Class	Sulfolobus tokodaii str. 7	0	0	0
MetaSimHC	250	CLARK	Class	Anabaena variabilis ATCC 29413	0	0	0
MetaSimHC	250	CLARK	Class	Clostridium acetobutylicum ATCC 824	0	0	0
MetaSimHC	250	CLARK	Class	Campylobacter jejuni subsp. jejuni 81-176	0	0	0
MetaSimHC	250	CLARK	Class	Lactococcus lactis subsp. cremoris SK11	0	0	0
MetaSimHC	250	CLARK	Class	Archaeoglobus fulgidus DSM 4304	0	0	0
MetaSimHC	250	CLARK	Class	Pseudomonas aeruginosa PA7	0	0	0
MetaSimHC	250	CLARK	Class	Agrobacterium fabrum str. C58	0	0	0
MetaSimHC	250	CLARK	Class	Bdellovibrio bacteriovorus HD100	0	0	0
MetaSimHC	250	CLARK	Class	Nitrosomonas europaea ATCC 19718	0	0	0
MetaSimHC	250	CLARK	Class	Streptomyces coelicolor A3(2)	0	0	0
MetaSimHC	250	DiScRIBinATE BLASTX	Nothing	Sulfolobus tokodaii str. 7	0.931493993993994	0.997989141363362	1.12939875326765
MetaSimHC	250	DiScRIBinATE BLASTX	Nothing	Anabaena variabilis ATCC 29413	0.919486328547724	0.986226108488741	1.83482937398437
MetaSimHC	250	DiScRIBinATE BLASTX	Nothing	Clostridium acetobutylicum ATCC 824	0.93595797426514	0.993857724851144	1.04475086179881
MetaSimHC	250	DiScRIBinATE BLASTX	Nothing	Campylobacter jejuni subsp. jejuni 81-176	0.921029411764706	0.994916600476569	1.05194598888006
MetaSimHC	250	DiScRIBinATE BLASTX	Nothing	Lactococcus lactis subsp. cremoris SK11	0.926574091687274	0.994386036541798	1.14402368071859
MetaSimHC	250	DiScRIBinATE BLASTX	Nothing	Archaeoglobus fulgidus DSM 4304	0.933918128654971	0.997750843433712	1.04773210046233
MetaSimHC	250	DiScRIBinATE BLASTX	Nothing	Pseudomonas aeruginosa PA7	0.967518109035456	0.99595777245791	1.22047800321808
MetaSimHC	250	DiScRIBinATE BLASTX	Nothing	Agrobacterium fabrum str. C58	0.770033759772566	0.925668820419715	2.61835851978427
MetaSimHC	250	DiScRIBinATE BLASTX	Nothing	Bdellovibrio bacteriovorus HD100	0.97957690260777	0.997425997425997	1.02560455192034
MetaSimHC	250	DiScRIBinATE BLASTX	Nothing	Nitrosomonas europaea ATCC 19718	0.94503358077059	0.991562355122856	1.23412146499768
MetaSimHC	250	DiScRIBinATE BLASTX	Nothing	Streptomyces coelicolor A3(2)	0.834057695441951	0.996915584415584	1.14467532467532
MetaSimHC	250	DiScRIBinATE BLASTX	Species	Sulfolobus tokodaii str. 7	0.760416666666667	0.985646515022503	1.50821067996594
MetaSimHC	250	DiScRIBinATE BLASTX	Species	Anabaena variabilis ATCC 29413	0.441815164851021	0.497522138272809	0.995775448858559
MetaSimHC	250	DiScRIBinATE BLASTX	Species	Clostridium acetobutylicum ATCC 824	0.559733207413528	0.941895113230036	1.95629717918157
MetaSimHC	250	DiScRIBinATE BLASTX	Species	Campylobacter jejuni subsp. jejuni 81-176	0.763676470588235	0.958825701624815	1.61336779911374
MetaSimHC	250	DiScRIBinATE BLASTX	Species	Lactococcus lactis subsp. cremoris SK11	0.648373597108617	0.936658422643583	1.67820829898324
MetaSimHC	250	DiScRIBinATE BLASTX	Species	Archaeoglobus fulgidus DSM 4304	0.0767251461988304	0.393993993993994	1.63483483483483
MetaSimHC	250	DiScRIBinATE BLASTX	Species	Pseudomonas aeruginosa PA7	0.784216545939764	0.915117003292108	1.71145119672569
MetaSimHC	250	DiScRIBinATE BLASTX	Species	Agrobacterium fabrum str. C58	0.765724946695096	0.920145190562613	1.66931781787125
MetaSimHC	250	DiScRIBinATE BLASTX	Species	Bdellovibrio bacteriovorus HD100	0.257916444917509	0.761839261151503	3.50186677146787
MetaSimHC	250	DiScRIBinATE BLASTX	Species	Nitrosomonas europaea ATCC 19718	0.799133969600566	0.918071065989848	1.27015228426396
MetaSimHC	250	DiScRIBinATE BLASTX	Species	Streptomyces coelicolor A3(2)	0.504672135600587	0.941233091848625	1.54926794670449
MetaSimHC	250	DiScRIBinATE BLASTX	Genus	Sulfolobus tokodaii str. 7	0.456081081081081	0.86677367576244	0.933119315141787
MetaSimHC	250	DiScRIBinATE BLASTX	Genus	Anabaena variabilis ATCC 29413	0.427674770940048	0.482893450635386	0.537756598240469
MetaSimHC	250	DiScRIBinATE BLASTX	Genus	Clostridium acetobutylicum ATCC 824	0.270747255341754	0.7219074598678	1.98945546112685
MetaSimHC	250	DiScRIBinATE BLASTX	Genus	Campylobacter jejuni subsp. jejuni 81-176	0.405735294117647	0.798784018529241	1.77185871453387
MetaSimHC	250	DiScRIBinATE BLASTX	Genus	Lactococcus lactis subsp. cremoris SK11	0.45263458246148	0.844842890111841	1.43759985797976
MetaSimHC	250	DiScRIBinATE BLASTX	Genus	Archaeoglobus fulgidus DSM 4304	0.0907602339181287	0.397948717948718	1.26102564102564
MetaSimHC	250	DiScRIBinATE BLASTX	Genus	Pseudomonas aeruginosa PA7	0.545482272207396	0.715435771788589	1.44492224611231
MetaSimHC	250	DiScRIBinATE BLASTX	Genus	Agrobacterium fabrum str. C58	0.684879175550817	0.858128791673624	0.988144932376023
MetaSimHC	250	DiScRIBinATE BLASTX	Genus	Bdellovibrio bacteriovorus HD100	0.244212346993081	0.73390643742503	2.64014394242303
MetaSimHC	250	DiScRIBinATE BLASTX	Genus	Nitrosomonas europaea ATCC 19718	0.560798868858254	0.764394121898338	1.61226210551674
MetaSimHC	250	DiScRIBinATE BLASTX	Genus	Streptomyces coelicolor A3(2)	0.563725756505677	0.848065056597605	1.31997057741817
MetaSimHC	250	DiScRIBinATE BLASTX	Family	Sulfolobus tokodaii str. 7	0.0959084084084084	0.368686868686869	0.712842712842713
MetaSimHC	250	DiScRIBinATE BLASTX	Family	Anabaena variabilis ATCC 29413	0.411514320756078	0.524288800036766	1.07137276529252
MetaSimHC	250	DiScRIBinATE BLASTX	Family	Clostridium acetobutylicum ATCC 824	0.235922559320033	0.646973130462933	1.37374554872127
MetaSimHC	250	DiScRIBinATE BLASTX	Family	Campylobacter jejuni subsp. jejuni 81-176	0.327352941176471	0.650496785505552	1.19491525423729
MetaSimHC	250	DiScRIBinATE BLASTX	Family	Lactococcus lactis subsp. cremoris SK11	0.412497622217995	0.764768118497619	0.985716804796332
MetaSimHC	250	DiScRIBinATE BLASTX	Family	Archaeoglobus fulgidus DSM 4304	0.200701754385965	0.491549699226583	1.09510169006015
MetaSimHC	250	DiScRIBinATE BLASTX	Family	Pseudomonas aeruginosa PA7	0.45608082348456	0.646578748243433	1.17787266241487
MetaSimHC	250	DiScRIBinATE BLASTX	Family	Agrobacterium fabrum str. C58	0.431414356787491	0.648114781448115	0.729462796129463
MetaSimHC	250	DiScRIBinATE BLASTX	Family	Bdellovibrio bacteriovorus HD100	0.242216604576903	0.725732509467809	1.88359577436715
MetaSimHC	250	DiScRIBinATE BLASTX	Family	Nitrosomonas europaea ATCC 19718	0.428685047720042	0.655717761557178	1.15625844822925
MetaSimHC	250	DiScRIBinATE BLASTX	Family	Streptomyces coelicolor A3(2)	0.531129461617863	0.821244067369482	0.683103028266622
MetaSimHC	250	DiScRIBinATE BLASTX	Order	Sulfolobus tokodaii str. 7	0.0938438438438438	0.360100828231905	0.352178610010803
MetaSimHC	250	DiScRIBinATE BLASTX	Order	Anabaena variabilis ATCC 29413	0.545523411009307	0.762901679866821	0.894213792059729
MetaSimHC	250	DiScRIBinATE BLASTX	Order	Clostridium acetobutylicum ATCC 824	0.178727422972494	0.513568521031208	0.833446404341927
MetaSimHC	250	DiScRIBinATE BLASTX	Order	Campylobacter jejuni subsp. jejuni 81-176	0.350588235294118	0.813929668828952	0.701604643222943
MetaSimHC	250	DiScRIBinATE BLASTX	Order	Lactococcus lactis subsp. cremoris SK11	0.218660833174815	0.493241793606522	0.641922334263034
MetaSimHC	250	DiScRIBinATE BLASTX	Order	Archaeoglobus fulgidus DSM 4304	0.201637426900585	0.496115107913669	0.60863309352518
MetaSimHC	250	DiScRIBinATE BLASTX	Order	Pseudomonas aeruginosa PA7	0.437247426610751	0.627338365605514	0.494256645881195
MetaSimHC	250	DiScRIBinATE BLASTX	Order	Agrobacterium fabrum str. C58	0.3670486851457	0.628365019011407	0.54745247148289
MetaSimHC	250	DiScRIBinATE BLASTX	Order	Bdellovibrio bacteriovorus HD100	0.239489089941458	0.721732157177225	1.14234161988773
MetaSimHC	250	DiScRIBinATE BLASTX	Order	Nitrosomonas europaea ATCC 19718	0.422764227642276	0.651150129304478	0.480604328297264
MetaSimHC	250	DiScRIBinATE BLASTX	Order	Streptomyces coelicolor A3(2)	0.260444396153637	0.551319648093842	0.932206313610488
MetaSimHC	250	DiScRIBinATE BLASTX	Class	Sulfolobus tokodaii str. 7	0.0481418918918919	0.197459584295612	0.197459584295612
MetaSimHC	250	DiScRIBinATE BLASTX	Class	Anabaena variabilis ATCC 29413	0.129680398239665	0.498820591091994	0.498820591091994
MetaSimHC	250	DiScRIBinATE BLASTX	Class	Clostridium acetobutylicum ATCC 824	0.132510919608075	0.497562056737589	0.488253546099291
MetaSimHC	250	DiScRIBinATE BLASTX	Class	Campylobacter jejuni subsp. jejuni 81-176	0.161176470588235	0.568759730150493	0.568759730150493
MetaSimHC	250	DiScRIBinATE BLASTX	Class	Lactococcus lactis subsp. cremoris SK11	0.149514932470991	0.529292929292929	0.516161616161616
MetaSimHC	250	DiScRIBinATE BLASTX	Class	Archaeoglobus fulgidus DSM 4304	0.210292397660819	0.553230769230769	0.0941538461538462
MetaSimHC	250	DiScRIBinATE BLASTX	Class	Pseudomonas aeruginosa PA7	0.155318337781167	0.490902518375708	0.490902518375708
MetaSimHC	250	DiScRIBinATE BLASTX	Class	Agrobacterium fabrum str. C58	0.146188699360341	0.51818611242324	0.51818611242324
MetaSimHC	250	DiScRIBinATE BLASTX	Class	Bdellovibrio bacteriovorus HD100	0.123669505055881	0.539779326364692	0.539779326364692
MetaSimHC	250	DiScRIBinATE BLASTX	Class	Nitrosomonas europaea ATCC 19718	0.169671261930011	0.488798370672098	0.488798370672098
MetaSimHC	250	DiScRIBinATE BLASTX	Class	Streptomyces coelicolor A3(2)	0.137936654533601	0.513655674691483	0.513655674691483
MetaSimHC	250	DiScRIBinATE RAPSearch2	Nothing	Sulfolobus tokodaii str. 7	0.928209459459459	0.999191837559349	2.03434690372765
MetaSimHC	250	DiScRIBinATE RAPSearch2	Nothing	Anabaena variabilis ATCC 29413	0.922155688622755	0.996142306043721	2.12983672992246
MetaSimHC	250	DiScRIBinATE RAPSearch2	Nothing	Clostridium acetobutylicum ATCC 824	0.943099988195018	0.990822274587623	2.00613915416098
MetaSimHC	250	DiScRIBinATE RAPSearch2	Nothing	Campylobacter jejuni subsp. jejuni 81-176	0.978676470588235	0.992542878448919	2.00626398210291
MetaSimHC	250	DiScRIBinATE RAPSearch2	Nothing	Lactococcus lactis subsp. cremoris SK11	0.954346585505041	0.991992090954029	2.01522491349481
MetaSimHC	250	DiScRIBinATE RAPSearch2	Nothing	Archaeoglobus fulgidus DSM 4304	0.976959064327485	0.997373134328358	2.03128358208955
MetaSimHC	250	DiScRIBinATE RAPSearch2	Nothing	Pseudomonas aeruginosa PA7	0.965726267632482	0.994269340974212	2.08266279389253
MetaSimHC	250	DiScRIBinATE RAPSearch2	Nothing	Agrobacterium fabrum str. C58	0.962864250177683	0.995819359581017	2.08650709790049
MetaSimHC	250	DiScRIBinATE RAPSearch2	Nothing	Bdellovibrio bacteriovorus HD100	0.975518893028206	0.997076222207112	2.00679948323927
MetaSimHC	250	DiScRIBinATE RAPSearch2	Nothing	Nitrosomonas europaea ATCC 19718	0.94406150583245	0.99035876518031	2.16473532956336
MetaSimHC	250	DiScRIBinATE RAPSearch2	Nothing	Streptomyces coelicolor A3(2)	0.953061335361547	0.99526281451224	2.01909057385187
MetaSimHC	250	DiScRIBinATE RAPSearch2	Species	Sulfolobus tokodaii str. 7	0.756193693693694	0.991143911439114	1.66445264452645
MetaSimHC	250	DiScRIBinATE RAPSearch2	Species	Anabaena variabilis ATCC 29413	0.84340956640935	0.978448275862069	1.42262303314362
MetaSimHC	250	DiScRIBinATE RAPSearch2	Species	Clostridium acetobutylicum ATCC 824	0.588891512218156	0.93628003003003	2.38372747747748
MetaSimHC	250	DiScRIBinATE RAPSearch2	Species	Campylobacter jejuni subsp. jejuni 81-176	0.715882352941177	0.941586073500967	2.00483558994197
MetaSimHC	250	DiScRIBinATE RAPSearch2	Species	Lactococcus lactis subsp. cremoris SK11	0.66844207723036	0.915342537119041	1.86585048189633
MetaSimHC	250	DiScRIBinATE RAPSearch2	Species	Archaeoglobus fulgidus DSM 4304	0.566198830409357	0.885332845647403	2.09967081199707
MetaSimHC	250	DiScRIBinATE RAPSearch2	Species	Pseudomonas aeruginosa PA7	0.792832634388105	0.934609680463799	1.85438856680599
MetaSimHC	250	DiScRIBinATE RAPSearch2	Species	Agrobacterium fabrum str. C58	0.8909026297086	0.977435547541303	1.30644768263561
MetaSimHC	250	DiScRIBinATE RAPSearch2	Species	Bdellovibrio bacteriovorus HD100	0.127860564129856	0.585618525289458	2.32266910420475
MetaSimHC	250	DiScRIBinATE RAPSearch2	Species	Nitrosomonas europaea ATCC 19718	0.78994344291269	0.920692141312185	1.6423936553713
MetaSimHC	250	DiScRIBinATE RAPSearch2	Species	Streptomyces coelicolor A3(2)	0.795702721790623	0.967084846483988	1.3244635193133
MetaSimHC	250	DiScRIBinATE RAPSearch2	Genus	Sulfolobus tokodaii str. 7	0.58643018018018	0.955358507873414	1.02247362788564
MetaSimHC	250	DiScRIBinATE RAPSearch2	Genus	Anabaena variabilis ATCC 29413	0.840199119832624	0.977464434092912	0.466742204876411
MetaSimHC	250	DiScRIBinATE RAPSearch2	Genus	Clostridium acetobutylicum ATCC 824	0.350489906740645	0.769569725246242	2.00660964230171
MetaSimHC	250	DiScRIBinATE RAPSearch2	Genus	Campylobacter jejuni subsp. jejuni 81-176	0.456764705882353	0.807172557172557	1.90150727650728
MetaSimHC	250	DiScRIBinATE RAPSearch2	Genus	Lactococcus lactis subsp. cremoris SK11	0.56096633060681	0.857766143106457	1.48502036067481
MetaSimHC	250	DiScRIBinATE RAPSearch2	Genus	Archaeoglobus fulgidus DSM 4304	0.474385964912281	0.830126893164142	1.44862873516169
MetaSimHC	250	DiScRIBinATE RAPSearch2	Genus	Pseudomonas aeruginosa PA7	0.592680137247427	0.800185299567634	1.57190652666255
MetaSimHC	250	DiScRIBinATE RAPSearch2	Genus	Agrobacterium fabrum str. C58	0.749733475479744	0.922597572974746	1.10047009948617
MetaSimHC	250	DiScRIBinATE RAPSearch2	Genus	Bdellovibrio bacteriovorus HD100	0.126596593932943	0.585718682671591	1.73684210526316
MetaSimHC	250	DiScRIBinATE RAPSearch2	Genus	Nitrosomonas europaea ATCC 19718	0.605514316012725	0.829740857350448	1.89646403487527
MetaSimHC	250	DiScRIBinATE RAPSearch2	Genus	Streptomyces coelicolor A3(2)	0.528766230238496	0.837067297355407	1.06467426359923
MetaSimHC	250	DiScRIBinATE RAPSearch2	Family	Sulfolobus tokodaii str. 7	0.208051801801802	0.614297589359934	0.864228318093655
MetaSimHC	250	DiScRIBinATE RAPSearch2	Family	Anabaena variabilis ATCC 29413	0.427386191472477	0.589188920383908	1.17837784076782
MetaSimHC	250	DiScRIBinATE RAPSearch2	Family	Clostridium acetobutylicum ATCC 824	0.313009089835911	0.728134010709872	1.27900590416037
MetaSimHC	250	DiScRIBinATE RAPSearch2	Family	Campylobacter jejuni subsp. jejuni 81-176	0.379117647058824	0.715316315205327	1.2369589345172
MetaSimHC	250	DiScRIBinATE RAPSearch2	Family	Lactococcus lactis subsp. cremoris SK11	0.409834506372456	0.714356763925729	1.05487400530504
MetaSimHC	250	DiScRIBinATE RAPSearch2	Family	Archaeoglobus fulgidus DSM 4304	0.252982456140351	0.591630196936543	1.25957330415755
MetaSimHC	250	DiScRIBinATE RAPSearch2	Family	Pseudomonas aeruginosa PA7	0.479756004574914	0.697676997283362	1.23157953096413
MetaSimHC	250	DiScRIBinATE RAPSearch2	Family	Agrobacterium fabrum str. C58	0.534825870646766	0.742156197990507	0.934660666954324
MetaSimHC	250	DiScRIBinATE RAPSearch2	Family	Bdellovibrio bacteriovorus HD100	0.125731772219266	0.587869362363919	1.15489891135303
MetaSimHC	250	DiScRIBinATE RAPSearch2	Family	Nitrosomonas europaea ATCC 19718	0.512725344644751	0.752334024896266	1.27282157676349
MetaSimHC	250	DiScRIBinATE RAPSearch2	Family	Streptomyces coelicolor A3(2)	0.461536372032379	0.782202375471872	0.393932418745972
MetaSimHC	250	DiScRIBinATE RAPSearch2	Order	Sulfolobus tokodaii str. 7	0.209459459459459	0.610336341263331	0.251025430680886
MetaSimHC	250	DiScRIBinATE RAPSearch2	Order	Anabaena variabilis ATCC 29413	0.545775918043431	0.847761528548215	0.847817560374293
MetaSimHC	250	DiScRIBinATE RAPSearch2	Order	Clostridium acetobutylicum ATCC 824	0.212076496281431	0.592025045312243	0.580491019937387
MetaSimHC	250	DiScRIBinATE RAPSearch2	Order	Campylobacter jejuni subsp. jejuni 81-176	0.333235294117647	0.800706713780919	0.539575971731449
MetaSimHC	250	DiScRIBinATE RAPSearch2	Order	Lactococcus lactis subsp. cremoris SK11	0.226555069431235	0.547334558823529	0.547794117647059
MetaSimHC	250	DiScRIBinATE RAPSearch2	Order	Archaeoglobus fulgidus DSM 4304	0.257894736842105	0.602459016393443	0.680327868852459
MetaSimHC	250	DiScRIBinATE RAPSearch2	Order	Pseudomonas aeruginosa PA7	0.477964163171941	0.694686097412312	0.531722723998448
MetaSimHC	250	DiScRIBinATE RAPSearch2	Order	Agrobacterium fabrum str. C58	0.474502487562189	0.766724088429515	0.540913006029285
MetaSimHC	250	DiScRIBinATE RAPSearch2	Order	Bdellovibrio bacteriovorus HD100	0.1149547631719	0.572944297082228	0.555039787798408
MetaSimHC	250	DiScRIBinATE RAPSearch2	Order	Nitrosomonas europaea ATCC 19718	0.511576528808766	0.753383654346694	0.519130661114003
MetaSimHC	250	DiScRIBinATE RAPSearch2	Order	Streptomyces coelicolor A3(2)	0.05152930950182	0.202109524824206	0.00234391647134029
MetaSimHC	250	DiScRIBinATE RAPSearch2	Class	Sulfolobus tokodaii str. 7	0.0142642642642643	0.0720720720720721	0.0720720720720721
MetaSimHC	250	DiScRIBinATE RAPSearch2	Class	Anabaena variabilis ATCC 29413	0.00371546064497511	0.0275917492633271	0.0275917492633271
MetaSimHC	250	DiScRIBinATE RAPSearch2	Class	Clostridium acetobutylicum ATCC 824	0.024554361940739	0.153732446415373	0.0073909830007391
MetaSimHC	250	DiScRIBinATE RAPSearch2	Class	Campylobacter jejuni subsp. jejuni 81-176	0.00426470588235294	0.028913260219342	0.028913260219342
MetaSimHC	250	DiScRIBinATE RAPSearch2	Class	Lactococcus lactis subsp. cremoris SK11	0.0360471751949781	0.23109756097561	0.0115853658536585
MetaSimHC	250	DiScRIBinATE RAPSearch2	Class	Archaeoglobus fulgidus DSM 4304	0.288654970760234	0.695015488594762	0.0405519571951563
MetaSimHC	250	DiScRIBinATE RAPSearch2	Class	Pseudomonas aeruginosa PA7	0.00407929851315288	0.0224742701113212	0.0224742701113212
MetaSimHC	250	DiScRIBinATE RAPSearch2	Class	Agrobacterium fabrum str. C58	0.00284292821606254	0.018539976825029	0.018539976825029
MetaSimHC	250	DiScRIBinATE RAPSearch2	Class	Bdellovibrio bacteriovorus HD100	0.00512240553485897	0.0440251572327044	0.0440251572327044
MetaSimHC	250	DiScRIBinATE RAPSearch2	Class	Nitrosomonas europaea ATCC 19718	0.00751148815835984	0.04	0.04
MetaSimHC	250	DiScRIBinATE RAPSearch2	Class	Streptomyces coelicolor A3(2)	0.00190145053512251	0.0141043723554302	0.0141043723554302
MetaSimHC	250	Kraken	Nothing	Sulfolobus tokodaii str. 7	1	1	0.000187687687687688
MetaSimHC	250	Kraken	Nothing	Anabaena variabilis ATCC 29413	1	1	0.00894596349469735
MetaSimHC	250	Kraken	Nothing	Clostridium acetobutylicum ATCC 824	1	1	0
MetaSimHC	250	Kraken	Nothing	Campylobacter jejuni subsp. jejuni 81-176	1	1	0.0101470588235294
MetaSimHC	250	Kraken	Nothing	Lactococcus lactis subsp. cremoris SK11	1	1	0.035000951112802
MetaSimHC	250	Kraken	Nothing	Archaeoglobus fulgidus DSM 4304	1	1	0.00280701754385965
MetaSimHC	250	Kraken	Nothing	Pseudomonas aeruginosa PA7	1	1	0.0173465497521921
MetaSimHC	250	Kraken	Nothing	Agrobacterium fabrum str. C58	1	1	0.00666311300639659
MetaSimHC	250	Kraken	Nothing	Bdellovibrio bacteriovorus HD100	1	1	0.000133049494411921
MetaSimHC	250	Kraken	Nothing	Nitrosomonas europaea ATCC 19718	1	1	0.00132555673382821
MetaSimHC	250	Kraken	Nothing	Streptomyces coelicolor A3(2)	1	1	0.00143966969087847
MetaSimHC	250	Kraken	Species	Sulfolobus tokodaii str. 7	0.00412912912912913	0.0761245674740484	0.0640138408304498
MetaSimHC	250	Kraken	Species	Anabaena variabilis ATCC 29413	0.00277757737536974	0.0036671905510311	0.00885840834404915
MetaSimHC	250	Kraken	Species	Clostridium acetobutylicum ATCC 824	0.00572541612560501	0.0735405610310842	0.0864291129643669
MetaSimHC	250	Kraken	Species	Campylobacter jejuni subsp. jejuni 81-176	0.00426470588235294	0.0409026798307475	0.129760225669958
MetaSimHC	250	Kraken	Species	Lactococcus lactis subsp. cremoris SK11	0.0214951493247099	0.126045733407697	0.262130507529281
MetaSimHC	250	Kraken	Species	Archaeoglobus fulgidus DSM 4304	0.00175438596491228	0.05859375	0.05859375
MetaSimHC	250	Kraken	Species	Pseudomonas aeruginosa PA7	0.0375142966069386	0.0803134182174339	0.0809663728370878
MetaSimHC	250	Kraken	Species	Agrobacterium fabrum str. C58	0.0151030561478323	0.0292598967297762	0.0546471600688468
MetaSimHC	250	Kraken	Species	Bdellovibrio bacteriovorus HD100	0.00166311868014902	0.0803858520900322	0.344051446945338
MetaSimHC	250	Kraken	Species	Nitrosomonas europaea ATCC 19718	0.00344644750795334	0.0276399716513111	0.0907158043940468
MetaSimHC	250	Kraken	Species	Streptomyces coelicolor A3(2)	0.0420492204052806	0.0824676362474029	0.0305258110915774
MetaSimHC	250	Kraken	Genus	Sulfolobus tokodaii str. 7	0.00206456456456456	0.101851851851852	0.231481481481481
MetaSimHC	250	Kraken	Genus	Anabaena variabilis ATCC 29413	0.00274150494192338	0.00362664630654705	0.00543996945982058
MetaSimHC	250	Kraken	Genus	Clostridium acetobutylicum ATCC 824	0.00224294652343289	0.0636515912897822	0.190954773869347
MetaSimHC	250	Kraken	Genus	Campylobacter jejuni subsp. jejuni 81-176	0.00411764705882353	0.0869565217391304	0.251552795031056
MetaSimHC	250	Kraken	Genus	Lactococcus lactis subsp. cremoris SK11	0.0185466996385771	0.13283378746594	0.166212534059946
MetaSimHC	250	Kraken	Genus	Archaeoglobus fulgidus DSM 4304	0.000233918128654971	0.0114942528735632	0.0402298850574713
MetaSimHC	250	Kraken	Genus	Pseudomonas aeruginosa PA7	0.0146016012199771	0.0571983273596177	0.168906810035842
MetaSimHC	250	Kraken	Genus	Agrobacterium fabrum str. C58	0.0167022032693674	0.0725728623817796	0.098050569388149
MetaSimHC	250	Kraken	Genus	Bdellovibrio bacteriovorus HD100	0.00139701969132517	0.073943661971831	0.253521126760563
MetaSimHC	250	Kraken	Genus	Nitrosomonas europaea ATCC 19718	0.0027394839165783	0.0461309523809524	0.141369047619048
MetaSimHC	250	Kraken	Genus	Streptomyces coelicolor A3(2)	0.014288042592492	0.0741471666196786	0.109247251198196
MetaSimHC	250	Kraken	Family	Sulfolobus tokodaii str. 7	0.000750750750750751	0.0833333333333333	0.125
MetaSimHC	250	Kraken	Family	Anabaena variabilis ATCC 29413	0.00321044657672607	0.0318539727988547	0.0712240515390122
MetaSimHC	250	Kraken	Family	Clostridium acetobutylicum ATCC 824	0.00212489670641011	0.0650994575045208	0.113924050632911
MetaSimHC	250	Kraken	Family	Campylobacter jejuni subsp. jejuni 81-176	0.00323529411764706	0.0846153846153846	0.192307692307692
MetaSimHC	250	Kraken	Family	Lactococcus lactis subsp. cremoris SK11	0.00836979265740917	0.0860215053763441	0.0586510263929619
MetaSimHC	250	Kraken	Family	Archaeoglobus fulgidus DSM 4304	0	0	0
MetaSimHC	250	Kraken	Family	Pseudomonas aeruginosa PA7	0.0141441097979413	0.0665590240401866	0.134194474345174
MetaSimHC	250	Kraken	Family	Agrobacterium fabrum str. C58	0.0107054015636105	0.0754539762053851	0.080463368816531
MetaSimHC	250	Kraken	Family	Bdellovibrio bacteriovorus HD100	0.00133049494411921	0.0706713780918728	0.169611307420495
MetaSimHC	250	Kraken	Family	Nitrosomonas europaea ATCC 19718	0.00282785436550018	0.0546075085324232	0.104095563139932
MetaSimHC	250	Kraken	Family	Streptomyces coelicolor A3(2)	0.0137447710110284	0.0782312925170068	0.0417439703153989
MetaSimHC	250	Kraken	Order	Sulfolobus tokodaii str. 7	0.000750750750750751	0.0833333333333333	0.0416666666666667
MetaSimHC	250	Kraken	Order	Anabaena variabilis ATCC 29413	0.00328259144361879	0.0680119581464873	0.0971599402092676
MetaSimHC	250	Kraken	Order	Clostridium acetobutylicum ATCC 824	0.00165269743831897	0.0603448275862069	0.101293103448276
MetaSimHC	250	Kraken	Order	Campylobacter jejuni subsp. jejuni 81-176	0.00147058823529412	0.050761421319797	0.0558375634517767
MetaSimHC	250	Kraken	Order	Lactococcus lactis subsp. cremoris SK11	0.00123644664257181	0.0342105263157895	0.0605263157894737
MetaSimHC	250	Kraken	Order	Archaeoglobus fulgidus DSM 4304	0	0	0
MetaSimHC	250	Kraken	Order	Pseudomonas aeruginosa PA7	0.0121235226839497	0.0600680015111447	0.0500566679259539
MetaSimHC	250	Kraken	Order	Agrobacterium fabrum str. C58	0.00581911869225302	0.0662955465587045	0.0501012145748988
MetaSimHC	250	Kraken	Order	Bdellovibrio bacteriovorus HD100	0.00133049494411921	0.0763358778625954	0.106870229007634
MetaSimHC	250	Kraken	Order	Nitrosomonas europaea ATCC 19718	0.00238600212089077	0.0490909090909091	0.0381818181818182
MetaSimHC	250	Kraken	Order	Streptomyces coelicolor A3(2)	0.00143966969087847	0.028835690968444	0.0565832426550598
MetaSimHC	250	Kraken	Class	Sulfolobus tokodaii str. 7	0	0	0
MetaSimHC	250	Kraken	Class	Anabaena variabilis ATCC 29413	0.000252507034124522	0.0341463414634146	0.0341463414634146
MetaSimHC	250	Kraken	Class	Clostridium acetobutylicum ATCC 824	0.000708298902136702	0.038961038961039	0.038961038961039
MetaSimHC	250	Kraken	Class	Campylobacter jejuni subsp. jejuni 81-176	0.00117647058823529	0.0808080808080808	0.0808080808080808
MetaSimHC	250	Kraken	Class	Lactococcus lactis subsp. cremoris SK11	0.00104622408217615	0.069620253164557	0.069620253164557
MetaSimHC	250	Kraken	Class	Archaeoglobus fulgidus DSM 4304	0	0	0
MetaSimHC	250	Kraken	Class	Pseudomonas aeruginosa PA7	0.000914982844071674	0.0390243902439024	0.0390243902439024
MetaSimHC	250	Kraken	Class	Agrobacterium fabrum str. C58	0.0009772565742715	0.0740740740740741	0.0740740740740741
MetaSimHC	250	Kraken	Class	Bdellovibrio bacteriovorus HD100	0.000199574241617882	0.0319148936170213	0.0319148936170213
MetaSimHC	250	Kraken	Class	Nitrosomonas europaea ATCC 19718	0.000353481795687522	0.0540540540540541	0.0540540540540541
MetaSimHC	250	Kraken	Class	Streptomyces coelicolor A3(2)	0.000977888846634433	0.0591133004926108	0.0591133004926108
MetaSimHC	250	Filtered Kraken	Nothing	Sulfolobus tokodaii str. 7	1	1	0.000563063063063063
MetaSimHC	250	Filtered Kraken	Nothing	Anabaena variabilis ATCC 29413	1	1	0.0302647716614963
MetaSimHC	250	Filtered Kraken	Nothing	Clostridium acetobutylicum ATCC 824	1	1	0.0014756227127848
MetaSimHC	250	Filtered Kraken	Nothing	Campylobacter jejuni subsp. jejuni 81-176	1	1	0.0139705882352941
MetaSimHC	250	Filtered Kraken	Nothing	Lactococcus lactis subsp. cremoris SK11	1	1	0.0889290469849724
MetaSimHC	250	Filtered Kraken	Nothing	Archaeoglobus fulgidus DSM 4304	1	1	0.00350877192982456
MetaSimHC	250	Filtered Kraken	Nothing	Pseudomonas aeruginosa PA7	1	1	0.0239801753717118
MetaSimHC	250	Filtered Kraken	Nothing	Agrobacterium fabrum str. C58	1	1	0.0140813788201848
MetaSimHC	250	Filtered Kraken	Nothing	Bdellovibrio bacteriovorus HD100	1	1	0.000133049494411921
MetaSimHC	250	Filtered Kraken	Nothing	Nitrosomonas europaea ATCC 19718	1	1	0.00441852244609403
MetaSimHC	250	Filtered Kraken	Nothing	Streptomyces coelicolor A3(2)	1	1	0.00526973434019666
MetaSimHC	250	Filtered Kraken	Species	Sulfolobus tokodaii str. 7	0.00309684684684685	0.673469387755102	1.10204081632653
MetaSimHC	250	Filtered Kraken	Species	Anabaena variabilis ATCC 29413	0.0141403939109732	0.0352043107319264	0.0788504714863044
MetaSimHC	250	Filtered Kraken	Species	Clostridium acetobutylicum ATCC 824	0.0142250029512454	0.870036101083033	2.26714801444043
MetaSimHC	250	Filtered Kraken	Species	Campylobacter jejuni subsp. jejuni 81-176	0.00691176470588235	0.419642857142857	0.839285714285714
MetaSimHC	250	Filtered Kraken	Species	Lactococcus lactis subsp. cremoris SK11	0.0435609663306068	0.453465346534653	0.937623762376238
MetaSimHC	250	Filtered Kraken	Species	Archaeoglobus fulgidus DSM 4304	0.0016374269005848	0.318181818181818	0.568181818181818
MetaSimHC	250	Filtered Kraken	Species	Pseudomonas aeruginosa PA7	0.0988181471597408	0.885850991114149	1.35133287764867
MetaSimHC	250	Filtered Kraken	Species	Agrobacterium fabrum str. C58	0.0342039800995025	0.304709141274238	0.597546497823506
MetaSimHC	250	Filtered Kraken	Species	Bdellovibrio bacteriovorus HD100	0.00172964342735498	0.866666666666667	4.06666666666667
MetaSimHC	250	Filtered Kraken	Species	Nitrosomonas europaea ATCC 19718	0.005920820077766	0.401197604790419	1.34131736526946
MetaSimHC	250	Filtered Kraken	Species	Streptomyces coelicolor A3(2)	0.121475525615255	0.938313050776332	0.480906420478389
MetaSimHC	250	Filtered Kraken	Genus	Sulfolobus tokodaii str. 7	0.00131381381381381	0.666666666666667	1.42857142857143
MetaSimHC	250	Filtered Kraken	Genus	Anabaena variabilis ATCC 29413	0.0120842652045307	0.0301367398344728	0.0447103274559194
MetaSimHC	250	Filtered Kraken	Genus	Clostridium acetobutylicum ATCC 824	0.00826348719159485	0.903225806451613	3.56774193548387
MetaSimHC	250	Filtered Kraken	Genus	Campylobacter jejuni subsp. jejuni 81-176	0.00823529411764706	0.746666666666667	2.26666666666667
MetaSimHC	250	Filtered Kraken	Genus	Lactococcus lactis subsp. cremoris SK11	0.0372836218375499	0.494949494949495	0.742424242424242
MetaSimHC	250	Filtered Kraken	Genus	Archaeoglobus fulgidus DSM 4304	0.000584795321637427	0.128205128205128	0.384615384615385
MetaSimHC	250	Filtered Kraken	Genus	Pseudomonas aeruginosa PA7	0.0238276782310332	0.755743651753325	2.26118500604595
MetaSimHC	250	Filtered Kraken	Genus	Agrobacterium fabrum str. C58	0.0180348258706468	0.912359550561798	1.60224719101124
MetaSimHC	250	Filtered Kraken	Genus	Bdellovibrio bacteriovorus HD100	0.00133049494411921	1	4
MetaSimHC	250	Filtered Kraken	Genus	Nitrosomonas europaea ATCC 19718	0.00388829975256274	0.4	1.12727272727273
MetaSimHC	250	Filtered Kraken	Genus	Streptomyces coelicolor A3(2)	0.0184983973488347	0.947148817802503	1.59944367176634
MetaSimHC	250	Filtered Kraken	Family	Sulfolobus tokodaii str. 7	0.000563063063063063	1	2.33333333333333
MetaSimHC	250	Filtered Kraken	Family	Anabaena variabilis ATCC 29413	0.00375153307842147	0.556149732620321	1.24598930481283
MetaSimHC	250	Filtered Kraken	Family	Clostridium acetobutylicum ATCC 824	0.00761421319796954	0.948529411764706	2.84558823529412
MetaSimHC	250	Filtered Kraken	Family	Campylobacter jejuni subsp. jejuni 81-176	0.00705882352941176	0.761904761904762	1.84126984126984
MetaSimHC	250	Filtered Kraken	Family	Lactococcus lactis subsp. cremoris SK11	0.0126498002663116	0.263366336633663	0.401980198019802
MetaSimHC	250	Filtered Kraken	Family	Archaeoglobus fulgidus DSM 4304	0.000350877192982456	1	2.33333333333333
MetaSimHC	250	Filtered Kraken	Family	Pseudomonas aeruginosa PA7	0.0189858940144872	0.76030534351145	1.63206106870229
MetaSimHC	250	Filtered Kraken	Family	Agrobacterium fabrum str. C58	0.0093727789623312	0.959090909090909	1.36363636363636
MetaSimHC	250	Filtered Kraken	Family	Bdellovibrio bacteriovorus HD100	0.00133049494411921	1	3
MetaSimHC	250	Filtered Kraken	Family	Nitrosomonas europaea ATCC 19718	0.00335807705903146	0.391752577319588	0.690721649484536
MetaSimHC	250	Filtered Kraken	Family	Streptomyces coelicolor A3(2)	0.0156462215461509	0.976271186440678	0.845762711864407
MetaSimHC	250	Filtered Kraken	Order	Sulfolobus tokodaii str. 7	0.000563063063063063	1	1.33333333333333
MetaSimHC	250	Filtered Kraken	Order	Anabaena variabilis ATCC 29413	0.00288579467570882	0.62992125984252	0.850393700787402
MetaSimHC	250	Filtered Kraken	Order	Clostridium acetobutylicum ATCC 824	0.00655176484476449	0.940677966101695	1.88135593220339
MetaSimHC	250	Filtered Kraken	Order	Campylobacter jejuni subsp. jejuni 81-176	0.00529411764705882	0.705882352941177	1.07843137254902
MetaSimHC	250	Filtered Kraken	Order	Lactococcus lactis subsp. cremoris SK11	0.00475556400989157	0.480769230769231	0.923076923076923
MetaSimHC	250	Filtered Kraken	Order	Archaeoglobus fulgidus DSM 4304	0.000350877192982456	1	1.33333333333333
MetaSimHC	250	Filtered Kraken	Order	Pseudomonas aeruginosa PA7	0.0170034311856653	0.726384364820847	0.742671009771987
MetaSimHC	250	Filtered Kraken	Order	Agrobacterium fabrum str. C58	0.00453091684434968	0.935779816513762	0.807339449541284
MetaSimHC	250	Filtered Kraken	Order	Bdellovibrio bacteriovorus HD100	0.00113092070250133	1	2
MetaSimHC	250	Filtered Kraken	Order	Nitrosomonas europaea ATCC 19718	0.0031813361611877	0.378947368421053	0.284210526315789
MetaSimHC	250	Filtered Kraken	Order	Streptomyces coelicolor A3(2)	0.00190145053512251	0.921052631578947	1.81578947368421
MetaSimHC	250	Filtered Kraken	Class	Sulfolobus tokodaii str. 7	0	0	0
MetaSimHC	250	Filtered Kraken	Class	Anabaena variabilis ATCC 29413	0.000613231368588125	1	1
MetaSimHC	250	Filtered Kraken	Class	Clostridium acetobutylicum ATCC 824	0.00277417070003541	1	1
MetaSimHC	250	Filtered Kraken	Class	Campylobacter jejuni subsp. jejuni 81-176	0.00191176470588235	0.619047619047619	0.619047619047619
MetaSimHC	250	Filtered Kraken	Class	Lactococcus lactis subsp. cremoris SK11	0.00389956248811109	1	1
MetaSimHC	250	Filtered Kraken	Class	Archaeoglobus fulgidus DSM 4304	0.000233918128654971	1	0
MetaSimHC	250	Filtered Kraken	Class	Pseudomonas aeruginosa PA7	0.000571864277544796	0.348837209302326	0.348837209302326
MetaSimHC	250	Filtered Kraken	Class	Agrobacterium fabrum str. C58	0.00119936034115139	1	1
MetaSimHC	250	Filtered Kraken	Class	Bdellovibrio bacteriovorus HD100	0.000731772219265567	1	1
MetaSimHC	250	Filtered Kraken	Class	Nitrosomonas europaea ATCC 19718	0.000618593142453164	1	1
MetaSimHC	250	Filtered Kraken	Class	Streptomyces coelicolor A3(2)	0.000516108002390395	1	1
MetaSimHC	250	MetaBin	Nothing	Sulfolobus tokodaii str. 7	0.540071321321321	0.980074931880109	0.0602861035422343
MetaSimHC	250	MetaBin	Nothing	Anabaena variabilis ATCC 29413	0.559014501118245	0.977913800719379	0.520035337918849
MetaSimHC	250	MetaBin	Nothing	Clostridium acetobutylicum ATCC 824	0.533053948766379	0.98688667905147	0.0536553382144028
MetaSimHC	250	MetaBin	Nothing	Campylobacter jejuni subsp. jejuni 81-176	0.503970588235294	0.991321955452705	0.0630604570436795
MetaSimHC	250	MetaBin	Nothing	Lactococcus lactis subsp. cremoris SK11	0.524063153890051	0.991007194244604	0.154856115107914
MetaSimHC	250	MetaBin	Nothing	Archaeoglobus fulgidus DSM 4304	0.510526315789474	0.996120492925605	0.0346873573710634
MetaSimHC	250	MetaBin	Nothing	Pseudomonas aeruginosa PA7	0.516622188333969	0.989196291700124	0.137090298561939
MetaSimHC	250	MetaBin	Nothing	Agrobacterium fabrum str. C58	0.0435323383084577	0.140602582496413	0.38780487804878
MetaSimHC	250	MetaBin	Nothing	Bdellovibrio bacteriovorus HD100	0.512905800957956	0.998575314078487	0.0294003367439451
MetaSimHC	250	MetaBin	Nothing	Nitrosomonas europaea ATCC 19718	0.527129727819017	0.978029185112314	0.179537629119528
MetaSimHC	250	MetaBin	Nothing	Streptomyces coelicolor A3(2)	0.514478187646004	0.98287493513233	0.138297872340426
MetaSimHC	250	MetaBin	Species	Sulfolobus tokodaii str. 7	0.326388888888889	0.57468605419696	0.594679444811632
MetaSimHC	250	MetaBin	Species	Anabaena variabilis ATCC 29413	0.0992713368443835	0.171144278606965	0.549440298507463
MetaSimHC	250	MetaBin	Species	Clostridium acetobutylicum ATCC 824	0.386081926573014	0.667789688616641	1.20438999489535
MetaSimHC	250	MetaBin	Species	Campylobacter jejuni subsp. jejuni 81-176	0.199117647058824	0.368034792063061	0.782005979885839
MetaSimHC	250	MetaBin	Species	Lactococcus lactis subsp. cremoris SK11	0.245387102910405	0.408810014260814	1.12470289969894
MetaSimHC	250	MetaBin	Species	Archaeoglobus fulgidus DSM 4304	0.233684210526316	0.435578809679529	0.768258120776106
MetaSimHC	250	MetaBin	Species	Pseudomonas aeruginosa PA7	0.336027449485322	0.596507850568489	1.53079317812669
MetaSimHC	250	MetaBin	Species	Agrobacterium fabrum str. C58	0.0868869936034115	0.158252427184466	0.40121359223301
MetaSimHC	250	MetaBin	Species	Bdellovibrio bacteriovorus HD100	0.261109632783395	0.569500870574579	2.70632617527568
MetaSimHC	250	MetaBin	Species	Nitrosomonas europaea ATCC 19718	0.148992576882291	0.263891062764126	0.880419470965722
MetaSimHC	250	MetaBin	Species	Streptomyces coelicolor A3(2)	0.32848916173195	0.601462250074605	0.566646772107829
MetaSimHC	250	MetaBin	Genus	Sulfolobus tokodaii str. 7	0.221565315315315	0.402420317027442	0.437020623828192
MetaSimHC	250	MetaBin	Genus	Anabaena variabilis ATCC 29413	0.0964576870355674	0.166448801742919	0.392032368502957
MetaSimHC	250	MetaBin	Genus	Clostridium acetobutylicum ATCC 824	0.357808995396057	0.620470829068577	1.96550665301945
MetaSimHC	250	MetaBin	Genus	Campylobacter jejuni subsp. jejuni 81-176	0.381617647058824	0.661483558501147	1.66785623247515
MetaSimHC	250	MetaBin	Genus	Lactococcus lactis subsp. cremoris SK11	0.321095681947879	0.530317310713164	1.14294690543512
MetaSimHC	250	MetaBin	Genus	Archaeoglobus fulgidus DSM 4304	0.096140350877193	0.193730850813104	0.613009662974311
MetaSimHC	250	MetaBin	Genus	Pseudomonas aeruginosa PA7	0.276210446054136	0.484000267218919	1.45033068341239
MetaSimHC	250	MetaBin	Genus	Agrobacterium fabrum str. C58	0.323471926083866	0.557964906903685	0.820626771894874
MetaSimHC	250	MetaBin	Genus	Bdellovibrio bacteriovorus HD100	0.360763704097924	0.648373983739837	2.44799139167862
MetaSimHC	250	MetaBin	Genus	Nitrosomonas europaea ATCC 19718	0.344556380346412	0.587641296156745	1.74966088922381
MetaSimHC	250	MetaBin	Genus	Streptomyces coelicolor A3(2)	0.348970500353127	0.621649085454369	1.19960321300687
MetaSimHC	250	MetaBin	Family	Sulfolobus tokodaii str. 7	0.160660660660661	0.342057942057942	0.667332667332667
MetaSimHC	250	MetaBin	Family	Anabaena variabilis ATCC 29413	0.24449895389943	0.401350071056371	0.872809095215538
MetaSimHC	250	MetaBin	Family	Clostridium acetobutylicum ATCC 824	0.358281194664148	0.625579717613109	1.42131299598062
MetaSimHC	250	MetaBin	Family	Campylobacter jejuni subsp. jejuni 81-176	0.363088235294118	0.627127254254509	1.14833629667259
MetaSimHC	250	MetaBin	Family	Lactococcus lactis subsp. cremoris SK11	0.385676241202207	0.634188301532687	0.913356271504535
MetaSimHC	250	MetaBin	Family	Archaeoglobus fulgidus DSM 4304	0.128888888888889	0.288029273392577	0.665708311552535
MetaSimHC	250	MetaBin	Family	Pseudomonas aeruginosa PA7	0.369119329012581	0.6411071381274	1.28055886637531
MetaSimHC	250	MetaBin	Family	Agrobacterium fabrum str. C58	0.376998933901919	0.634969325153374	0.792234026634745
MetaSimHC	250	MetaBin	Family	Bdellovibrio bacteriovorus HD100	0.362626397019691	0.652111496590501	1.81062328029669
MetaSimHC	250	MetaBin	Family	Nitrosomonas europaea ATCC 19718	0.403322728879463	0.681499178736748	1.4146632820666
MetaSimHC	250	MetaBin	Family	Streptomyces coelicolor A3(2)	0.399902211115337	0.7042334369768	0.683855536952882
MetaSimHC	250	MetaBin	Order	Sulfolobus tokodaii str. 7	0.162725225225225	0.347634322373697	0.332798716920609
MetaSimHC	250	MetaBin	Order	Anabaena variabilis ATCC 29413	0.371293557463386	0.594799190985264	0.685928922276799
MetaSimHC	250	MetaBin	Order	Clostridium acetobutylicum ATCC 824	0.29388501947822	0.523059144868158	0.894316629898099
MetaSimHC	250	MetaBin	Order	Campylobacter jejuni subsp. jejuni 81-176	0.363676470588235	0.632804503582395	0.692681678607984
MetaSimHC	250	MetaBin	Order	Lactococcus lactis subsp. cremoris SK11	0.285143618033099	0.481761208420376	0.887192672344528
MetaSimHC	250	MetaBin	Order	Archaeoglobus fulgidus DSM 4304	0.133216374269006	0.294467425025853	0.384694932781799
MetaSimHC	250	MetaBin	Order	Pseudomonas aeruginosa PA7	0.363362561951963	0.624778761061947	0.577712225499836
MetaSimHC	250	MetaBin	Order	Agrobacterium fabrum str. C58	0.356743070362473	0.592081981716308	0.590902388675907
MetaSimHC	250	MetaBin	Order	Bdellovibrio bacteriovorus HD100	0.357104843001597	0.670162297128589	1.2019975031211
MetaSimHC	250	MetaBin	Order	Nitrosomonas europaea ATCC 19718	0.398108872393072	0.670586484072641	0.709288478713903
MetaSimHC	250	MetaBin	Order	Streptomyces coelicolor A3(2)	0.264790568805346	0.45959453088166	0.897029702970297
MetaSimHC	250	MetaBin	Class	Sulfolobus tokodaii str. 7	0.0524587087087087	0.134310427679	0.134310427679
MetaSimHC	250	MetaBin	Class	Anabaena variabilis ATCC 29413	0.244318591732198	0.505598686174978	0.505598686174978
MetaSimHC	250	MetaBin	Class	Clostridium acetobutylicum ATCC 824	0.244599220871208	0.500664491965688	0.499214691313278
MetaSimHC	250	MetaBin	Class	Campylobacter jejuni subsp. jejuni 81-176	0.312941176470588	0.607305936073059	0.607305936073059
MetaSimHC	250	MetaBin	Class	Lactococcus lactis subsp. cremoris SK11	0.305877877116226	0.595004625346901	0.589639222941721
MetaSimHC	250	MetaBin	Class	Archaeoglobus fulgidus DSM 4304	0.152397660818713	0.325099800399202	0.0434131736526946
MetaSimHC	250	MetaBin	Class	Pseudomonas aeruginosa PA7	0.269348074723599	0.499611060038187	0.499611060038187
MetaSimHC	250	MetaBin	Class	Agrobacterium fabrum str. C58	0.288779317697228	0.558649136375355	0.558649136375355
MetaSimHC	250	MetaBin	Class	Bdellovibrio bacteriovorus HD100	0.259313464608834	0.555428897121687	0.555428897121687
MetaSimHC	250	MetaBin	Class	Nitrosomonas europaea ATCC 19718	0.30028278543655	0.541859352575347	0.541859352575347
MetaSimHC	250	MetaBin	Class	Streptomyces coelicolor A3(2)	0.245069810398218	0.47004272168386	0.47004272168386
MetaSimHC	250	metaCV	Nothing	Sulfolobus tokodaii str. 7	0.916385135135135	0.920358152686145	0.0153628652214892
MetaSimHC	250	metaCV	Nothing	Anabaena variabilis ATCC 29413	0.922336050789986	0.924470316002603	0.661219177091619
MetaSimHC	250	metaCV	Nothing	Clostridium acetobutylicum ATCC 824	0.955200094439854	0.956046552844568	0.0546464228746972
MetaSimHC	250	metaCV	Nothing	Campylobacter jejuni subsp. jejuni 81-176	0.983382352941176	0.98381638958364	0.0272178902456966
MetaSimHC	250	metaCV	Nothing	Lactococcus lactis subsp. cremoris SK11	0.965284382727791	0.966111375535459	0.132127558305569
MetaSimHC	250	metaCV	Nothing	Archaeoglobus fulgidus DSM 4304	0.97719298245614	0.978681035492562	0.0125336769356917
MetaSimHC	250	metaCV	Nothing	Pseudomonas aeruginosa PA7	0.973046130385055	0.973528626463745	0.078040965785559
MetaSimHC	250	metaCV	Nothing	Agrobacterium fabrum str. C58	0.957000710732054	0.957809096163251	0.261725870270751
MetaSimHC	250	metaCV	Nothing	Bdellovibrio bacteriovorus HD100	0.986562001064396	0.987087326943557	0.0161075612353568
MetaSimHC	250	metaCV	Nothing	Nitrosomonas europaea ATCC 19718	0.942294096854012	0.943711832905567	0.123639260111514
MetaSimHC	250	metaCV	Nothing	Streptomyces coelicolor A3(2)	0.961753680664964	0.962433402196368	0.0709198651734261
MetaSimHC	250	metaCV	Species	Sulfolobus tokodaii str. 7	0.225225225225225	0.233895331839002	0.209336321995907
MetaSimHC	250	metaCV	Species	Anabaena variabilis ATCC 29413	0.0954476588990693	0.0959530026109661	0.310015955903684
MetaSimHC	250	metaCV	Species	Clostridium acetobutylicum ATCC 824	0.232263014992327	0.237749984895172	0.675246208688297
MetaSimHC	250	metaCV	Species	Campylobacter jejuni subsp. jejuni 81-176	0.183235294117647	0.18580375782881	0.52132418729496
MetaSimHC	250	metaCV	Species	Lactococcus lactis subsp. cremoris SK11	0.149895377591782	0.151918257181415	0.523327549643339
MetaSimHC	250	metaCV	Species	Archaeoglobus fulgidus DSM 4304	0.11672514619883	0.122725036891294	0.210403344810625
MetaSimHC	250	metaCV	Species	Pseudomonas aeruginosa PA7	0.379832253145254	0.381358851674641	0.508287081339713
MetaSimHC	250	metaCV	Species	Agrobacterium fabrum str. C58	0.103011727078891	0.103333036271277	0.211122003386507
MetaSimHC	250	metaCV	Species	Bdellovibrio bacteriovorus HD100	0.171101649813731	0.175097011369052	0.840901354755259
MetaSimHC	250	metaCV	Species	Nitrosomonas europaea ATCC 19718	0.12592788971368	0.126565414335198	0.406163957722711
MetaSimHC	250	metaCV	Species	Streptomyces coelicolor A3(2)	0.350138534253273	0.351695724536848	0.268178221603776
MetaSimHC	250	metaCV	Genus	Sulfolobus tokodaii str. 7	0.10670045045045	0.111689587426326	0.115127701375246
MetaSimHC	250	metaCV	Genus	Anabaena variabilis ATCC 29413	0.0925257917899141	0.0930156657963447	0.222476066144473
MetaSimHC	250	metaCV	Genus	Clostridium acetobutylicum ATCC 824	0.187581159249203	0.193297244693145	0.678060945197981
MetaSimHC	250	metaCV	Genus	Campylobacter jejuni subsp. jejuni 81-176	0.215735294117647	0.220767494356659	0.674943566591422
MetaSimHC	250	metaCV	Genus	Lactococcus lactis subsp. cremoris SK11	0.165398516264029	0.168802174335081	0.492622791690934
MetaSimHC	250	metaCV	Genus	Archaeoglobus fulgidus DSM 4304	0.0329824561403509	0.0347804637395165	0.112974839664529
MetaSimHC	250	metaCV	Genus	Pseudomonas aeruginosa PA7	0.165802516202821	0.167127814925832	0.52221197448313
MetaSimHC	250	metaCV	Genus	Agrobacterium fabrum str. C58	0.245868869936034	0.247939437376814	0.397957355312668
MetaSimHC	250	metaCV	Genus	Bdellovibrio bacteriovorus HD100	0.172032996274614	0.176038121170865	0.669094622191967
MetaSimHC	250	metaCV	Genus	Nitrosomonas europaea ATCC 19718	0.194768469423825	0.196768145701277	0.614766538701902
MetaSimHC	250	metaCV	Genus	Streptomyces coelicolor A3(2)	0.191856358993861	0.193777607067409	0.433564706850668
MetaSimHC	250	metaCV	Family	Sulfolobus tokodaii str. 7	0.0336899399399399	0.0359143657462985	0.0665266106442577
MetaSimHC	250	metaCV	Family	Anabaena variabilis ATCC 29413	0.183356179207849	0.185382399066341	0.435500930012035
MetaSimHC	250	metaCV	Family	Clostridium acetobutylicum ATCC 824	0.184393814189588	0.190186290028004	0.489102642152685
MetaSimHC	250	metaCV	Family	Campylobacter jejuni subsp. jejuni 81-176	0.198676470588235	0.203924528301887	0.480754716981132
MetaSimHC	250	metaCV	Family	Lactococcus lactis subsp. cremoris SK11	0.180616321095682	0.184601924759405	0.376786235053952
MetaSimHC	250	metaCV	Family	Archaeoglobus fulgidus DSM 4304	0.0313450292397661	0.0333167578319244	0.0789408254599702
MetaSimHC	250	metaCV	Family	Pseudomonas aeruginosa PA7	0.192184521540221	0.194108586830959	0.417712745475549
MetaSimHC	250	metaCV	Family	Agrobacterium fabrum str. C58	0.216240227434257	0.218757021525188	0.345930885723273
MetaSimHC	250	metaCV	Family	Bdellovibrio bacteriovorus HD100	0.169970729111229	0.173904165532262	0.488633269806698
MetaSimHC	250	metaCV	Family	Nitrosomonas europaea ATCC 19718	0.199893955461294	0.202361782071927	0.441313293970299
MetaSimHC	250	metaCV	Family	Streptomyces coelicolor A3(2)	0.198239800076058	0.200285416323618	0.255365278006477
MetaSimHC	250	metaCV	Order	Sulfolobus tokodaii str. 7	0.0346283783783784	0.0370110330992979	0.0320962888665998
MetaSimHC	250	metaCV	Order	Anabaena variabilis ATCC 29413	0.219753264555227	0.223485821196669	0.301038189221908
MetaSimHC	250	metaCV	Order	Clostridium acetobutylicum ATCC 824	0.155707708653052	0.162128941060783	0.310183762522279
MetaSimHC	250	metaCV	Order	Campylobacter jejuni subsp. jejuni 81-176	0.201617647058824	0.208105646630237	0.309653916211293
MetaSimHC	250	metaCV	Order	Lactococcus lactis subsp. cremoris SK11	0.146661594065056	0.151265450264862	0.296743182264077
MetaSimHC	250	metaCV	Order	Archaeoglobus fulgidus DSM 4304	0.0308771929824561	0.0330371668126642	0.0441746965336003
MetaSimHC	250	metaCV	Order	Pseudomonas aeruginosa PA7	0.184750285932139	0.187003164312727	0.193987805819248
MetaSimHC	250	metaCV	Order	Agrobacterium fabrum str. C58	0.183235607675906	0.186474390850323	0.204782785588355
MetaSimHC	250	metaCV	Order	Bdellovibrio bacteriovorus HD100	0.154670037253858	0.159050485702559	0.283486113011356
MetaSimHC	250	metaCV	Order	Nitrosomonas europaea ATCC 19718	0.1954754330152	0.198314506006814	0.220548682087144
MetaSimHC	250	metaCV	Order	Streptomyces coelicolor A3(2)	0.0996088444613462	0.101994270297333	0.200984618807888
MetaSimHC	250	metaCV	Class	Sulfolobus tokodaii str. 7	0.00572447447447447	0.00623212096444626	0.00623212096444626
MetaSimHC	250	metaCV	Class	Anabaena variabilis ATCC 29413	0.0933915301926268	0.0983886904309493	0.0983886904309493
MetaSimHC	250	metaCV	Class	Clostridium acetobutylicum ATCC 824	0.112737575256758	0.118988288063793	0.118739097931722
MetaSimHC	250	metaCV	Class	Campylobacter jejuni subsp. jejuni 81-176	0.113235294117647	0.119528096864328	0.119528096864328
MetaSimHC	250	metaCV	Class	Lactococcus lactis subsp. cremoris SK11	0.105858854860186	0.111233260043974	0.109934039576254
MetaSimHC	250	metaCV	Class	Archaeoglobus fulgidus DSM 4304	0.0340350877192982	0.036384096024006	0.00525131282820705
MetaSimHC	250	metaCV	Class	Pseudomonas aeruginosa PA7	0.103240564239421	0.108021859667318	0.108021859667318
MetaSimHC	250	metaCV	Class	Agrobacterium fabrum str. C58	0.0911958066808813	0.0948486948486948	0.0948486948486948
MetaSimHC	250	metaCV	Class	Bdellovibrio bacteriovorus HD100	0.0890101117615753	0.0922504136789851	0.0922504136789851
MetaSimHC	250	metaCV	Class	Nitrosomonas europaea ATCC 19718	0.0981795687522093	0.101721296465849	0.101721296465849
MetaSimHC	250	metaCV	Class	Streptomyces coelicolor A3(2)	0.0880643233552453	0.0928780152409328	0.0928780152409328
MetaSimHC	250	MetaPhyler	Nothing	Sulfolobus tokodaii str. 7	0.00647522522522523	1	0.420289855072464
MetaSimHC	250	MetaPhyler	Nothing	Anabaena variabilis ATCC 29413	0.00335473631051151	0.948979591836735	1.6530612244898
MetaSimHC	250	MetaPhyler	Nothing	Clostridium acetobutylicum ATCC 824	0.00625664030220753	0.990654205607477	0.831775700934579
MetaSimHC	250	MetaPhyler	Nothing	Campylobacter jejuni subsp. jejuni 81-176	0.0120588235294118	0.964705882352941	0.258823529411765
MetaSimHC	250	MetaPhyler	Nothing	Lactococcus lactis subsp. cremoris SK11	0.00827468137721134	0.945652173913043	0.315217391304348
MetaSimHC	250	MetaPhyler	Nothing	Archaeoglobus fulgidus DSM 4304	0.00923976608187134	1	0.417721518987342
MetaSimHC	250	MetaPhyler	Nothing	Pseudomonas aeruginosa PA7	0.00419367136866184	0.973451327433628	0.548672566371681
MetaSimHC	250	MetaPhyler	Nothing	Agrobacterium fabrum str. C58	0.0013770433546553	0.352272727272727	0.511363636363636
MetaSimHC	250	MetaPhyler	Nothing	Bdellovibrio bacteriovorus HD100	0.00558807876530069	0.976744186046512	0.534883720930233
MetaSimHC	250	MetaPhyler	Nothing	Nitrosomonas europaea ATCC 19718	0.00671615411806292	0.853932584269663	1.01123595505618
MetaSimHC	250	MetaPhyler	Nothing	Streptomyces coelicolor A3(2)	0.00239039495843972	0.752136752136752	0.658119658119658
MetaSimHC	250	MetaPhyler	Species	Sulfolobus tokodaii str. 7	0.00272147147147147	1	0
MetaSimHC	250	MetaPhyler	Species	Anabaena variabilis ATCC 29413	0.00295793954260154	0.942528735632184	0.919540229885057
MetaSimHC	250	MetaPhyler	Species	Clostridium acetobutylicum ATCC 824	0.00413174359579743	0.985915492957746	0.267605633802817
MetaSimHC	250	MetaPhyler	Species	Campylobacter jejuni subsp. jejuni 81-176	0.000882352941176471	0.666666666666667	1.77777777777778
MetaSimHC	250	MetaPhyler	Species	Lactococcus lactis subsp. cremoris SK11	0.00066577896138482	0.583333333333333	1.83333333333333
MetaSimHC	250	MetaPhyler	Species	Archaeoglobus fulgidus DSM 4304	0.00327485380116959	1	0.178571428571429
MetaSimHC	250	MetaPhyler	Species	Pseudomonas aeruginosa PA7	0.000876858558902021	0.884615384615385	1.5
MetaSimHC	250	MetaPhyler	Species	Agrobacterium fabrum str. C58	0.0013770433546553	0.352272727272727	0.159090909090909
MetaSimHC	250	MetaPhyler	Species	Bdellovibrio bacteriovorus HD100	0.000731772219265567	0.846153846153846	2.69230769230769
MetaSimHC	250	MetaPhyler	Species	Nitrosomonas europaea ATCC 19718	0.00521385648639095	0.819444444444444	0.430555555555556
MetaSimHC	250	MetaPhyler	Species	Streptomyces coelicolor A3(2)	0.00209159558863476	0.726415094339623	0
MetaSimHC	250	MetaPhyler	Genus	Sulfolobus tokodaii str. 7	0.00619369369369369	1	0.424242424242424
MetaSimHC	250	MetaPhyler	Genus	Anabaena variabilis ATCC 29413	0.000252507034124522	0.0736842105263158	0.0526315789473684
MetaSimHC	250	MetaPhyler	Genus	Clostridium acetobutylicum ATCC 824	0.00182977216385315	0.543859649122807	0.526315789473684
MetaSimHC	250	MetaPhyler	Genus	Campylobacter jejuni subsp. jejuni 81-176	0.0108823529411765	0.902439024390244	0.609756097560976
MetaSimHC	250	MetaPhyler	Genus	Lactococcus lactis subsp. cremoris SK11	0.00418489632870458	0.49438202247191	0.280898876404494
MetaSimHC	250	MetaPhyler	Genus	Archaeoglobus fulgidus DSM 4304	0.00865497076023392	0.961038961038961	0.506493506493506
MetaSimHC	250	MetaPhyler	Genus	Pseudomonas aeruginosa PA7	0.00331681280975982	0.852941176470588	0.352941176470588
MetaSimHC	250	MetaPhyler	Genus	Agrobacterium fabrum str. C58	0.00333155650319829	0.872093023255814	0.302325581395349
MetaSimHC	250	MetaPhyler	Genus	Bdellovibrio bacteriovorus HD100	0.00498935604044705	0.903614457831325	1.85542168674699
MetaSimHC	250	MetaPhyler	Genus	Nitrosomonas europaea ATCC 19718	0.00618593142453164	0.823529411764706	1.10588235294118
MetaSimHC	250	MetaPhyler	Genus	Streptomyces coelicolor A3(2)	0.000190145053512251	0.0729166666666667	0
MetaSimHC	250	MetaPhyler	Family	Sulfolobus tokodaii str. 7	0.00619369369369369	1	1
MetaSimHC	250	MetaPhyler	Family	Anabaena variabilis ATCC 29413	0.00223649087367434	0.71264367816092	1.2183908045977
MetaSimHC	250	MetaPhyler	Family	Clostridium acetobutylicum ATCC 824	0.00177074725534175	0.535714285714286	0.214285714285714
MetaSimHC	250	MetaPhyler	Family	Campylobacter jejuni subsp. jejuni 81-176	0.0105882352941176	0.888888888888889	0.271604938271605
MetaSimHC	250	MetaPhyler	Family	Lactococcus lactis subsp. cremoris SK11	0.00561156553167206	0.662921348314607	0.179775280898876
MetaSimHC	250	MetaPhyler	Family	Archaeoglobus fulgidus DSM 4304	0.00888888888888889	1	2
MetaSimHC	250	MetaPhyler	Family	Pseudomonas aeruginosa PA7	0.00133434998093786	0.343137254901961	0.156862745098039
MetaSimHC	250	MetaPhyler	Family	Agrobacterium fabrum str. C58	0.00266524520255864	0.697674418604651	0.127906976744186
MetaSimHC	250	MetaPhyler	Family	Bdellovibrio bacteriovorus HD100	0.00492283129324109	0.880952380952381	0.916666666666667
MetaSimHC	250	MetaPhyler	Family	Nitrosomonas europaea ATCC 19718	0.0063626723223754	0.847058823529412	0.870588235294118
MetaSimHC	250	MetaPhyler	Family	Streptomyces coelicolor A3(2)	0	0	0
MetaSimHC	250	MetaPhyler	Order	Sulfolobus tokodaii str. 7	0.00628753753753754	1	0
MetaSimHC	250	MetaPhyler	Order	Anabaena variabilis ATCC 29413	0.00223649087367434	0.729411764705882	0.729411764705882
MetaSimHC	250	MetaPhyler	Order	Clostridium acetobutylicum ATCC 824	0.00354149451068351	0.659340659340659	0.043956043956044
MetaSimHC	250	MetaPhyler	Order	Campylobacter jejuni subsp. jejuni 81-176	0.00588235294117647	0.869565217391304	0.152173913043478
MetaSimHC	250	MetaPhyler	Order	Lactococcus lactis subsp. cremoris SK11	0.00370933992771543	0.453488372093023	0.0348837209302326
MetaSimHC	250	MetaPhyler	Order	Archaeoglobus fulgidus DSM 4304	0.00900584795321637	1	1
MetaSimHC	250	MetaPhyler	Order	Pseudomonas aeruginosa PA7	0.00240182996568814	0.588785046728972	0.0654205607476635
MetaSimHC	250	MetaPhyler	Order	Agrobacterium fabrum str. C58	0.00111051883439943	0.390625	0.046875
MetaSimHC	250	MetaPhyler	Order	Bdellovibrio bacteriovorus HD100	0.00518893028206493	0.951219512195122	0.0121951219512195
MetaSimHC	250	MetaPhyler	Order	Nitrosomonas europaea ATCC 19718	0.00671615411806292	0.894117647058824	0.0235294117647059
MetaSimHC	250	MetaPhyler	Order	Streptomyces coelicolor A3(2)	0.00152116042809801	0.462809917355372	0
MetaSimHC	250	MetaPhyler	Class	Sulfolobus tokodaii str. 7	0	0	0
MetaSimHC	250	MetaPhyler	Class	Anabaena variabilis ATCC 29413	0	0	0
MetaSimHC	250	MetaPhyler	Class	Clostridium acetobutylicum ATCC 824	0.00436784322984299	0.822222222222222	0
MetaSimHC	250	MetaPhyler	Class	Campylobacter jejuni subsp. jejuni 81-176	0.00602941176470588	0.911111111111111	0
MetaSimHC	250	MetaPhyler	Class	Lactococcus lactis subsp. cremoris SK11	0.0069431234544417	0.869047619047619	0
MetaSimHC	250	MetaPhyler	Class	Archaeoglobus fulgidus DSM 4304	0.00923976608187134	1	0
MetaSimHC	250	MetaPhyler	Class	Pseudomonas aeruginosa PA7	0.00331681280975982	0.966666666666667	0
MetaSimHC	250	MetaPhyler	Class	Agrobacterium fabrum str. C58	0.000177683013503909	0.333333333333333	0
MetaSimHC	250	MetaPhyler	Class	Bdellovibrio bacteriovorus HD100	0.00445715806279936	0.971014492753623	0
MetaSimHC	250	MetaPhyler	Class	Nitrosomonas europaea ATCC 19718	0.00609756097560976	0.958333333333333	0
MetaSimHC	250	MetaPhyler	Class	Streptomyces coelicolor A3(2)	0	0	0
MetaSimHC	250	phymmBL	Nothing	Sulfolobus tokodaii str. 7	0.93506006006006	0.937699981178242	0.937699981178242
MetaSimHC	250	phymmBL	Nothing	Anabaena variabilis ATCC 29413	0.844419594545848	0.846251174896971	0.846251174896971
MetaSimHC	250	phymmBL	Nothing	Clostridium acetobutylicum ATCC 824	0.912702160311652	0.917086768281834	0.917086768281834
MetaSimHC	250	phymmBL	Nothing	Campylobacter jejuni subsp. jejuni 81-176	0.975441176470588	0.975871708106518	0.975871708106518
MetaSimHC	250	phymmBL	Nothing	Lactococcus lactis subsp. cremoris SK11	0.958911926954537	0.960373404457992	0.960373404457992
MetaSimHC	250	phymmBL	Nothing	Archaeoglobus fulgidus DSM 4304	0.964795321637427	0.965133965133965	0.965133965133965
MetaSimHC	250	phymmBL	Nothing	Pseudomonas aeruginosa PA7	0.858863896301944	0.859388113221943	0.859388113221943
MetaSimHC	250	phymmBL	Nothing	Agrobacterium fabrum str. C58	0.949493603411514	0.949831141130466	0.949831141130466
MetaSimHC	250	phymmBL	Nothing	Bdellovibrio bacteriovorus HD100	0.956758914316126	0.957650819017179	0.957650819017179
MetaSimHC	250	phymmBL	Nothing	Nitrosomonas europaea ATCC 19718	0.923029338989042	0.923519009725906	0.923519009725906
MetaSimHC	250	phymmBL	Nothing	Streptomyces coelicolor A3(2)	0.811647742706579	0.812022719243417	0.812022719243417
MetaSimHC	250	phymmBL	Species	Sulfolobus tokodaii str. 7	0.248873873873874	0.258378799688231	0
MetaSimHC	250	phymmBL	Species	Anabaena variabilis ATCC 29413	0.0175672750883775	0.0176962209302326	0
MetaSimHC	250	phymmBL	Species	Clostridium acetobutylicum ATCC 824	0.316019360169992	0.338090426875474	0
MetaSimHC	250	phymmBL	Species	Campylobacter jejuni subsp. jejuni 81-176	0.385147058823529	0.392712550607287	0
MetaSimHC	250	phymmBL	Species	Lactococcus lactis subsp. cremoris SK11	0.0306258322237017	0.0312742812742813	0
MetaSimHC	250	phymmBL	Species	Archaeoglobus fulgidus DSM 4304	0.283508771929825	0.285176470588235	0
MetaSimHC	250	phymmBL	Species	Pseudomonas aeruginosa PA7	0.315592832634388	0.317249837121067	0
MetaSimHC	250	phymmBL	Species	Agrobacterium fabrum str. C58	0.27749644633973	0.278386809269162	0
MetaSimHC	250	phymmBL	Species	Bdellovibrio bacteriovorus HD100	0.00352581160191591	0.00355728572387409	0
MetaSimHC	250	phymmBL	Species	Nitrosomonas europaea ATCC 19718	0.0782078472958643	0.0786946469855949	0
MetaSimHC	250	phymmBL	Species	Streptomyces coelicolor A3(2)	0.526022708752105	0.52663783960186	0
MetaSimHC	250	phymmBL	Genus	Sulfolobus tokodaii str. 7	0	0	0
MetaSimHC	250	phymmBL	Genus	Anabaena variabilis ATCC 29413	0	0	0
MetaSimHC	250	phymmBL	Genus	Clostridium acetobutylicum ATCC 824	0	0	0
MetaSimHC	250	phymmBL	Genus	Campylobacter jejuni subsp. jejuni 81-176	0	0	0
MetaSimHC	250	phymmBL	Genus	Lactococcus lactis subsp. cremoris SK11	0	0	0
MetaSimHC	250	phymmBL	Genus	Archaeoglobus fulgidus DSM 4304	0	0	0
MetaSimHC	250	phymmBL	Genus	Pseudomonas aeruginosa PA7	0	0	0
MetaSimHC	250	phymmBL	Genus	Agrobacterium fabrum str. C58	0	0	0
MetaSimHC	250	phymmBL	Genus	Bdellovibrio bacteriovorus HD100	0	0	0
MetaSimHC	250	phymmBL	Genus	Nitrosomonas europaea ATCC 19718	0	0	0
MetaSimHC	250	phymmBL	Genus	Streptomyces coelicolor A3(2)	0	0	0
MetaSimHC	250	phymmBL	Family	Sulfolobus tokodaii str. 7	0	0	0
MetaSimHC	250	phymmBL	Family	Anabaena variabilis ATCC 29413	0	0	0
MetaSimHC	250	phymmBL	Family	Clostridium acetobutylicum ATCC 824	0	0	0
MetaSimHC	250	phymmBL	Family	Campylobacter jejuni subsp. jejuni 81-176	0	0	0
MetaSimHC	250	phymmBL	Family	Lactococcus lactis subsp. cremoris SK11	0	0	0
MetaSimHC	250	phymmBL	Family	Archaeoglobus fulgidus DSM 4304	0	0	0
MetaSimHC	250	phymmBL	Family	Pseudomonas aeruginosa PA7	0	0	0
MetaSimHC	250	phymmBL	Family	Agrobacterium fabrum str. C58	0	0	0
MetaSimHC	250	phymmBL	Family	Bdellovibrio bacteriovorus HD100	0	0	0
MetaSimHC	250	phymmBL	Family	Nitrosomonas europaea ATCC 19718	0	0	0
MetaSimHC	250	phymmBL	Family	Streptomyces coelicolor A3(2)	0	0	0
MetaSimHC	250	phymmBL	Order	Sulfolobus tokodaii str. 7	0	0	0
MetaSimHC	250	phymmBL	Order	Anabaena variabilis ATCC 29413	0	0	0
MetaSimHC	250	phymmBL	Order	Clostridium acetobutylicum ATCC 824	0	0	0
MetaSimHC	250	phymmBL	Order	Campylobacter jejuni subsp. jejuni 81-176	0	0	0
MetaSimHC	250	phymmBL	Order	Lactococcus lactis subsp. cremoris SK11	0	0	0
MetaSimHC	250	phymmBL	Order	Archaeoglobus fulgidus DSM 4304	0	0	0
MetaSimHC	250	phymmBL	Order	Pseudomonas aeruginosa PA7	0	0	0
MetaSimHC	250	phymmBL	Order	Agrobacterium fabrum str. C58	0	0	0
MetaSimHC	250	phymmBL	Order	Bdellovibrio bacteriovorus HD100	0	0	0
MetaSimHC	250	phymmBL	Order	Nitrosomonas europaea ATCC 19718	0	0	0
MetaSimHC	250	phymmBL	Order	Streptomyces coelicolor A3(2)	0	0	0
MetaSimHC	250	phymmBL	Class	Sulfolobus tokodaii str. 7	0	0	0
MetaSimHC	250	phymmBL	Class	Anabaena variabilis ATCC 29413	0	0	0
MetaSimHC	250	phymmBL	Class	Clostridium acetobutylicum ATCC 824	0	0	0
MetaSimHC	250	phymmBL	Class	Campylobacter jejuni subsp. jejuni 81-176	0	0	0
MetaSimHC	250	phymmBL	Class	Lactococcus lactis subsp. cremoris SK11	0	0	0
MetaSimHC	250	phymmBL	Class	Archaeoglobus fulgidus DSM 4304	0	0	0
MetaSimHC	250	phymmBL	Class	Pseudomonas aeruginosa PA7	0	0	0
MetaSimHC	250	phymmBL	Class	Agrobacterium fabrum str. C58	0	0	0
MetaSimHC	250	phymmBL	Class	Bdellovibrio bacteriovorus HD100	0	0	0
MetaSimHC	250	phymmBL	Class	Nitrosomonas europaea ATCC 19718	0	0	0
MetaSimHC	250	phymmBL	Class	Streptomyces coelicolor A3(2)	0	0	0
MetaSimHC	250	RITA	Nothing	Sulfolobus tokodaii str. 7	0.999812312312312	1	0
MetaSimHC	250	RITA	Nothing	Anabaena variabilis ATCC 29413	0.918764879878797	0.998706034584167	0
MetaSimHC	250	RITA	Nothing	Clostridium acetobutylicum ATCC 824	0.999173651280841	0.999940929765491	0
MetaSimHC	250	RITA	Nothing	Campylobacter jejuni subsp. jejuni 81-176	0.258235294117647	0.996594778660613	0
MetaSimHC	250	RITA	Nothing	Lactococcus lactis subsp. cremoris SK11	0.199163020734259	0.991477272727273	0
MetaSimHC	250	RITA	Nothing	Archaeoglobus fulgidus DSM 4304	0.99812865497076	1	0
MetaSimHC	250	RITA	Nothing	Pseudomonas aeruginosa PA7	0.80659550133435	0.999008404948531	0
MetaSimHC	250	RITA	Nothing	Agrobacterium fabrum str. C58	0.975479744136461	0.99845412385196	0
MetaSimHC	250	RITA	Nothing	Bdellovibrio bacteriovorus HD100	0.944052687599787	0.999506972813072	0
MetaSimHC	250	RITA	Nothing	Nitrosomonas europaea ATCC 19718	0.996023329798515	0.999733901011176	0
MetaSimHC	250	RITA	Nothing	Streptomyces coelicolor A3(2)	0.995789645243657	0.99972729008154	0
MetaSimHC	250	RITA	Species	Sulfolobus tokodaii str. 7	0	0	0
MetaSimHC	250	RITA	Species	Anabaena variabilis ATCC 29413	0	0	0
MetaSimHC	250	RITA	Species	Clostridium acetobutylicum ATCC 824	0	0	0
MetaSimHC	250	RITA	Species	Campylobacter jejuni subsp. jejuni 81-176	0	0	0
MetaSimHC	250	RITA	Species	Lactococcus lactis subsp. cremoris SK11	0	0	0
MetaSimHC	250	RITA	Species	Archaeoglobus fulgidus DSM 4304	0	0	0
MetaSimHC	250	RITA	Species	Pseudomonas aeruginosa PA7	0	0	0
MetaSimHC	250	RITA	Species	Agrobacterium fabrum str. C58	0	0	0
MetaSimHC	250	RITA	Species	Bdellovibrio bacteriovorus HD100	0	0	0
MetaSimHC	250	RITA	Species	Nitrosomonas europaea ATCC 19718	0	0	0
MetaSimHC	250	RITA	Species	Streptomyces coelicolor A3(2)	0	0	0
MetaSimHC	250	RITA	Genus	Sulfolobus tokodaii str. 7	0	0	0
MetaSimHC	250	RITA	Genus	Anabaena variabilis ATCC 29413	0	0	0
MetaSimHC	250	RITA	Genus	Clostridium acetobutylicum ATCC 824	0	0	0
MetaSimHC	250	RITA	Genus	Campylobacter jejuni subsp. jejuni 81-176	0	0	0
MetaSimHC	250	RITA	Genus	Lactococcus lactis subsp. cremoris SK11	0	0	0
MetaSimHC	250	RITA	Genus	Archaeoglobus fulgidus DSM 4304	0	0	0
MetaSimHC	250	RITA	Genus	Pseudomonas aeruginosa PA7	0	0	0
MetaSimHC	250	RITA	Genus	Agrobacterium fabrum str. C58	0	0	0
MetaSimHC	250	RITA	Genus	Bdellovibrio bacteriovorus HD100	0	0	0
MetaSimHC	250	RITA	Genus	Nitrosomonas europaea ATCC 19718	0	0	0
MetaSimHC	250	RITA	Genus	Streptomyces coelicolor A3(2)	0	0	0
MetaSimHC	250	RITA	Family	Sulfolobus tokodaii str. 7	0	0	0
MetaSimHC	250	RITA	Family	Anabaena variabilis ATCC 29413	0	0	0
MetaSimHC	250	RITA	Family	Clostridium acetobutylicum ATCC 824	0	0	0
MetaSimHC	250	RITA	Family	Campylobacter jejuni subsp. jejuni 81-176	0	0	0
MetaSimHC	250	RITA	Family	Lactococcus lactis subsp. cremoris SK11	0	0	0
MetaSimHC	250	RITA	Family	Archaeoglobus fulgidus DSM 4304	0	0	0
MetaSimHC	250	RITA	Family	Pseudomonas aeruginosa PA7	0	0	0
MetaSimHC	250	RITA	Family	Agrobacterium fabrum str. C58	0	0	0
MetaSimHC	250	RITA	Family	Bdellovibrio bacteriovorus HD100	0	0	0
MetaSimHC	250	RITA	Family	Nitrosomonas europaea ATCC 19718	0	0	0
MetaSimHC	250	RITA	Family	Streptomyces coelicolor A3(2)	0	0	0
MetaSimHC	250	RITA	Order	Sulfolobus tokodaii str. 7	0	0	0
MetaSimHC	250	RITA	Order	Anabaena variabilis ATCC 29413	0	0	0
MetaSimHC	250	RITA	Order	Clostridium acetobutylicum ATCC 824	0	0	0
MetaSimHC	250	RITA	Order	Campylobacter jejuni subsp. jejuni 81-176	0	0	0
MetaSimHC	250	RITA	Order	Lactococcus lactis subsp. cremoris SK11	0	0	0
MetaSimHC	250	RITA	Order	Archaeoglobus fulgidus DSM 4304	0	0	0
MetaSimHC	250	RITA	Order	Pseudomonas aeruginosa PA7	0	0	0
MetaSimHC	250	RITA	Order	Agrobacterium fabrum str. C58	0	0	0
MetaSimHC	250	RITA	Order	Bdellovibrio bacteriovorus HD100	0	0	0
MetaSimHC	250	RITA	Order	Nitrosomonas europaea ATCC 19718	0	0	0
MetaSimHC	250	RITA	Order	Streptomyces coelicolor A3(2)	0	0	0
MetaSimHC	250	RITA	Class	Sulfolobus tokodaii str. 7	0	0	0
MetaSimHC	250	RITA	Class	Anabaena variabilis ATCC 29413	0	0	0
MetaSimHC	250	RITA	Class	Clostridium acetobutylicum ATCC 824	0	0	0
MetaSimHC	250	RITA	Class	Campylobacter jejuni subsp. jejuni 81-176	0	0	0
MetaSimHC	250	RITA	Class	Lactococcus lactis subsp. cremoris SK11	0	0	0
MetaSimHC	250	RITA	Class	Archaeoglobus fulgidus DSM 4304	0	0	0
MetaSimHC	250	RITA	Class	Pseudomonas aeruginosa PA7	0	0	0
MetaSimHC	250	RITA	Class	Agrobacterium fabrum str. C58	0	0	0
MetaSimHC	250	RITA	Class	Bdellovibrio bacteriovorus HD100	0	0	0
MetaSimHC	250	RITA	Class	Nitrosomonas europaea ATCC 19718	0	0	0
MetaSimHC	250	RITA	Class	Streptomyces coelicolor A3(2)	0	0	0
MetaSimHC	250	TACOA	Nothing	Sulfolobus tokodaii str. 7	0.224005255255255	0.334782608695652	1.51346423562412
MetaSimHC	250	TACOA	Nothing	Anabaena variabilis ATCC 29413	0.602734290455234	0.791708126036484	4.72821606254442
MetaSimHC	250	TACOA	Nothing	Clostridium acetobutylicum ATCC 824	0.422323220399008	0.633129811521104	3.78594814618175
MetaSimHC	250	TACOA	Nothing	Campylobacter jejuni subsp. jejuni 81-176	0.558382352941176	0.837450374944861	4.92523158359065
MetaSimHC	250	TACOA	Nothing	Lactococcus lactis subsp. cremoris SK11	0.590545938748335	0.818589321028345	4.85392221489782
MetaSimHC	250	TACOA	Nothing	Archaeoglobus fulgidus DSM 4304	0.242923976608187	0.423272875484002	2.49133890360709
MetaSimHC	250	TACOA	Nothing	Pseudomonas aeruginosa PA7	0.776477316050324	0.892741299202244	5.26247041290436
MetaSimHC	250	TACOA	Nothing	Agrobacterium fabrum str. C58	0.779806325515281	0.898827504992064	5.30633352106907
MetaSimHC	250	TACOA	Nothing	Bdellovibrio bacteriovorus HD100	0.684805747738159	0.864098044153446	5.17308822294972
MetaSimHC	250	TACOA	Nothing	Nitrosomonas europaea ATCC 19718	0.625662778366914	0.823255813953488	4.90686046511628
MetaSimHC	250	TACOA	Nothing	Streptomyces coelicolor A3(2)	0.32498506003151	0.48386314001456	2.82022971770606
MetaSimHC	250	TACOA	Species	Sulfolobus tokodaii str. 7	0.217999249249249	0.326998873873874	1.15625
MetaSimHC	250	TACOA	Species	Anabaena variabilis ATCC 29413	0.600389582281221	0.789488663314676	3.92510198273409
MetaSimHC	250	TACOA	Species	Clostridium acetobutylicum ATCC 824	0.42238224530752	0.631653279194986	3.14687968929297
MetaSimHC	250	TACOA	Species	Campylobacter jejuni subsp. jejuni 81-176	0.550735294117647	0.831298557158713	4.07480577136515
MetaSimHC	250	TACOA	Species	Lactococcus lactis subsp. cremoris SK11	0.5789423625642	0.810843213001199	4.03583322232583
MetaSimHC	250	TACOA	Species	Archaeoglobus fulgidus DSM 4304	0.242105263157895	0.420646210119894	2.05507010770169
MetaSimHC	250	TACOA	Species	Pseudomonas aeruginosa PA7	0.775752954632101	0.891908477250811	4.36968528096783
MetaSimHC	250	TACOA	Species	Agrobacterium fabrum str. C58	0.779761904761905	0.898546273546274	4.40566134316134
MetaSimHC	250	TACOA	Species	Bdellovibrio bacteriovorus HD100	0.680681213411389	0.861351965653675	4.29522687094873
MetaSimHC	250	TACOA	Species	Nitrosomonas europaea ATCC 19718	0.623276776246023	0.820688852687922	4.0716779148243
MetaSimHC	250	TACOA	Species	Streptomyces coelicolor A3(2)	0.324767751398924	0.483207371781918	2.33399345269369
MetaSimHC	250	TACOA	Genus	Sulfolobus tokodaii str. 7	0.157282282282282	0.240045832139788	0.900887997708393
MetaSimHC	250	TACOA	Genus	Anabaena variabilis ATCC 29413	0.598369526008224	0.789303387894937	3.13499238675295
MetaSimHC	250	TACOA	Genus	Clostridium acetobutylicum ATCC 824	0.432121355211899	0.643208574942892	2.56246705324196
MetaSimHC	250	TACOA	Genus	Campylobacter jejuni subsp. jejuni 81-176	0.528823529411765	0.81783033886741	3.20718671821697
MetaSimHC	250	TACOA	Genus	Lactococcus lactis subsp. cremoris SK11	0.573901464713715	0.808522042074233	3.21425700120595
MetaSimHC	250	TACOA	Genus	Archaeoglobus fulgidus DSM 4304	0.210175438596491	0.363323898099474	1.42660735948241
MetaSimHC	250	TACOA	Genus	Pseudomonas aeruginosa PA7	0.761341974837972	0.879116041556612	3.45285261489699
MetaSimHC	250	TACOA	Genus	Agrobacterium fabrum str. C58	0.775142146410803	0.895836541916936	3.50218183684994
MetaSimHC	250	TACOA	Genus	Bdellovibrio bacteriovorus HD100	0.673696114954763	0.855971600033809	3.4145042684473
MetaSimHC	250	TACOA	Genus	Nitrosomonas europaea ATCC 19718	0.609667727112054	0.809361801970906	3.2130455185359
MetaSimHC	250	TACOA	Genus	Streptomyces coelicolor A3(2)	0.320638887379801	0.474818986323411	1.81677393403057
MetaSimHC	250	TACOA	Family	Sulfolobus tokodaii str. 7	0.122935435435435	0.182782196176922	0.520161852937073
MetaSimHC	250	TACOA	Family	Anabaena variabilis ATCC 29413	0.587872447875334	0.778382767349668	2.31198356975689
MetaSimHC	250	TACOA	Family	Clostridium acetobutylicum ATCC 824	0.444280486365246	0.652422640201092	1.94712663604057
MetaSimHC	250	TACOA	Family	Campylobacter jejuni subsp. jejuni 81-176	0.528529411764706	0.816818181818182	2.38613636363636
MetaSimHC	250	TACOA	Family	Lactococcus lactis subsp. cremoris SK11	0.569526345824615	0.810284167794317	2.41204330175913
MetaSimHC	250	TACOA	Family	Archaeoglobus fulgidus DSM 4304	0.210526315789474	0.364593882924853	1.06542434676929
MetaSimHC	250	TACOA	Family	Pseudomonas aeruginosa PA7	0.760121997712543	0.877514193917521	2.57118964834294
MetaSimHC	250	TACOA	Family	Agrobacterium fabrum str. C58	0.774653518123667	0.895869721565807	2.62020959621905
MetaSimHC	250	TACOA	Family	Bdellovibrio bacteriovorus HD100	0.66897285790314	0.854956640027206	2.55475259309641
MetaSimHC	250	TACOA	Family	Nitrosomonas europaea ATCC 19718	0.609225874867444	0.808490676674094	2.40060982760643
MetaSimHC	250	TACOA	Family	Streptomyces coelicolor A3(2)	0.321154995382192	0.475067304215052	1.34403503837345
MetaSimHC	250	TACOA	Order	Sulfolobus tokodaii str. 7	0.122184684684685	0.179809418588593	0.330341113105925
MetaSimHC	250	TACOA	Order	Anabaena variabilis ATCC 29413	0.555623692374288	0.748190605722058	1.4723854859863
MetaSimHC	250	TACOA	Order	Clostridium acetobutylicum ATCC 824	0.433478928107661	0.630819446830442	1.25657103590448
MetaSimHC	250	TACOA	Order	Campylobacter jejuni subsp. jejuni 81-176	0.513823529411765	0.804142692750288	1.54177215189873
MetaSimHC	250	TACOA	Order	Lactococcus lactis subsp. cremoris SK11	0.528533384059349	0.780696824950829	1.55422871593144
MetaSimHC	250	TACOA	Order	Archaeoglobus fulgidus DSM 4304	0.208888888888889	0.360371267150928	0.688054882970137
MetaSimHC	250	TACOA	Order	Pseudomonas aeruginosa PA7	0.758139534883721	0.886620000891703	1.66529938918365
MetaSimHC	250	TACOA	Order	Agrobacterium fabrum str. C58	0.76159381663113	0.895206766917293	1.70525271512114
MetaSimHC	250	TACOA	Order	Bdellovibrio bacteriovorus HD100	0.647618414050027	0.858389912706111	1.69094436116745
MetaSimHC	250	TACOA	Order	Nitrosomonas europaea ATCC 19718	0.592347119123365	0.799308371094682	1.5559265442404
MetaSimHC	250	TACOA	Order	Streptomyces coelicolor A3(2)	0.27568316401369	0.392368360009279	0.777932420938684
MetaSimHC	250	TACOA	Class	Sulfolobus tokodaii str. 7	0.0864301801801802	0.133304385584021	0.133304385584021
MetaSimHC	250	TACOA	Class	Anabaena variabilis ATCC 29413	0.375045090541808	0.662271482260017	0.662271482260017
MetaSimHC	250	TACOA	Class	Clostridium acetobutylicum ATCC 824	0.420670522960689	0.682140122511485	0.677545941807044
MetaSimHC	250	TACOA	Class	Campylobacter jejuni subsp. jejuni 81-176	0.466029411764706	0.726834862385321	0.726605504587156
MetaSimHC	250	TACOA	Class	Lactococcus lactis subsp. cremoris SK11	0.455107475746624	0.7166392092257	0.712146173431182
MetaSimHC	250	TACOA	Class	Archaeoglobus fulgidus DSM 4304	0	0	0
MetaSimHC	250	TACOA	Class	Pseudomonas aeruginosa PA7	0.586160884483416	0.75794922356421	0.757899926053734
MetaSimHC	250	TACOA	Class	Agrobacterium fabrum str. C58	0.58115671641791	0.760993485342019	0.760702652396464
MetaSimHC	250	TACOA	Class	Bdellovibrio bacteriovorus HD100	0.516897285790314	0.778869286287089	0.778769045709703
MetaSimHC	250	TACOA	Class	Nitrosomonas europaea ATCC 19718	0.438759278897137	0.638174807197943	0.638174807197943
MetaSimHC	250	TACOA	Class	Streptomyces coelicolor A3(2)	0.187808985711957	0.256768299476362	0.256768299476362
MetaSimHC	500	CARMA3	Nothing	Sulfolobus tokodaii str. 7	0.888455827765405	0.998956594323873	0.153797996661102
MetaSimHC	500	CARMA3	Nothing	Anabaena variabilis ATCC 29413	0.936074042186827	0.97957804639988	0.255574742848562
MetaSimHC	500	CARMA3	Nothing	Clostridium acetobutylicum ATCC 824	0.980783444198078	0.996121606405605	0.103965970223946
MetaSimHC	500	CARMA3	Nothing	Campylobacter jejuni subsp. jejuni 81-176	0.981546572934974	0.993477616365253	0.0930922027868367
MetaSimHC	500	CARMA3	Nothing	Lactococcus lactis subsp. cremoris SK11	0.964160498636541	0.991387943120368	0.173643100340477
MetaSimHC	500	CARMA3	Nothing	Archaeoglobus fulgidus DSM 4304	0.886363636363636	0.994897959183674	0.11734693877551
MetaSimHC	500	CARMA3	Nothing	Pseudomonas aeruginosa PA7	0.966905318527177	0.993320324226959	0.0950165115580907
MetaSimHC	500	CARMA3	Nothing	Agrobacterium fabrum str. C58	0.865523944159746	0.923279924599435	1.34891611687088
MetaSimHC	500	CARMA3	Nothing	Bdellovibrio bacteriovorus HD100	0.968079539508111	0.998381003777658	0.0771721532649757
MetaSimHC	500	CARMA3	Nothing	Nitrosomonas europaea ATCC 19718	0.937002172338885	0.988540870893812	0.165393430099312
MetaSimHC	500	CARMA3	Nothing	Streptomyces coelicolor A3(2)	0.934882954170788	0.997771391707231	0.155767990147205
MetaSimHC	500	CARMA3	Species	Sulfolobus tokodaii str. 7	0.856904231625835	0.966506175423906	0.772451329286163
MetaSimHC	500	CARMA3	Species	Anabaena variabilis ATCC 29413	0.193786769981346	0.20729086722947	0.599693016116654
MetaSimHC	500	CARMA3	Species	Clostridium acetobutylicum ATCC 824	0.826558265582656	0.939512741528983	1.37804536544385
MetaSimHC	500	CARMA3	Species	Campylobacter jejuni subsp. jejuni 81-176	0.843292325717633	0.926915647134578	0.763039278815196
MetaSimHC	500	CARMA3	Species	Lactococcus lactis subsp. cremoris SK11	0.784378652123101	0.871079385680294	1.42591390871728
MetaSimHC	500	CARMA3	Species	Archaeoglobus fulgidus DSM 4304	0.690191387559809	0.830215827338129	1.51280575539568
MetaSimHC	500	CARMA3	Species	Pseudomonas aeruginosa PA7	0.879529514903565	0.91711739163556	1.10527919555115
MetaSimHC	500	CARMA3	Species	Agrobacterium fabrum str. C58	0.865523944159746	0.923279924599435	0.425164938737041
MetaSimHC	500	CARMA3	Species	Bdellovibrio bacteriovorus HD100	0.595368916797488	0.891653605015674	2.94925548589342
MetaSimHC	500	CARMA3	Species	Nitrosomonas europaea ATCC 19718	0.826574945691528	0.88471226506491	0.913970160821546
MetaSimHC	500	CARMA3	Species	Streptomyces coelicolor A3(2)	0.933069568084405	0.973735520128455	0.574492487670604
MetaSimHC	500	CARMA3	Genus	Sulfolobus tokodaii str. 7	0.679472902746845	0.881319210399615	0.708955223880597
MetaSimHC	500	CARMA3	Genus	Anabaena variabilis ATCC 29413	0.188047065576123	0.201475901299101	0.408178953032516
MetaSimHC	500	CARMA3	Genus	Clostridium acetobutylicum ATCC 824	0.616531165311653	0.764705882352941	1.93170359052712
MetaSimHC	500	CARMA3	Genus	Campylobacter jejuni subsp. jejuni 81-176	0.695664909197422	0.81141100102494	1.7717799795012
MetaSimHC	500	CARMA3	Genus	Lactococcus lactis subsp. cremoris SK11	0.642968445656408	0.735844850646456	1.24409273294695
MetaSimHC	500	CARMA3	Genus	Archaeoglobus fulgidus DSM 4304	0.588516746411483	0.75160403299725	1.60678276810266
MetaSimHC	500	CARMA3	Genus	Pseudomonas aeruginosa PA7	0.665181180596143	0.723250456747955	1.36587497021209
MetaSimHC	500	CARMA3	Genus	Agrobacterium fabrum str. C58	0.76462272486305	0.807803603099039	0.798935872304677
MetaSimHC	500	CARMA3	Genus	Bdellovibrio bacteriovorus HD100	0.49738356881214	0.811526147278549	2.85122732123799
MetaSimHC	500	CARMA3	Genus	Nitrosomonas europaea ATCC 19718	0.729905865314989	0.792141453831041	1.76345776031434
MetaSimHC	500	CARMA3	Genus	Streptomyces coelicolor A3(2)	0.795801736454555	0.875362669245648	1.232833655706
MetaSimHC	500	CARMA3	Family	Sulfolobus tokodaii str. 7	0.330363771343727	0.547523838818825	0.954783143648108
MetaSimHC	500	CARMA3	Family	Anabaena variabilis ATCC 29413	0.457023963265892	0.506802450473387	0.969846447609197
MetaSimHC	500	CARMA3	Family	Clostridium acetobutylicum ATCC 824	0.585981768908598	0.741543257989088	1.34403741231489
MetaSimHC	500	CARMA3	Family	Campylobacter jejuni subsp. jejuni 81-176	0.625951962507323	0.742271622091004	1.20250086835707
MetaSimHC	500	CARMA3	Family	Lactococcus lactis subsp. cremoris SK11	0.664004674717569	0.785846011987091	0.828261871830337
MetaSimHC	500	CARMA3	Family	Archaeoglobus fulgidus DSM 4304	0.284688995215311	0.413913043478261	0.944
MetaSimHC	500	CARMA3	Family	Pseudomonas aeruginosa PA7	0.577586206896552	0.62468394437421	1.03911188369153
MetaSimHC	500	CARMA3	Family	Agrobacterium fabrum str. C58	0.753048241738823	0.816848763657274	0.680371861222925
MetaSimHC	500	CARMA3	Family	Bdellovibrio bacteriovorus HD100	0.49869178440607	0.812793176972281	2.04520255863539
MetaSimHC	500	CARMA3	Family	Nitrosomonas europaea ATCC 19718	0.652063721940623	0.716530734036204	1.12054903520987
MetaSimHC	500	CARMA3	Family	Streptomyces coelicolor A3(2)	0.767611825475327	0.845990794573643	0.524890988372093
MetaSimHC	500	CARMA3	Order	Sulfolobus tokodaii str. 7	0.332776540460282	0.55305367057372	0.412708204811845
MetaSimHC	500	CARMA3	Order	Anabaena variabilis ATCC 29413	0.632013201320132	0.719454426657955	0.783975824893826
MetaSimHC	500	CARMA3	Order	Clostridium acetobutylicum ATCC 824	0.480783444198078	0.644910773298083	0.893423661599471
MetaSimHC	500	CARMA3	Order	Campylobacter jejuni subsp. jejuni 81-176	0.673403632103105	0.872817008352316	0.831435079726651
MetaSimHC	500	CARMA3	Order	Lactococcus lactis subsp. cremoris SK11	0.440007791195949	0.602239402825913	0.95147960543855
MetaSimHC	500	CARMA3	Order	Archaeoglobus fulgidus DSM 4304	0.291148325358852	0.422863099374566	0.540653231410702
MetaSimHC	500	CARMA3	Order	Pseudomonas aeruginosa PA7	0.563924605493863	0.612473220661747	0.386415932714433
MetaSimHC	500	CARMA3	Order	Agrobacterium fabrum str. C58	0.663544795900336	0.751827009710682	0.408949844829312
MetaSimHC	500	CARMA3	Order	Bdellovibrio bacteriovorus HD100	0.467948717948718	0.797725245316682	1.29326494201606
MetaSimHC	500	CARMA3	Order	Nitrosomonas europaea ATCC 19718	0.654417089065894	0.724013619066693	0.398157420388544
MetaSimHC	500	CARMA3	Order	Streptomyces coelicolor A3(2)	0.448675678646005	0.597643097643098	0.94934855804421
MetaSimHC	500	CARMA3	Class	Sulfolobus tokodaii str. 7	0.0825909428359317	0.211301044634378	0.211301044634378
MetaSimHC	500	CARMA3	Class	Anabaena variabilis ATCC 29413	0.32013201320132	0.638249177513946	0.638249177513946
MetaSimHC	500	CARMA3	Class	Clostridium acetobutylicum ATCC 824	0.367331855136733	0.614085667215815	0.558690280065898
MetaSimHC	500	CARMA3	Class	Campylobacter jejuni subsp. jejuni 81-176	0.405389572349151	0.750949538795442	0.750949538795442
MetaSimHC	500	CARMA3	Class	Lactococcus lactis subsp. cremoris SK11	0.4002726918582	0.733143061006065	0.65643952907599
MetaSimHC	500	CARMA3	Class	Archaeoglobus fulgidus DSM 4304	0.29377990430622	0.44508880028996	0.0692279811525915
MetaSimHC	500	CARMA3	Class	Pseudomonas aeruginosa PA7	0.421098772647575	0.660857601467553	0.660857601467553
MetaSimHC	500	CARMA3	Class	Agrobacterium fabrum str. C58	0.393885845555752	0.711913126796551	0.711913126796551
MetaSimHC	500	CARMA3	Class	Bdellovibrio bacteriovorus HD100	0.336211407639979	0.703723986856517	0.703723986856517
MetaSimHC	500	CARMA3	Class	Nitrosomonas europaea ATCC 19718	0.426140477914555	0.672763646756216	0.672763646756216
MetaSimHC	500	CARMA3	Class	Streptomyces coelicolor A3(2)	0.411748543796022	0.744608963529762	0.744608963529762
MetaSimHC	500	CLARK	Nothing	Sulfolobus tokodaii str. 7	1	1	0
MetaSimHC	500	CLARK	Nothing	Anabaena variabilis ATCC 29413	0.834266035299182	0.947291242362525	0.00896130346232179
MetaSimHC	500	CLARK	Nothing	Clostridium acetobutylicum ATCC 824	1	1	0
MetaSimHC	500	CLARK	Nothing	Campylobacter jejuni subsp. jejuni 81-176	0.998828353837141	1	0
MetaSimHC	500	CLARK	Nothing	Lactococcus lactis subsp. cremoris SK11	1	1	0.0101285547331515
MetaSimHC	500	CLARK	Nothing	Archaeoglobus fulgidus DSM 4304	1	1	0.00239234449760766
MetaSimHC	500	CLARK	Nothing	Pseudomonas aeruginosa PA7	0.999196376388077	1	0.0106748555969876
MetaSimHC	500	CLARK	Nothing	Agrobacterium fabrum str. C58	1	1	0.0028273546562997
MetaSimHC	500	CLARK	Nothing	Bdellovibrio bacteriovorus HD100	1	1	0
MetaSimHC	500	CLARK	Nothing	Nitrosomonas europaea ATCC 19718	1	1	0
MetaSimHC	500	CLARK	Nothing	Streptomyces coelicolor A3(2)	1	1	0.000219804374107045
MetaSimHC	500	CLARK	Species	Sulfolobus tokodaii str. 7	0.0105790645879733	0.117043121149897	0.0472279260780287
MetaSimHC	500	CLARK	Species	Anabaena variabilis ATCC 29413	0.00315683742287272	0.0422264875239923	0.0527831094049904
MetaSimHC	500	CLARK	Species	Clostridium acetobutylicum ATCC 824	0.0110864745011086	0.0855513307984791	0.0437262357414449
MetaSimHC	500	CLARK	Species	Campylobacter jejuni subsp. jejuni 81-176	0.0105448154657293	0.0609137055837563	0.0236886632825719
MetaSimHC	500	CLARK	Species	Lactococcus lactis subsp. cremoris SK11	0.00818075574600701	0.0376007162041182	0.0644583706356312
MetaSimHC	500	CLARK	Species	Archaeoglobus fulgidus DSM 4304	0.00502392344497608	0.101449275362319	0.0579710144927536
MetaSimHC	500	CLARK	Species	Pseudomonas aeruginosa PA7	0.0263004091174752	0.0430313172364332	0.0346641166626823
MetaSimHC	500	CLARK	Species	Agrobacterium fabrum str. C58	0.0160805796077045	0.0236179600311446	0.0234881910199844
MetaSimHC	500	CLARK	Species	Bdellovibrio bacteriovorus HD100	0.00065410779696494	0.0176056338028169	0.0422535211267606
MetaSimHC	500	CLARK	Species	Nitrosomonas europaea ATCC 19718	0.0141202027516293	0.0684811237928007	0.0509218612818262
MetaSimHC	500	CLARK	Species	Streptomyces coelicolor A3(2)	0.0287394219144961	0.0440792246101981	0.0176148335440371
MetaSimHC	500	CLARK	Genus	Sulfolobus tokodaii str. 7	0.000927988121752042	0.0271739130434783	0.016304347826087
MetaSimHC	500	CLARK	Genus	Anabaena variabilis ATCC 29413	0.00222413545702396	0.0308457711442786	0.00995024875621891
MetaSimHC	500	CLARK	Genus	Clostridium acetobutylicum ATCC 824	0.000492732200049273	0.00886917960088692	0.0199556541019956
MetaSimHC	500	CLARK	Genus	Campylobacter jejuni subsp. jejuni 81-176	0.00351493848857645	0.0451127819548872	0.0488721804511278
MetaSimHC	500	CLARK	Genus	Lactococcus lactis subsp. cremoris SK11	0.00525905726529022	0.0287539936102236	0.0362087326943557
MetaSimHC	500	CLARK	Genus	Archaeoglobus fulgidus DSM 4304	0	0	0
MetaSimHC	500	CLARK	Genus	Pseudomonas aeruginosa PA7	0.00526008182349503	0.0139724432369494	0.0271686396274015
MetaSimHC	500	CLARK	Genus	Agrobacterium fabrum str. C58	0.0151086764446015	0.0416260954235638	0.0374878286270691
MetaSimHC	500	CLARK	Genus	Bdellovibrio bacteriovorus HD100	0.000261643118785976	0.00793650793650794	0.0238095238095238
MetaSimHC	500	CLARK	Genus	Nitrosomonas europaea ATCC 19718	0.00217233888486604	0.0225140712945591	0.0619136960600375
MetaSimHC	500	CLARK	Genus	Streptomyces coelicolor A3(2)	0.00461589185624794	0.0157894736842105	0.0308270676691729
MetaSimHC	500	CLARK	Family	Sulfolobus tokodaii str. 7	0	0	0
MetaSimHC	500	CLARK	Family	Anabaena variabilis ATCC 29413	0.00229588176208925	0.012987012987013	0.0162337662337662
MetaSimHC	500	CLARK	Family	Clostridium acetobutylicum ATCC 824	0	0	0
MetaSimHC	500	CLARK	Family	Campylobacter jejuni subsp. jejuni 81-176	0	0	0
MetaSimHC	500	CLARK	Family	Lactococcus lactis subsp. cremoris SK11	0.00350603817686015	0.0316901408450704	0.0211267605633803
MetaSimHC	500	CLARK	Family	Archaeoglobus fulgidus DSM 4304	0.000239234449760766	0.0131578947368421	0.0263157894736842
MetaSimHC	500	CLARK	Family	Pseudomonas aeruginosa PA7	0.00401811805961426	0.0124971597364235	0.0204498977505112
MetaSimHC	500	CLARK	Family	Agrobacterium fabrum str. C58	0.00715674147375861	0.0301115241635688	0.024907063197026
MetaSimHC	500	CLARK	Family	Bdellovibrio bacteriovorus HD100	0.000130821559392988	0.0040650406504065	0.00813008130081301
MetaSimHC	500	CLARK	Family	Nitrosomonas europaea ATCC 19718	0.00126719768283852	0.0145833333333333	0.025
MetaSimHC	500	CLARK	Family	Streptomyces coelicolor A3(2)	0.00434113638861413	0.0161653366073256	0.0190300798035605
MetaSimHC	500	CLARK	Order	Sulfolobus tokodaii str. 7	0	0	0
MetaSimHC	500	CLARK	Order	Anabaena variabilis ATCC 29413	0.000215238915195867	0.00475435816164818	0.00475435816164818
MetaSimHC	500	CLARK	Order	Clostridium acetobutylicum ATCC 824	0	0	0
MetaSimHC	500	CLARK	Order	Campylobacter jejuni subsp. jejuni 81-176	0	0	0
MetaSimHC	500	CLARK	Order	Lactococcus lactis subsp. cremoris SK11	0	0	0
MetaSimHC	500	CLARK	Order	Archaeoglobus fulgidus DSM 4304	0	0	0
MetaSimHC	500	CLARK	Order	Pseudomonas aeruginosa PA7	0.00357977790765634	0.0140160183066362	0.00829519450800915
MetaSimHC	500	CLARK	Order	Agrobacterium fabrum str. C58	0	0	0
MetaSimHC	500	CLARK	Order	Bdellovibrio bacteriovorus HD100	0	0	0
MetaSimHC	500	CLARK	Order	Nitrosomonas europaea ATCC 19718	0	0	0
MetaSimHC	500	CLARK	Order	Streptomyces coelicolor A3(2)	0	0	0
MetaSimHC	500	CLARK	Class	Sulfolobus tokodaii str. 7	0	0	0
MetaSimHC	500	CLARK	Class	Anabaena variabilis ATCC 29413	0	0	0
MetaSimHC	500	CLARK	Class	Clostridium acetobutylicum ATCC 824	0	0	0
MetaSimHC	500	CLARK	Class	Campylobacter jejuni subsp. jejuni 81-176	0	0	0
MetaSimHC	500	CLARK	Class	Lactococcus lactis subsp. cremoris SK11	0	0	0
MetaSimHC	500	CLARK	Class	Archaeoglobus fulgidus DSM 4304	0.000239234449760766	0.0147058823529412	0
MetaSimHC	500	CLARK	Class	Pseudomonas aeruginosa PA7	0	0	0
MetaSimHC	500	CLARK	Class	Agrobacterium fabrum str. C58	0	0	0
MetaSimHC	500	CLARK	Class	Bdellovibrio bacteriovorus HD100	0	0	0
MetaSimHC	500	CLARK	Class	Nitrosomonas europaea ATCC 19718	0	0	0
MetaSimHC	500	CLARK	Class	Streptomyces coelicolor A3(2)	0	0	0
MetaSimHC	500	DiScRIBinATE BLASTX	Nothing	Sulfolobus tokodaii str. 7	0.97735708982925	0.99886191198786	1.11741274658574
MetaSimHC	500	DiScRIBinATE BLASTX	Nothing	Anabaena variabilis ATCC 29413	0.971086239058689	0.988172592538512	1.8111995327444
MetaSimHC	500	DiScRIBinATE BLASTX	Nothing	Clostridium acetobutylicum ATCC 824	0.974624291697462	0.99347061778001	1.0429432446007
MetaSimHC	500	DiScRIBinATE BLASTX	Nothing	Campylobacter jejuni subsp. jejuni 81-176	0.919742237844171	0.993356532742803	1.03511546978804
MetaSimHC	500	DiScRIBinATE BLASTX	Nothing	Lactococcus lactis subsp. cremoris SK11	0.955005843396961	0.992108458114124	1.13435855928774
MetaSimHC	500	DiScRIBinATE BLASTX	Nothing	Archaeoglobus fulgidus DSM 4304	0.950239234449761	0.996237772761475	0.996237772761475
MetaSimHC	500	DiScRIBinATE BLASTX	Nothing	Pseudomonas aeruginosa PA7	0.991306253652835	0.9977939554379	1.15993823075226
MetaSimHC	500	DiScRIBinATE BLASTX	Nothing	Agrobacterium fabrum str. C58	0.874182717794663	0.939779635258359	2.66650835866261
MetaSimHC	500	DiScRIBinATE BLASTX	Nothing	Bdellovibrio bacteriovorus HD100	0.995552066980638	0.998032786885246	1.01337704918033
MetaSimHC	500	DiScRIBinATE BLASTX	Nothing	Nitrosomonas europaea ATCC 19718	0.98551774076756	0.995610826627652	1.2075713240673
MetaSimHC	500	DiScRIBinATE BLASTX	Nothing	Streptomyces coelicolor A3(2)	0.86069897790966	0.997961134119146	1.08658808537751
MetaSimHC	500	DiScRIBinATE BLASTX	Species	Sulfolobus tokodaii str. 7	0.864699331848552	0.978370432591348	1.46997060058799
MetaSimHC	500	DiScRIBinATE BLASTX	Species	Anabaena variabilis ATCC 29413	0.456091261300043	0.474899148363962	0.977289705662633
MetaSimHC	500	DiScRIBinATE BLASTX	Species	Clostridium acetobutylicum ATCC 824	0.686991869918699	0.947180706521739	2.05129076086957
MetaSimHC	500	DiScRIBinATE BLASTX	Species	Campylobacter jejuni subsp. jejuni 81-176	0.853837141183363	0.95075016307893	1.64481409001957
MetaSimHC	500	DiScRIBinATE BLASTX	Species	Lactococcus lactis subsp. cremoris SK11	0.776392676275808	0.958633958633959	1.83573833573834
MetaSimHC	500	DiScRIBinATE BLASTX	Species	Archaeoglobus fulgidus DSM 4304	0.0892344497607656	0.413525498891353	1.70177383592018
MetaSimHC	500	DiScRIBinATE BLASTX	Species	Pseudomonas aeruginosa PA7	0.866963763880771	0.924293169249942	1.71586572162941
MetaSimHC	500	DiScRIBinATE BLASTX	Species	Agrobacterium fabrum str. C58	0.868086234317017	0.933491686460808	1.69928741092637
MetaSimHC	500	DiScRIBinATE BLASTX	Species	Bdellovibrio bacteriovorus HD100	0.410779696493982	0.808653103270667	3.67164563481844
MetaSimHC	500	DiScRIBinATE BLASTX	Species	Nitrosomonas europaea ATCC 19718	0.867125271542361	0.929194956353055	1.31425800193986
MetaSimHC	500	DiScRIBinATE BLASTX	Species	Streptomyces coelicolor A3(2)	0.548576766677657	0.931945481702763	1.55582524271845
MetaSimHC	500	DiScRIBinATE BLASTX	Genus	Sulfolobus tokodaii str. 7	0.626763177431329	0.884726224783862	0.97877914592612
MetaSimHC	500	DiScRIBinATE BLASTX	Genus	Anabaena variabilis ATCC 29413	0.44167025398192	0.460985472517598	0.538939643552494
MetaSimHC	500	DiScRIBinATE BLASTX	Genus	Clostridium acetobutylicum ATCC 824	0.388026607538803	0.760502172863351	2.08812168034766
MetaSimHC	500	DiScRIBinATE BLASTX	Genus	Campylobacter jejuni subsp. jejuni 81-176	0.555946104276508	0.823427331887202	1.88676789587853
MetaSimHC	500	DiScRIBinATE BLASTX	Genus	Lactococcus lactis subsp. cremoris SK11	0.603038566419945	0.867226890756303	1.58263305322129
MetaSimHC	500	DiScRIBinATE BLASTX	Genus	Archaeoglobus fulgidus DSM 4304	0.106937799043062	0.424904942965779	1.33555133079848
MetaSimHC	500	DiScRIBinATE BLASTX	Genus	Pseudomonas aeruginosa PA7	0.644506136762127	0.73657844201386	1.44802538198213
MetaSimHC	500	DiScRIBinATE BLASTX	Genus	Agrobacterium fabrum str. C58	0.799522883901749	0.886548447144117	1.01185460958166
MetaSimHC	500	DiScRIBinATE BLASTX	Genus	Bdellovibrio bacteriovorus HD100	0.396520146520146	0.7905581637976	2.79186228482003
MetaSimHC	500	DiScRIBinATE BLASTX	Genus	Nitrosomonas europaea ATCC 19718	0.69768283852281	0.811539271425563	1.67761634028216
MetaSimHC	500	DiScRIBinATE BLASTX	Genus	Streptomyces coelicolor A3(2)	0.672436531486977	0.838725154215216	1.26799177518849
MetaSimHC	500	DiScRIBinATE BLASTX	Family	Sulfolobus tokodaii str. 7	0.158314773570898	0.403691433980123	0.733080927591103
MetaSimHC	500	DiScRIBinATE BLASTX	Family	Anabaena variabilis ATCC 29413	0.465346534653465	0.511473858528507	1.08571879189338
MetaSimHC	500	DiScRIBinATE BLASTX	Family	Clostridium acetobutylicum ATCC 824	0.32680463168268	0.666080843585237	1.4034647250816
MetaSimHC	500	DiScRIBinATE BLASTX	Family	Campylobacter jejuni subsp. jejuni 81-176	0.434387814879906	0.658525754884547	1.22380106571936
MetaSimHC	500	DiScRIBinATE BLASTX	Family	Lactococcus lactis subsp. cremoris SK11	0.56213478768991	0.787019361876193	1.07853831469866
MetaSimHC	500	DiScRIBinATE BLASTX	Family	Archaeoglobus fulgidus DSM 4304	0.293540669856459	0.552453849617289	1.18595227375056
MetaSimHC	500	DiScRIBinATE BLASTX	Family	Pseudomonas aeruginosa PA7	0.558591466978375	0.668356643356643	1.19291958041958
MetaSimHC	500	DiScRIBinATE BLASTX	Family	Agrobacterium fabrum str. C58	0.529068740060081	0.652429723251253	0.778165177598605
MetaSimHC	500	DiScRIBinATE BLASTX	Family	Bdellovibrio bacteriovorus HD100	0.396520146520146	0.789734236581553	2.00052110474205
MetaSimHC	500	DiScRIBinATE BLASTX	Family	Nitrosomonas europaea ATCC 19718	0.58091962346126	0.734324942791762	1.28901601830664
MetaSimHC	500	DiScRIBinATE BLASTX	Family	Streptomyces coelicolor A3(2)	0.640839652709089	0.804275862068966	0.656
MetaSimHC	500	DiScRIBinATE BLASTX	Order	Sulfolobus tokodaii str. 7	0.160356347438753	0.408124704770902	0.331601322626358
MetaSimHC	500	DiScRIBinATE BLASTX	Order	Anabaena variabilis ATCC 29413	0.694647725642129	0.799372523117569	0.910749669749009
MetaSimHC	500	DiScRIBinATE BLASTX	Order	Clostridium acetobutylicum ATCC 824	0.256590293175659	0.536579082946935	0.806027820710974
MetaSimHC	500	DiScRIBinATE BLASTX	Order	Campylobacter jejuni subsp. jejuni 81-176	0.490626830697129	0.846814964610718	0.701213346814965
MetaSimHC	500	DiScRIBinATE BLASTX	Order	Lactococcus lactis subsp. cremoris SK11	0.360537592520452	0.572710396039604	0.675433168316832
MetaSimHC	500	DiScRIBinATE BLASTX	Order	Archaeoglobus fulgidus DSM 4304	0.299760765550239	0.564668769716088	0.648490310950879
MetaSimHC	500	DiScRIBinATE BLASTX	Order	Pseudomonas aeruginosa PA7	0.551504967855056	0.660570528526426	0.509450472523626
MetaSimHC	500	DiScRIBinATE BLASTX	Order	Agrobacterium fabrum str. C58	0.509365612298993	0.689181111775254	0.572982665869695
MetaSimHC	500	DiScRIBinATE BLASTX	Order	Bdellovibrio bacteriovorus HD100	0.379120879120879	0.774452164617851	1.16435061464458
MetaSimHC	500	DiScRIBinATE BLASTX	Order	Nitrosomonas europaea ATCC 19718	0.571144098479363	0.728469175709998	0.534518586931425
MetaSimHC	500	DiScRIBinATE BLASTX	Order	Streptomyces coelicolor A3(2)	0.329926365534674	0.482753075500523	0.731687706038434
MetaSimHC	500	DiScRIBinATE BLASTX	Class	Sulfolobus tokodaii str. 7	0.052709725315516	0.13634181469035	0.13634181469035
MetaSimHC	500	DiScRIBinATE BLASTX	Class	Anabaena variabilis ATCC 29413	0.190701678863539	0.45358361774744	0.45358361774744
MetaSimHC	500	DiScRIBinATE BLASTX	Class	Clostridium acetobutylicum ATCC 824	0.197092880019709	0.487656202377324	0.463273392258458
MetaSimHC	500	DiScRIBinATE BLASTX	Class	Campylobacter jejuni subsp. jejuni 81-176	0.225834797891037	0.546033994334278	0.546033994334278
MetaSimHC	500	DiScRIBinATE BLASTX	Class	Lactococcus lactis subsp. cremoris SK11	0.223607323724192	0.510449088483771	0.486438417074255
MetaSimHC	500	DiScRIBinATE BLASTX	Class	Archaeoglobus fulgidus DSM 4304	0.328947368421053	0.628140703517588	0.0507080858839653
MetaSimHC	500	DiScRIBinATE BLASTX	Class	Pseudomonas aeruginosa PA7	0.234292811221508	0.474618913719106	0.474618913719106
MetaSimHC	500	DiScRIBinATE BLASTX	Class	Agrobacterium fabrum str. C58	0.222742534016611	0.48780959752322	0.48780959752322
MetaSimHC	500	DiScRIBinATE BLASTX	Class	Bdellovibrio bacteriovorus HD100	0.196232339089482	0.522466039707419	0.522466039707419
MetaSimHC	500	DiScRIBinATE BLASTX	Class	Nitrosomonas europaea ATCC 19718	0.226466328747285	0.464020771513353	0.464020771513353
MetaSimHC	500	DiScRIBinATE BLASTX	Class	Streptomyces coelicolor A3(2)	0.220683591603473	0.493912187922765	0.493912187922765
MetaSimHC	500	DiScRIBinATE RAPSearch2	Nothing	Sulfolobus tokodaii str. 7	0.972160356347439	0.999427590154551	2.02327800038161
MetaSimHC	500	DiScRIBinATE RAPSearch2	Nothing	Anabaena variabilis ATCC 29413	0.97259291146506	0.995812825975171	2.08734298097407
MetaSimHC	500	DiScRIBinATE RAPSearch2	Nothing	Clostridium acetobutylicum ATCC 824	0.982015274698201	0.991172448091508	2.00310829292553
MetaSimHC	500	DiScRIBinATE RAPSearch2	Nothing	Campylobacter jejuni subsp. jejuni 81-176	0.983889865260691	0.989687684148497	1.99469652327637
MetaSimHC	500	DiScRIBinATE RAPSearch2	Nothing	Lactococcus lactis subsp. cremoris SK11	0.977015971951695	0.988179669030733	2.00945626477541
MetaSimHC	500	DiScRIBinATE RAPSearch2	Nothing	Archaeoglobus fulgidus DSM 4304	0.989952153110048	0.996388153142307	2.02311581988924
MetaSimHC	500	DiScRIBinATE RAPSearch2	Nothing	Pseudomonas aeruginosa PA7	0.986265341905319	0.993450585032011	2.05232173081169
MetaSimHC	500	DiScRIBinATE RAPSearch2	Nothing	Agrobacterium fabrum str. C58	0.959003357483654	0.996602699476632	2.02662749058856
MetaSimHC	500	DiScRIBinATE RAPSearch2	Nothing	Bdellovibrio bacteriovorus HD100	0.992673992673993	0.996978058073841	2.00131388779398
MetaSimHC	500	DiScRIBinATE RAPSearch2	Nothing	Nitrosomonas europaea ATCC 19718	0.973207820419986	0.989508558807289	2.11430149088901
MetaSimHC	500	DiScRIBinATE RAPSearch2	Nothing	Streptomyces coelicolor A3(2)	0.987526101769425	0.996396096695498	2.0110334885784
MetaSimHC	500	DiScRIBinATE RAPSearch2	Species	Sulfolobus tokodaii str. 7	0.834446919079436	0.992494481236203	1.71037527593819
MetaSimHC	500	DiScRIBinATE RAPSearch2	Species	Anabaena variabilis ATCC 29413	0.905223131008753	0.978668941979522	1.38031337263419
MetaSimHC	500	DiScRIBinATE RAPSearch2	Species	Clostridium acetobutylicum ATCC 824	0.668144863266814	0.946596858638743	2.50785340314136
MetaSimHC	500	DiScRIBinATE RAPSearch2	Species	Campylobacter jejuni subsp. jejuni 81-176	0.75717633274751	0.935577271082157	1.97937024972856
MetaSimHC	500	DiScRIBinATE RAPSearch2	Species	Lactococcus lactis subsp. cremoris SK11	0.744448772886638	0.921630094043887	1.9435736677116
MetaSimHC	500	DiScRIBinATE RAPSearch2	Species	Archaeoglobus fulgidus DSM 4304	0.626794258373206	0.902514640027558	2.12263176024802
MetaSimHC	500	DiScRIBinATE RAPSearch2	Species	Pseudomonas aeruginosa PA7	0.852571595558153	0.943792964011322	1.8589567327133
MetaSimHC	500	DiScRIBinATE RAPSearch2	Species	Agrobacterium fabrum str. C58	0.935677681569182	0.980011104941699	1.27817878956135
MetaSimHC	500	DiScRIBinATE RAPSearch2	Species	Bdellovibrio bacteriovorus HD100	0.153846153846154	0.622222222222222	2.47248677248677
MetaSimHC	500	DiScRIBinATE RAPSearch2	Species	Nitrosomonas europaea ATCC 19718	0.829471397538016	0.922674184454289	1.60994764397906
MetaSimHC	500	DiScRIBinATE RAPSearch2	Species	Streptomyces coelicolor A3(2)	0.859764809319705	0.970956931860494	1.32946506143726
MetaSimHC	500	DiScRIBinATE RAPSearch2	Genus	Sulfolobus tokodaii str. 7	0.654974016332591	0.959749796029372	1.04922491161273
MetaSimHC	500	DiScRIBinATE RAPSearch2	Genus	Anabaena variabilis ATCC 29413	0.90084660639977	0.976436736915779	0.423516603157322
MetaSimHC	500	DiScRIBinATE RAPSearch2	Genus	Clostridium acetobutylicum ATCC 824	0.424119241192412	0.8118368309361	2.17283659514265
MetaSimHC	500	DiScRIBinATE RAPSearch2	Genus	Campylobacter jejuni subsp. jejuni 81-176	0.517574692442882	0.827634660421546	2.00468384074941
MetaSimHC	500	DiScRIBinATE RAPSearch2	Genus	Lactococcus lactis subsp. cremoris SK11	0.656992598363849	0.877928162415409	1.67464862051015
MetaSimHC	500	DiScRIBinATE RAPSearch2	Genus	Archaeoglobus fulgidus DSM 4304	0.533971291866029	0.856813819577735	1.43531669865643
MetaSimHC	500	DiScRIBinATE RAPSearch2	Genus	Pseudomonas aeruginosa PA7	0.66708065458796	0.825289226319595	1.57682574114244
MetaSimHC	500	DiScRIBinATE RAPSearch2	Genus	Agrobacterium fabrum str. C58	0.824350591977381	0.93178867472286	1.11554978527914
MetaSimHC	500	DiScRIBinATE RAPSearch2	Genus	Bdellovibrio bacteriovorus HD100	0.149921507064364	0.613490364025696	1.82334047109208
MetaSimHC	500	DiScRIBinATE RAPSearch2	Genus	Nitrosomonas europaea ATCC 19718	0.674873280231716	0.848622809014341	1.94286364671068
MetaSimHC	500	DiScRIBinATE RAPSearch2	Genus	Streptomyces coelicolor A3(2)	0.625673150895703	0.868696116578927	1.13199053940642
MetaSimHC	500	DiScRIBinATE RAPSearch2	Family	Sulfolobus tokodaii str. 7	0.250742390497402	0.652027027027027	0.912644787644788
MetaSimHC	500	DiScRIBinATE RAPSearch2	Family	Anabaena variabilis ATCC 29413	0.460180800688765	0.569525839104955	1.13914047238501
MetaSimHC	500	DiScRIBinATE RAPSearch2	Family	Clostridium acetobutylicum ATCC 824	0.387533875338753	0.774304700959882	1.38592173270982
MetaSimHC	500	DiScRIBinATE RAPSearch2	Family	Campylobacter jejuni subsp. jejuni 81-176	0.437902753368483	0.738636363636364	1.3048418972332
MetaSimHC	500	DiScRIBinATE RAPSearch2	Family	Lactococcus lactis subsp. cremoris SK11	0.50876509544215	0.764413227977758	1.18378694761487
MetaSimHC	500	DiScRIBinATE RAPSearch2	Family	Archaeoglobus fulgidus DSM 4304	0.307894736842105	0.659323770491803	1.38319672131148
MetaSimHC	500	DiScRIBinATE RAPSearch2	Family	Pseudomonas aeruginosa PA7	0.55135885447107	0.728826653790439	1.30275229357798
MetaSimHC	500	DiScRIBinATE RAPSearch2	Family	Agrobacterium fabrum str. C58	0.617953702067503	0.771028552530041	0.980377025686253
MetaSimHC	500	DiScRIBinATE RAPSearch2	Family	Bdellovibrio bacteriovorus HD100	0.150444793301936	0.619278406031233	1.22186322024771
MetaSimHC	500	DiScRIBinATE RAPSearch2	Family	Nitrosomonas europaea ATCC 19718	0.594677769732078	0.79232995658466	1.33671008200675
MetaSimHC	500	DiScRIBinATE RAPSearch2	Family	Streptomyces coelicolor A3(2)	0.556434773051984	0.82782864617397	0.453319162851537
MetaSimHC	500	DiScRIBinATE RAPSearch2	Order	Sulfolobus tokodaii str. 7	0.252969561989607	0.651529636711281	0.259082217973231
MetaSimHC	500	DiScRIBinATE RAPSearch2	Order	Anabaena variabilis ATCC 29413	0.625843019084517	0.866064336775218	0.86616362192216
MetaSimHC	500	DiScRIBinATE RAPSearch2	Order	Clostridium acetobutylicum ATCC 824	0.282705099778271	0.660621761658031	0.647092688543466
MetaSimHC	500	DiScRIBinATE RAPSearch2	Order	Campylobacter jejuni subsp. jejuni 81-176	0.37170474516696	0.82295719844358	0.576523994811933
MetaSimHC	500	DiScRIBinATE RAPSearch2	Order	Lactococcus lactis subsp. cremoris SK11	0.312816517335411	0.624416796267496	0.624805598755832
MetaSimHC	500	DiScRIBinATE RAPSearch2	Order	Archaeoglobus fulgidus DSM 4304	0.31244019138756	0.664631043256997	0.73027989821883
MetaSimHC	500	DiScRIBinATE RAPSearch2	Order	Pseudomonas aeruginosa PA7	0.550409117475161	0.724980754426482	0.570823710546574
MetaSimHC	500	DiScRIBinATE RAPSearch2	Order	Agrobacterium fabrum str. C58	0.561848383106556	0.797766905030736	0.570191945803538
MetaSimHC	500	DiScRIBinATE RAPSearch2	Order	Bdellovibrio bacteriovorus HD100	0.142987964416536	0.617863199547767	0.603730921424534
MetaSimHC	500	DiScRIBinATE RAPSearch2	Order	Nitrosomonas europaea ATCC 19718	0.596307023895728	0.795460033808259	0.54721081864284
MetaSimHC	500	DiScRIBinATE RAPSearch2	Order	Streptomyces coelicolor A3(2)	0.0745136828222882	0.256964184195566	0.00303202577221906
MetaSimHC	500	DiScRIBinATE RAPSearch2	Class	Sulfolobus tokodaii str. 7	0.0167037861915367	0.0674157303370786	0.0674157303370786
MetaSimHC	500	DiScRIBinATE RAPSearch2	Class	Anabaena variabilis ATCC 29413	0.00423303199885206	0.0286407766990291	0.0286407766990291
MetaSimHC	500	DiScRIBinATE RAPSearch2	Class	Clostridium acetobutylicum ATCC 824	0.0346144370534614	0.202449567723343	0.010806916426513
MetaSimHC	500	DiScRIBinATE RAPSearch2	Class	Campylobacter jejuni subsp. jejuni 81-176	0.00380785002929115	0.0263157894736842	0.0263157894736842
MetaSimHC	500	DiScRIBinATE RAPSearch2	Class	Lactococcus lactis subsp. cremoris SK11	0.0364238410596026	0.232876712328767	0.0136986301369863
MetaSimHC	500	DiScRIBinATE RAPSearch2	Class	Archaeoglobus fulgidus DSM 4304	0.344976076555024	0.739487179487179	0.0353846153846154
MetaSimHC	500	DiScRIBinATE RAPSearch2	Class	Pseudomonas aeruginosa PA7	0.00401811805961426	0.0206146926536732	0.0206146926536732
MetaSimHC	500	DiScRIBinATE RAPSearch2	Class	Agrobacterium fabrum str. C58	0.00300406432231843	0.0186710598572213	0.0186710598572213
MetaSimHC	500	DiScRIBinATE RAPSearch2	Class	Bdellovibrio bacteriovorus HD100	0.00575614861329147	0.0463645943097998	0.0463645943097998
MetaSimHC	500	DiScRIBinATE RAPSearch2	Class	Nitrosomonas europaea ATCC 19718	0.00778421433743664	0.0409134157944814	0.0409134157944814
MetaSimHC	500	DiScRIBinATE RAPSearch2	Class	Streptomyces coelicolor A3(2)	0.00247279920870425	0.017208413001912	0.017208413001912
MetaSimHC	500	Kraken	Nothing	Sulfolobus tokodaii str. 7	1	1	0
MetaSimHC	500	Kraken	Nothing	Anabaena variabilis ATCC 29413	1	1	0.0033003300330033
MetaSimHC	500	Kraken	Nothing	Clostridium acetobutylicum ATCC 824	1	1	0
MetaSimHC	500	Kraken	Nothing	Campylobacter jejuni subsp. jejuni 81-176	1	1	0.0070298769771529
MetaSimHC	500	Kraken	Nothing	Lactococcus lactis subsp. cremoris SK11	1	1	0.0126606934164394
MetaSimHC	500	Kraken	Nothing	Archaeoglobus fulgidus DSM 4304	1	1	0.00239234449760766
MetaSimHC	500	Kraken	Nothing	Pseudomonas aeruginosa PA7	1	1	0.0154880187025132
MetaSimHC	500	Kraken	Nothing	Agrobacterium fabrum str. C58	1	1	0.00273899982329033
MetaSimHC	500	Kraken	Nothing	Bdellovibrio bacteriovorus HD100	1	1	0
MetaSimHC	500	Kraken	Nothing	Nitrosomonas europaea ATCC 19718	1	1	0
MetaSimHC	500	Kraken	Nothing	Streptomyces coelicolor A3(2)	1	1	0.000219804374107045
MetaSimHC	500	Kraken	Species	Sulfolobus tokodaii str. 7	0.00556792873051225	0.0604838709677419	0.0403225806451613
MetaSimHC	500	Kraken	Species	Anabaena variabilis ATCC 29413	0.00186540393169752	0.00226777147841256	0.00514609681639773
MetaSimHC	500	Kraken	Species	Clostridium acetobutylicum ATCC 824	0.00677506775067751	0.0514499532273152	0.0729653882132834
MetaSimHC	500	Kraken	Species	Campylobacter jejuni subsp. jejuni 81-176	0.00527240773286467	0.0300500834724541	0.0751252086811352
MetaSimHC	500	Kraken	Species	Lactococcus lactis subsp. cremoris SK11	0.0159719516945851	0.0706896551724138	0.153448275862069
MetaSimHC	500	Kraken	Species	Archaeoglobus fulgidus DSM 4304	0.00382775119617225	0.0761904761904762	0.123809523809524
MetaSimHC	500	Kraken	Species	Pseudomonas aeruginosa PA7	0.0413500876680304	0.0673889748779617	0.0796523395642338
MetaSimHC	500	Kraken	Species	Agrobacterium fabrum str. C58	0.0168757731047888	0.0247537584240539	0.0456194919647486
MetaSimHC	500	Kraken	Species	Bdellovibrio bacteriovorus HD100	0.00235478806907378	0.0618556701030928	0.274914089347079
MetaSimHC	500	Kraken	Species	Nitrosomonas europaea ATCC 19718	0.0054308472121651	0.0259965337954939	0.097053726169844
MetaSimHC	500	Kraken	Species	Streptomyces coelicolor A3(2)	0.039344982965161	0.0602642875178857	0.0303004797575962
MetaSimHC	500	Kraken	Genus	Sulfolobus tokodaii str. 7	0.00167037861915367	0.0456852791878173	0.131979695431472
MetaSimHC	500	Kraken	Genus	Anabaena variabilis ATCC 29413	0.00172191132156694	0.00209735209298261	0.00297124879839203
MetaSimHC	500	Kraken	Genus	Clostridium acetobutylicum ATCC 824	0.00320275930032028	0.0554371002132196	0.125799573560768
MetaSimHC	500	Kraken	Genus	Campylobacter jejuni subsp. jejuni 81-176	0.00644405389572349	0.0805860805860806	0.252747252747253
MetaSimHC	500	Kraken	Genus	Lactococcus lactis subsp. cremoris SK11	0.012465913517725	0.065173116089613	0.107942973523422
MetaSimHC	500	Kraken	Genus	Archaeoglobus fulgidus DSM 4304	0	0	0
MetaSimHC	500	Kraken	Genus	Pseudomonas aeruginosa PA7	0.0204558737580362	0.0539395106915816	0.159892120978617
MetaSimHC	500	Kraken	Genus	Agrobacterium fabrum str. C58	0.0230606114154444	0.0632267441860465	0.0845445736434109
MetaSimHC	500	Kraken	Genus	Bdellovibrio bacteriovorus HD100	0.00156985871271586	0.046875	0.16015625
MetaSimHC	500	Kraken	Genus	Nitrosomonas europaea ATCC 19718	0.00524981897175959	0.052536231884058	0.15036231884058
MetaSimHC	500	Kraken	Genus	Streptomyces coelicolor A3(2)	0.0221452906912848	0.0751304996271439	0.118381804623415
MetaSimHC	500	Kraken	Family	Sulfolobus tokodaii str. 7	0.000927988121752042	0.0537634408602151	0.118279569892473
MetaSimHC	500	Kraken	Family	Anabaena variabilis ATCC 29413	0.00688764528626776	0.0387878787878788	0.0860606060606061
MetaSimHC	500	Kraken	Family	Clostridium acetobutylicum ATCC 824	0.00344912540034491	0.0648148148148148	0.0925925925925926
MetaSimHC	500	Kraken	Family	Campylobacter jejuni subsp. jejuni 81-176	0.00761570005858231	0.116071428571429	0.303571428571429
MetaSimHC	500	Kraken	Family	Lactococcus lactis subsp. cremoris SK11	0.00857031554343592	0.0604395604395604	0.0782967032967033
MetaSimHC	500	Kraken	Family	Archaeoglobus fulgidus DSM 4304	0.000478468899521531	0.0246913580246914	0.0617283950617284
MetaSimHC	500	Kraken	Family	Pseudomonas aeruginosa PA7	0.0196522501461134	0.0604494382022472	0.123595505617978
MetaSimHC	500	Kraken	Family	Agrobacterium fabrum str. C58	0.0198798374271073	0.0829340213785477	0.0825654257279764
MetaSimHC	500	Kraken	Family	Bdellovibrio bacteriovorus HD100	0.00170068027210884	0.0513833992094862	0.118577075098814
MetaSimHC	500	Kraken	Family	Nitrosomonas europaea ATCC 19718	0.00416364952932657	0.0452755905511811	0.094488188976378
MetaSimHC	500	Kraken	Family	Streptomyces coelicolor A3(2)	0.020716562259589	0.0764861026577399	0.0454453235950497
MetaSimHC	500	Kraken	Order	Sulfolobus tokodaii str. 7	0.000927988121752042	0.0549450549450549	0.0659340659340659
MetaSimHC	500	Kraken	Order	Anabaena variabilis ATCC 29413	0.00502224135457024	0.0595238095238095	0.0833333333333333
MetaSimHC	500	Kraken	Order	Clostridium acetobutylicum ATCC 824	0.00184774575018477	0.0427350427350427	0.0683760683760684
MetaSimHC	500	Kraken	Order	Campylobacter jejuni subsp. jejuni 81-176	0.00351493848857645	0.0677966101694915	0.0790960451977401
MetaSimHC	500	Kraken	Order	Lactococcus lactis subsp. cremoris SK11	0.00409037787300351	0.062874251497006	0.116766467065868
MetaSimHC	500	Kraken	Order	Archaeoglobus fulgidus DSM 4304	0.000478468899521531	0.0256410256410256	0.0384615384615385
MetaSimHC	500	Kraken	Order	Pseudomonas aeruginosa PA7	0.0156341320864991	0.0506029794277607	0.0444549538898085
MetaSimHC	500	Kraken	Order	Agrobacterium fabrum str. C58	0.0102491606290864	0.0653521126760563	0.0501408450704225
MetaSimHC	500	Kraken	Order	Bdellovibrio bacteriovorus HD100	0.0022239665096808	0.0729613733905579	0.0987124463519313
MetaSimHC	500	Kraken	Order	Nitrosomonas europaea ATCC 19718	0.00380159304851557	0.0445859872611465	0.0445859872611465
MetaSimHC	500	Kraken	Order	Streptomyces coelicolor A3(2)	0.0026926035828113	0.031470777135517	0.0603725112395633
MetaSimHC	500	Kraken	Class	Sulfolobus tokodaii str. 7	0.000185597624350408	0.0212765957446809	0.0212765957446809
MetaSimHC	500	Kraken	Class	Anabaena variabilis ATCC 29413	0.000358731525326446	0.0314465408805031	0.0314465408805031
MetaSimHC	500	Kraken	Class	Clostridium acetobutylicum ATCC 824	0.00160137965016014	0.0616113744075829	0.0616113744075829
MetaSimHC	500	Kraken	Class	Campylobacter jejuni subsp. jejuni 81-176	0.00292911540714704	0.0943396226415094	0.0943396226415094
MetaSimHC	500	Kraken	Class	Lactococcus lactis subsp. cremoris SK11	0.00214257888585898	0.0753424657534247	0.0753424657534247
MetaSimHC	500	Kraken	Class	Archaeoglobus fulgidus DSM 4304	0.000239234449760766	0.0142857142857143	0
MetaSimHC	500	Kraken	Class	Pseudomonas aeruginosa PA7	0.00146113383985973	0.0379506641366224	0.0379506641366224
MetaSimHC	500	Kraken	Class	Agrobacterium fabrum str. C58	0.00203216115921541	0.0818505338078292	0.0818505338078292
MetaSimHC	500	Kraken	Class	Bdellovibrio bacteriovorus HD100	0.000392464678178964	0.03	0.03
MetaSimHC	500	Kraken	Class	Nitrosomonas europaea ATCC 19718	0.00054308472121651	0.046875	0.046875
MetaSimHC	500	Kraken	Class	Streptomyces coelicolor A3(2)	0.00142872843169579	0.0483271375464684	0.0483271375464684
MetaSimHC	500	Filtered Kraken	Nothing	Sulfolobus tokodaii str. 7	1	1	0
MetaSimHC	500	Filtered Kraken	Nothing	Anabaena variabilis ATCC 29413	1	1	0.0137752905725355
MetaSimHC	500	Filtered Kraken	Nothing	Clostridium acetobutylicum ATCC 824	1	1	0
MetaSimHC	500	Filtered Kraken	Nothing	Campylobacter jejuni subsp. jejuni 81-176	1	1	0.0175746924428823
MetaSimHC	500	Filtered Kraken	Nothing	Lactococcus lactis subsp. cremoris SK11	1	1	0.0744059213089209
MetaSimHC	500	Filtered Kraken	Nothing	Archaeoglobus fulgidus DSM 4304	1	1	0.00358851674641148
MetaSimHC	500	Filtered Kraken	Nothing	Pseudomonas aeruginosa PA7	1	1	0.021697837521917
MetaSimHC	500	Filtered Kraken	Nothing	Agrobacterium fabrum str. C58	1	1	0.0103375154620958
MetaSimHC	500	Filtered Kraken	Nothing	Bdellovibrio bacteriovorus HD100	1	1	0
MetaSimHC	500	Filtered Kraken	Nothing	Nitrosomonas europaea ATCC 19718	1	1	0.00325850832729906
MetaSimHC	500	Filtered Kraken	Nothing	Streptomyces coelicolor A3(2)	1	1	0.00324211451807891
MetaSimHC	500	Filtered Kraken	Species	Sulfolobus tokodaii str. 7	0.00167037861915367	0.6	1.93333333333333
MetaSimHC	500	Filtered Kraken	Species	Anabaena variabilis ATCC 29413	0.0167886353852777	0.0398297872340426	0.0827234042553192
MetaSimHC	500	Filtered Kraken	Species	Clostridium acetobutylicum ATCC 824	0.0149051490514905	0.902985074626866	2.46268656716418
MetaSimHC	500	Filtered Kraken	Species	Campylobacter jejuni subsp. jejuni 81-176	0.00820152314001172	0.430769230769231	1.15384615384615
MetaSimHC	500	Filtered Kraken	Species	Lactococcus lactis subsp. cremoris SK11	0.0527853525516167	0.533464566929134	1.15354330708661
MetaSimHC	500	Filtered Kraken	Species	Archaeoglobus fulgidus DSM 4304	0.00287081339712919	0.521739130434783	0.869565217391304
MetaSimHC	500	Filtered Kraken	Species	Pseudomonas aeruginosa PA7	0.0864991233196961	0.930086410054988	1.65121759622938
MetaSimHC	500	Filtered Kraken	Species	Agrobacterium fabrum str. C58	0.036490546032868	0.355421686746988	0.654905335628227
MetaSimHC	500	Filtered Kraken	Species	Bdellovibrio bacteriovorus HD100	0.00196232339089482	0.9375	4.625
MetaSimHC	500	Filtered Kraken	Species	Nitrosomonas europaea ATCC 19718	0.00434467776973208	0.387096774193548	1.43548387096774
MetaSimHC	500	Filtered Kraken	Species	Streptomyces coelicolor A3(2)	0.1162215628091	0.968850206138342	0.506184150251947
MetaSimHC	500	Filtered Kraken	Genus	Sulfolobus tokodaii str. 7	0.00148478099480327	0.666666666666667	1.33333333333333
MetaSimHC	500	Filtered Kraken	Genus	Anabaena variabilis ATCC 29413	0.0134165590472091	0.0319112627986348	0.0402730375426621
MetaSimHC	500	Filtered Kraken	Genus	Clostridium acetobutylicum ATCC 824	0.00985464400098546	0.952380952380952	3.75
MetaSimHC	500	Filtered Kraken	Genus	Campylobacter jejuni subsp. jejuni 81-176	0.0123022847100176	0.893617021276596	2.80851063829787
MetaSimHC	500	Filtered Kraken	Genus	Lactococcus lactis subsp. cremoris SK11	0.0426567978184651	0.527710843373494	0.869879518072289
MetaSimHC	500	Filtered Kraken	Genus	Archaeoglobus fulgidus DSM 4304	0.00119617224880383	0.25	0.8
MetaSimHC	500	Filtered Kraken	Genus	Pseudomonas aeruginosa PA7	0.0186294564582116	0.761194029850746	2.2865671641791
MetaSimHC	500	Filtered Kraken	Genus	Agrobacterium fabrum str. C58	0.0130765152853861	0.961038961038961	1.69480519480519
MetaSimHC	500	Filtered Kraken	Genus	Bdellovibrio bacteriovorus HD100	0.00183150183150183	1	4
MetaSimHC	500	Filtered Kraken	Genus	Nitrosomonas europaea ATCC 19718	0.00398262128892107	0.5	1.47727272727273
MetaSimHC	500	Filtered Kraken	Genus	Streptomyces coelicolor A3(2)	0.0134630179140565	1	1.71020408163265
MetaSimHC	500	Filtered Kraken	Family	Sulfolobus tokodaii str. 7	0.000927988121752042	1	1.8
MetaSimHC	500	Filtered Kraken	Family	Anabaena variabilis ATCC 29413	0.00272635959248099	0.506666666666667	1.05333333333333
MetaSimHC	500	Filtered Kraken	Family	Clostridium acetobutylicum ATCC 824	0.00911554570091156	0.948717948717949	2.84615384615385
MetaSimHC	500	Filtered Kraken	Family	Campylobacter jejuni subsp. jejuni 81-176	0.0108377270064441	0.880952380952381	2.38095238095238
MetaSimHC	500	Filtered Kraken	Family	Lactococcus lactis subsp. cremoris SK11	0.0202571094663031	0.388059701492537	0.694029850746269
MetaSimHC	500	Filtered Kraken	Family	Archaeoglobus fulgidus DSM 4304	0.000478468899521531	1	2
MetaSimHC	500	Filtered Kraken	Family	Pseudomonas aeruginosa PA7	0.0136616014026885	0.692592592592593	1.48518518518519
MetaSimHC	500	Filtered Kraken	Family	Agrobacterium fabrum str. C58	0.00494787064852447	0.949152542372881	1.38983050847458
MetaSimHC	500	Filtered Kraken	Family	Bdellovibrio bacteriovorus HD100	0.00183150183150183	1	3
MetaSimHC	500	Filtered Kraken	Family	Nitrosomonas europaea ATCC 19718	0.00343953656770456	0.475	0.925
MetaSimHC	500	Filtered Kraken	Family	Streptomyces coelicolor A3(2)	0.0109352676118255	1	0.849246231155779
MetaSimHC	500	Filtered Kraken	Order	Sulfolobus tokodaii str. 7	0.000927988121752042	1	0.8
MetaSimHC	500	Filtered Kraken	Order	Anabaena variabilis ATCC 29413	0.00294159850767685	0.650793650793651	0.682539682539683
MetaSimHC	500	Filtered Kraken	Order	Clostridium acetobutylicum ATCC 824	0.0073909830007391	0.9375	1.875
MetaSimHC	500	Filtered Kraken	Order	Campylobacter jejuni subsp. jejuni 81-176	0.00527240773286467	0.620689655172414	0.862068965517241
MetaSimHC	500	Filtered Kraken	Order	Lactococcus lactis subsp. cremoris SK11	0.00876509544215037	0.5625	1.125
MetaSimHC	500	Filtered Kraken	Order	Archaeoglobus fulgidus DSM 4304	0.000478468899521531	1	1
MetaSimHC	500	Filtered Kraken	Order	Pseudomonas aeruginosa PA7	0.0119812974868498	0.672131147540984	0.69672131147541
MetaSimHC	500	Filtered Kraken	Order	Agrobacterium fabrum str. C58	0.0030924191553278	1	0.657142857142857
MetaSimHC	500	Filtered Kraken	Order	Bdellovibrio bacteriovorus HD100	0.00170068027210884	1	2
MetaSimHC	500	Filtered Kraken	Order	Nitrosomonas europaea ATCC 19718	0.00343953656770456	0.475	0.45
MetaSimHC	500	Filtered Kraken	Order	Streptomyces coelicolor A3(2)	0.000879217496428179	1	2
MetaSimHC	500	Filtered Kraken	Class	Sulfolobus tokodaii str. 7	0	0	0
MetaSimHC	500	Filtered Kraken	Class	Anabaena variabilis ATCC 29413	0.000430477830391735	1	1
MetaSimHC	500	Filtered Kraken	Class	Clostridium acetobutylicum ATCC 824	0.0040650406504065	1	1
MetaSimHC	500	Filtered Kraken	Class	Campylobacter jejuni subsp. jejuni 81-176	0.00234329232571763	0.5	0.5
MetaSimHC	500	Filtered Kraken	Class	Lactococcus lactis subsp. cremoris SK11	0.00506427736657577	1	1
MetaSimHC	500	Filtered Kraken	Class	Archaeoglobus fulgidus DSM 4304	0.000478468899521531	1	0
MetaSimHC	500	Filtered Kraken	Class	Pseudomonas aeruginosa PA7	0.000949736995908825	0.590909090909091	0.590909090909091
MetaSimHC	500	Filtered Kraken	Class	Agrobacterium fabrum str. C58	0.000618483831065559	1	1
MetaSimHC	500	Filtered Kraken	Class	Bdellovibrio bacteriovorus HD100	0.00065410779696494	1	1
MetaSimHC	500	Filtered Kraken	Class	Nitrosomonas europaea ATCC 19718	0.000362056480811006	1	1
MetaSimHC	500	Filtered Kraken	Class	Streptomyces coelicolor A3(2)	0.000659413122321134	1	1
MetaSimHC	500	MetaBin	Nothing	Sulfolobus tokodaii str. 7	0.517074981440238	0.990401706363313	0.0806967650195521
MetaSimHC	500	MetaBin	Nothing	Anabaena variabilis ATCC 29413	0.521667384129717	0.980844462430865	0.399163631458249
MetaSimHC	500	MetaBin	Nothing	Clostridium acetobutylicum ATCC 824	0.502463661000246	0.98598017887358	0.0413343002175489
MetaSimHC	500	MetaBin	Nothing	Campylobacter jejuni subsp. jejuni 81-176	0.501171646162859	0.993035403366222	0.0841555426581544
MetaSimHC	500	MetaBin	Nothing	Lactococcus lactis subsp. cremoris SK11	0.504285157771718	0.991954022988506	0.150574712643678
MetaSimHC	500	MetaBin	Nothing	Archaeoglobus fulgidus DSM 4304	0.500956937799043	0.993358633776091	0.0313092979127135
MetaSimHC	500	MetaBin	Nothing	Pseudomonas aeruginosa PA7	0.504383401519579	0.993810277817763	0.107816323592918
MetaSimHC	500	MetaBin	Nothing	Agrobacterium fabrum str. C58	0.0551334157978441	0.177625960717336	0.463990890976373
MetaSimHC	500	MetaBin	Nothing	Bdellovibrio bacteriovorus HD100	0.500392464678179	0.997652582159624	0.0279081898800209
MetaSimHC	500	MetaBin	Nothing	Nitrosomonas europaea ATCC 19718	0.504525706010138	0.981338028169014	0.136971830985916
MetaSimHC	500	MetaBin	Nothing	Streptomyces coelicolor A3(2)	0.501263875151115	0.990445168295331	0.0806731813246471
MetaSimHC	500	MetaBin	Species	Sulfolobus tokodaii str. 7	0.324424647364514	0.580923894981721	0.61847789963443
MetaSimHC	500	MetaBin	Species	Anabaena variabilis ATCC 29413	0.0904720906873296	0.165030755136762	0.526240020939668
MetaSimHC	500	MetaBin	Species	Clostridium acetobutylicum ATCC 824	0.359694506035969	0.650044523597507	1.09416740872663
MetaSimHC	500	MetaBin	Species	Campylobacter jejuni subsp. jejuni 81-176	0.165202108963093	0.307692307692308	0.587015821058374
MetaSimHC	500	MetaBin	Species	Lactococcus lactis subsp. cremoris SK11	0.210751850409038	0.373232149016902	0.975508796136599
MetaSimHC	500	MetaBin	Species	Archaeoglobus fulgidus DSM 4304	0.244976076555024	0.449714536671058	0.657004830917874
MetaSimHC	500	MetaBin	Species	Pseudomonas aeruginosa PA7	0.333211572180012	0.607971207677953	1.54585443881632
MetaSimHC	500	MetaBin	Species	Agrobacterium fabrum str. C58	0.0719208340696236	0.137314439946019	0.338225371120108
[truncated: 4,626 more rows]
